# Supplementary material for: Panorama: a database for the oncogenic evaluation of somatic mutations in pan-cancer
Source: Database (Oxford). 2026 Jan 16;2026:baaf086. doi: 10.1093/database/baaf086 (PMC12808847; doi:10.1093/database/baaf086)
Supplement: baaf086_Supplemental_Files [file baaf086_supplemental_files.zip]

Archive with 3 entries (3 files):
- Supplementary.Table.S1.xlsx
- Supplementary.Table.S2.xlsx
- Supplementary.Table.S3.xlsx
