# Supplementary material for: Panorama: a database for the oncogenic evaluation of somatic mutations in pan-cancer
Source: Database (Oxford). 2026 Jan 16;2026:baaf086. doi: 10.1093/database/baaf086 (PMC12808847; doi:10.1093/database/baaf086)
Supplement: baaf086_Supplemental_Files [file baaf086_supplemental_files.zip › Supplementary.Table.S1.xlsx]

## Sheet: Table S1
TissueType	CancerType	Clinical outcome	Somatic Mutation	mRNA	Protein	PTM	Sample Count	Consortium	PNRM_ID	PMID
Brain	Glioblastoma	O	O	O	O	O	98	CPTAC	PNRM_001	33577785
Breast	Breast Cancer	O	O	O	O	O	122	CPTAC	PNRM_002	33212010
Colon	Colon Cancer	O	O	O	O	O	109	CPTAC	PNRM_003	31031003
Head and Neck	Head and Neck Squamous Cell Carcinoma	O	O	O	O	O	108	CPTAC	PNRM_004	33417831
Kidney	Clear Cell Renal Cell Carcinoma	O	O	O	O	O	103	CPTAC	PNRM_005	31675502
Liver	Hepatocellular Carcinoma	O	O	O	O	O	159	.	PNRM_006	31585088
Lung	Lung Squamous Cell Carcinoma	O	O	O	O	O	108	CPTAC	PNRM_007	34358469
Lung	Lung Adenocarcinoma	O	O	O	O	O	110	CPTAC	PNRM_008	32649874
Ovary	Ovarian Cancer	O	O	O	O	O	83	CPTAC	PNRM_009	27372738
Pancreas	Pancreatic Ductal Adenocarcinoma	O	O	O	O	O	105	CPTAC	PNRM_010	34534465
Prostate	Prostate Cancer	O	O	O	O	O	125	.	PNRM_011	39242942
Uterine	Endometrial Carcinoma	O	O	O	O	O	95	CPTAC	PNRM_012	32059776
Breast	Breast Cancer	O	O	O	O	O	1084	TCGA	PNRM_013	23000897
Ovary	Ovarian Carcinoma	O	O	O	O	O	585	TCGA	PNRM_014	21720365
Lung	Lung Adenocarcinoma	O	O	O	O	O	103	.	PNRM_015	32649877
Brain	Lower-Grade Glioma	O	O	O	.	.	514	TCGA	PNRM_016	18772890
Colon	Colorectal Cancer	O	O	O	.	.	594	TCGA	PNRM_017	22810696
Brain	Glioblastoma	O	O	O	.	.	585	TCGA	PNRM_018	18772890
Head and Neck	Head and Neck Squamous Cell Carcinoma	O	O	O	.	.	523	TCGA	PNRM_019	25631445
Kidney	Chromophobe Renal Cell Carcinoma	O	O	O	.	.	65	TCGA	PNRM_020	25155756
Kidney	Clear Cell Renal Cell Carcinoma	O	O	O	.	.	512	TCGA	PNRM_021	23792563
Kidney	Papillary Renal Cell Carcinoma	O	O	O	.	.	283	TCGA	PNRM_022	26536169
Lung	Lung Adenocarcinoma	O	O	O	.	.	566	TCGA	PNRM_023	25079552
Lung	Lung Squamous Cell Carcinoma	O	O	O	.	.	487	TCGA	PNRM_024	22960745
Pancreas	Pancreatic Ductal Adenocarcinoma	O	O	O	.	.	184	TCGA	PNRM_025	28810144
Uterine	Uterine Carcinoma	O	O	O	.	.	57	TCGA	PNRM_026	23636398
Uterine	Uterine Corpus Endometrial Carcinoma	O	O	O	.	.	529	TCGA	PNRM_027	23636398
Prostate	Prostate Cancer	O	O	O	.	.	494	TCGA	PNRM_028	26544944
Lung	Lung Adenocarcinoma	O	O	O	.	.	305	.	PNRM_029	32015526
Liver	Hepatocellular Carcinoma	O	O	O	.	.	372	TCGA	PNRM_030	28622513
Liver	Hepatocellular Carcinoma	O	O	O	.	.	309	PCAWG	PNRM_031	32025007
Prostate	Prostate Cancer	O	O	O	.	.	185	PCAWG	PNRM_032	32025007
Breast	Breast Cancer	O	O	O	.	.	193	PCAWG	PNRM_033	32025007
Uterine	Endometrial Carcinoma	.	O	O	O	O	153	.	PNRM_034	37567170
Lung	Lung Adenocarcinoma	.	O	O	O	O	103	.	PNRM_035	32649875
