# Supplementary material for: Panorama: a database for the oncogenic evaluation of somatic mutations in pan-cancer
Source: Database (Oxford). 2026 Jan 16;2026:baaf086. doi: 10.1093/database/baaf086 (PMC12808847; doi:10.1093/database/baaf086)
Supplement: baaf086_Supplemental_Files [file baaf086_supplemental_files.zip › Supplementary.Table.S2.xlsx]

## Sheet: Table S2
DatasetID	Genename	AOS_score	IQR	Z>2.5	Literature	Grade
PNRM_001	WSCD2	1.88789	Outlier	Outlier	Novel	Grade2A
PNRM_001	IDH1	1.47137	Outlier	Outlier	Known	Grade1
PNRM_001	MUC4	1.10824	Outlier	.	Novel	Grade3
PNRM_001	NF1	0.977736	Outlier	.	Known	Grade2B
PNRM_001	RYR3	0.695134	.	.	.	.
PNRM_001	BRAF	0.571824	.	.	.	.
PNRM_001	PIWIL1	0.526705	.	.	.	.
PNRM_001	USH2A	0.341046	.	.	.	.
PNRM_001	RIMBP2	0.261703	.	.	.	.
PNRM_001	CSMD3	0.243275	.	.	.	.
PNRM_001	EGFR	0.157232	.	.	.	.
PNRM_001	PCLO	0.148225	.	.	.	.
PNRM_001	ADGRE1	0.125216	.	.	.	.
PNRM_001	SETD2	0.111158	.	.	.	.
PNRM_001	ATP10A	0.101976	.	.	.	.
PNRM_001	SLITRK6	0.0959081	.	.	.	.
PNRM_001	FER1L6	0.0768602	.	.	.	.
PNRM_001	PIK3R1	0.0755393	.	.	.	.
PNRM_001	HMCN1	0.0599219	.	.	.	.
PNRM_001	JPH2	0.0132003	.	.	.	.
PNRM_001	RPL5	0.00968478	.	.	.	.
PNRM_001	COL5A3	0.00156092	.	.	.	.
PNRM_001	MSH4	-0.0506291	.	.	.	.
PNRM_001	DOCK6	-0.0848518	.	.	.	.
PNRM_001	RB1	-0.089051	.	.	.	.
PNRM_001	MUC16	-0.0946595	.	.	.	.
PNRM_001	DSG4	-0.11345	.	.	.	.
PNRM_001	TP53	-0.180208	.	.	.	.
PNRM_001	MXRA5	-0.201581	.	.	.	.
PNRM_001	ZSCAN10	-0.201812	.	.	.	.
PNRM_001	LRP2	-0.209155	.	.	.	.
PNRM_001	TRPC7	-0.224325	.	.	.	.
PNRM_001	OBSCN	-0.226336	.	.	.	.
PNRM_001	ADAMTS20	-0.241204	.	.	.	.
PNRM_001	RYR2	-0.252079	.	.	.	.
PNRM_001	C6	-0.252166	.	.	.	.
PNRM_001	ATP4A	-0.285529	.	.	.	.
PNRM_001	FLG	-0.293725	.	.	.	.
PNRM_001	HCN1	-0.294781	.	.	.	.
PNRM_001	ATRX	-0.357929	.	.	.	.
PNRM_001	ARHGAP5	-0.368145	.	.	.	.
PNRM_001	GABRA6	-0.373562	.	.	.	.
PNRM_001	FRAS1	-0.374122	.	.	.	.
PNRM_001	MUC17	-0.419798	.	.	.	.
PNRM_001	RYR1	-0.437005	.	.	.	.
PNRM_001	MUC5B	-0.462838	.	.	.	.
PNRM_001	PTEN	-0.606271	.	.	.	.
PNRM_001	PKHD1	-0.747938	.	.	.	.
PNRM_001	PIK3CA	-0.782832	.	.	.	.
PNRM_001	TTN	-0.835429	.	.	.	.
PNRM_002	TP53	3.97674	Outlier	Outlier	Known	Grade1
PNRM_002	DNAH11	1.40491	Outlier	.	Novel	Grade3
PNRM_002	PCLO	1.1002	Outlier	.	Novel	Grade3
PNRM_002	MUC5B	0.764695	Outlier	.	Novel	Grade3
PNRM_002	KMT2C	0.697796	Outlier	.	Novel	Grade3
PNRM_002	PIK3CA	0.65945	Outlier	.	Known	Grade2B
PNRM_002	GATA3	0.357733	.	.	.	.
PNRM_002	FOXA1	0.285574	.	.	.	.
PNRM_002	ASH1L	0.265972	.	.	.	.
PNRM_002	DOCK6	0.06457	.	.	.	.
PNRM_002	PKHD1L1	0.0595882	.	.	.	.
PNRM_002	TENM4	0.0544276	.	.	.	.
PNRM_002	FREM2	-0.0201968	.	.	.	.
PNRM_002	OBSCN	-0.0416009	.	.	.	.
PNRM_002	ABCA13	-0.0472158	.	.	.	.
PNRM_002	CDH1	-0.0589927	.	.	.	.
PNRM_002	PKHD1	-0.0854267	.	.	.	.
PNRM_002	HMCN1	-0.0934263	.	.	.	.
PNRM_002	RYR1	-0.104802	.	.	.	.
PNRM_002	FAT3	-0.119871	.	.	.	.
PNRM_002	FLG	-0.166854	.	.	.	.
PNRM_002	MUC17	-0.1761	.	.	.	.
PNRM_002	FSIP2	-0.178473	.	.	.	.
PNRM_002	ADGRV1	-0.181079	.	.	.	.
PNRM_002	PRRC2C	-0.189237	.	.	.	.
PNRM_002	AFDN	-0.197861	.	.	.	.
PNRM_002	STARD9	-0.211404	.	.	.	.
PNRM_002	AHNAK	-0.24146	.	.	.	.
PNRM_002	PTEN	-0.249389	.	.	.	.
PNRM_002	MAP3K1	-0.250557	.	.	.	.
PNRM_002	DST	-0.263301	.	.	.	.
PNRM_002	NBEA	-0.281516	.	.	.	.
PNRM_002	XIRP2	-0.29174	.	.	.	.
PNRM_002	CACNA1E	-0.294406	.	.	.	.
PNRM_002	NEB	-0.294723	.	.	.	.
PNRM_002	SPTA1	-0.309659	.	.	.	.
PNRM_002	BOD1L1	-0.325608	.	.	.	.
PNRM_002	SPEN	-0.352624	.	.	.	.
PNRM_002	KIAA1109	-0.374442	.	.	.	.
PNRM_002	PRKDC	-0.377969	.	.	.	.
PNRM_002	SYNE1	-0.382069	.	.	.	.
PNRM_002	LRP2	-0.39106	.	.	.	.
PNRM_002	ANK2	-0.419343	.	.	.	.
PNRM_002	TLN2	-0.442527	.	.	.	.
PNRM_002	MUC16	-0.522472	.	.	.	.
PNRM_002	RYR2	-0.560313	.	.	.	.
PNRM_002	CCDC168	-0.582884	.	.	.	.
PNRM_002	TTN	-0.611051	.	.	.	.
PNRM_003	LAMC3	4.3546	Outlier	Outlier	Novel	Grade2A
PNRM_003	EPB41L1	3.71444	Outlier	Outlier	Novel	Grade2A
PNRM_003	LAMA5	3.39964	Outlier	Outlier	Novel	Grade2A
PNRM_003	MUC5B	3.38233	Outlier	Outlier	Novel	Grade2A
PNRM_003	COPA	3.32774	Outlier	Outlier	Novel	Grade2A
PNRM_003	RYR3	3.09228	Outlier	Outlier	Novel	Grade2A
PNRM_003	ACVR2A	2.92441	Outlier	Outlier	Known	Grade1
PNRM_003	SYNE2	2.88138	Outlier	Outlier	Novel	Grade2A
PNRM_003	PRR23A	2.75283	Outlier	Outlier	Novel	Grade2A
PNRM_003	SETD2	2.66193	Outlier	Outlier	Novel	Grade2A
PNRM_003	SETD1B	2.58481	Outlier	Outlier	Known	Grade1
PNRM_003	VN1R2	2.57813	Outlier	Outlier	Novel	Grade2A
PNRM_003	ANKRD11	2.47526	Outlier	Outlier	Novel	Grade2A
PNRM_003	TEK	2.44094	Outlier	Outlier	Novel	Grade2A
PNRM_003	ABCD1	2.41202	Outlier	Outlier	Novel	Grade2A
PNRM_003	ABCA4	2.41192	Outlier	Outlier	Novel	Grade2A
PNRM_003	ATP2B4	2.40674	Outlier	Outlier	Novel	Grade2A
PNRM_003	MYH1	2.39614	Outlier	Outlier	Novel	Grade2A
PNRM_003	HECTD4	2.36198	Outlier	Outlier	Novel	Grade2A
PNRM_003	KAT6B	2.33416	Outlier	Outlier	Novel	Grade2A
PNRM_003	ROBO3	2.30014	Outlier	Outlier	Novel	Grade2A
PNRM_003	RNF43	2.28575	Outlier	Outlier	Novel	Grade2A
PNRM_003	NSUN2	2.26714	Outlier	Outlier	Novel	Grade2A
PNRM_003	CEP250	2.26093	Outlier	Outlier	Novel	Grade2A
PNRM_003	SNRNP200	2.2155	Outlier	Outlier	Novel	Grade2A
PNRM_003	SHANK3	2.19601	Outlier	Outlier	Novel	Grade2A
PNRM_003	CLIP3	2.18988	Outlier	Outlier	Novel	Grade2A
PNRM_003	DBF4B	2.15638	Outlier	Outlier	Novel	Grade2A
PNRM_003	WSCD2	2.14102	Outlier	Outlier	Novel	Grade2A
PNRM_003	DNAH9	2.10422	Outlier	Outlier	Novel	Grade2A
PNRM_003	SZT2	2.04824	Outlier	Outlier	Novel	Grade2A
PNRM_003	PLEKHG1	2.01573	Outlier	Outlier	Novel	Grade2A
PNRM_003	SLC6A18	1.96799	Outlier	Outlier	Novel	Grade2A
PNRM_003	KIFC3	1.95343	Outlier	Outlier	Novel	Grade2A
PNRM_003	MYO7B	1.92924	Outlier	Outlier	Novel	Grade2A
PNRM_003	WDFY3	1.92775	Outlier	Outlier	Novel	Grade2A
PNRM_003	SI	1.92248	Outlier	Outlier	Novel	Grade2A
PNRM_003	CEP164	1.90193	Outlier	Outlier	Novel	Grade2A
PNRM_003	SMO	1.89829	Outlier	Outlier	Novel	Grade2A
PNRM_003	WDR19	1.86433	Outlier	Outlier	Novel	Grade2A
PNRM_003	GALNT5	1.84255	Outlier	Outlier	Novel	Grade2A
PNRM_003	AXL	1.82114	Outlier	Outlier	Novel	Grade2A
PNRM_003	ADCY3	1.81077	Outlier	Outlier	Novel	Grade2A
PNRM_003	COL5A1	1.80879	Outlier	Outlier	Novel	Grade2A
PNRM_003	LNPEP	1.80313	Outlier	Outlier	Novel	Grade2A
PNRM_003	BAHCC1	1.80245	Outlier	Outlier	Novel	Grade2A
PNRM_003	HIC1	1.78926	Outlier	Outlier	Novel	Grade2A
PNRM_003	INF2	1.78781	Outlier	Outlier	Novel	Grade2A
PNRM_003	KYNU	1.78049	Outlier	Outlier	Novel	Grade2A
PNRM_003	MXRA8	1.7779	Outlier	Outlier	Novel	Grade2A
PNRM_003	ARAP2	1.77679	Outlier	Outlier	Novel	Grade2A
PNRM_003	KCNQ5	1.72163	Outlier	Outlier	Novel	Grade2A
PNRM_003	RANBP6	1.71142	Outlier	Outlier	Novel	Grade2A
PNRM_003	CREBBP	1.62996	Outlier	Outlier	Novel	Grade2A
PNRM_003	AIRE	1.62483	Outlier	Outlier	Novel	Grade2A
PNRM_003	ATP13A3	1.61865	Outlier	Outlier	Novel	Grade2A
PNRM_003	CFTR	1.61543	Outlier	Outlier	Novel	Grade2A
PNRM_003	KIF21B	1.61336	Outlier	Outlier	Novel	Grade2A
PNRM_003	GUCY2D	1.60212	Outlier	Outlier	Novel	Grade2A
PNRM_003	TTBK1	1.57965	Outlier	Outlier	Novel	Grade2A
PNRM_003	KMT2D	1.5745	Outlier	Outlier	Novel	Grade2A
PNRM_003	NEO1	1.56834	Outlier	Outlier	Novel	Grade2A
PNRM_003	IARS2	1.56031	Outlier	Outlier	Novel	Grade2A
PNRM_003	B2M	1.55238	Outlier	Outlier	Known	Grade1
PNRM_003	PPP1R13L	1.54556	Outlier	Outlier	Novel	Grade2A
PNRM_003	GAMT	1.53996	Outlier	Outlier	Novel	Grade2A
PNRM_003	PDCD11	1.53072	Outlier	Outlier	Novel	Grade2A
PNRM_003	SPEM2	1.52955	Outlier	Outlier	Novel	Grade2A
PNRM_003	ANO9	1.52539	Outlier	Outlier	Novel	Grade2A
PNRM_003	DNAH5	1.51944	Outlier	Outlier	Novel	Grade2A
PNRM_003	PTPRF	1.49347	Outlier	Outlier	Novel	Grade2A
PNRM_003	SLC25A23	1.49233	Outlier	Outlier	Novel	Grade2A
PNRM_003	KCNMA1	1.48951	Outlier	Outlier	Novel	Grade2A
PNRM_003	PTPN13	1.47574	Outlier	Outlier	Novel	Grade2A
PNRM_003	ZBTB14	1.45294	Outlier	Outlier	Novel	Grade2A
PNRM_003	EPS15L1	1.4369	Outlier	.	Novel	Grade3
PNRM_003	BMPR2	1.42767	Outlier	.	Novel	Grade3
PNRM_003	NAPEPLD	1.42592	Outlier	.	Novel	Grade3
PNRM_003	CD79A	1.41338	Outlier	.	Novel	Grade3
PNRM_003	FOXP1	1.41017	Outlier	.	Novel	Grade3
PNRM_003	FOXC2	1.40966	Outlier	.	Novel	Grade3
PNRM_003	INVS	1.39462	Outlier	.	Novel	Grade3
PNRM_003	EGR3	1.39174	Outlier	.	Novel	Grade3
PNRM_003	TTLL10	1.36557	Outlier	.	Novel	Grade3
PNRM_003	KCNA3	1.36272	Outlier	.	Novel	Grade3
PNRM_003	SLC13A2	1.3584	Outlier	.	Novel	Grade3
PNRM_003	LAMB4	1.35391	Outlier	.	Novel	Grade3
PNRM_003	PCDHGB7	1.34793	Outlier	.	Novel	Grade3
PNRM_003	SYNGAP1	1.34595	Outlier	.	Novel	Grade3
PNRM_003	INTS1	1.33222	Outlier	.	Novel	Grade3
PNRM_003	FASN	1.32984	Outlier	.	Novel	Grade3
PNRM_003	ALK	1.32453	Outlier	.	Novel	Grade3
PNRM_003	TACC2	1.32345	Outlier	.	Novel	Grade3
PNRM_003	GTF2IRD1	1.3144	Outlier	.	Novel	Grade3
PNRM_003	GCNT7	1.31091	Outlier	.	Novel	Grade3
PNRM_003	RTN1	1.3093	Outlier	.	Novel	Grade3
PNRM_003	ARFGEF1	1.29448	Outlier	.	Novel	Grade3
PNRM_003	PLEKHA6	1.28759	Outlier	.	Novel	Grade3
PNRM_003	RTTN	1.27919	Outlier	.	Novel	Grade3
PNRM_003	DUOX2	1.27349	Outlier	.	Novel	Grade3
PNRM_003	SEMA5B	1.26472	Outlier	.	Novel	Grade3
PNRM_003	CADPS	1.26147	Outlier	.	Novel	Grade3
PNRM_003	ZBTB4	1.25936	Outlier	.	Novel	Grade3
PNRM_003	UROC1	1.2497	Outlier	.	Novel	Grade3
PNRM_003	EHMT1	1.24947	Outlier	.	Novel	Grade3
PNRM_003	RECQL4	1.24724	Outlier	.	Novel	Grade3
PNRM_003	ZC3H4	1.24516	Outlier	.	Novel	Grade3
PNRM_003	ZFHX2	1.21626	Outlier	.	Novel	Grade3
PNRM_003	FBXL5	1.21307	Outlier	.	Novel	Grade3
PNRM_003	ATF5	1.21027	Outlier	.	Novel	Grade3
PNRM_003	ZNF407	1.19776	Outlier	.	Novel	Grade3
PNRM_003	BTAF1	1.17333	Outlier	.	Novel	Grade3
PNRM_003	COL9A3	1.17132	Outlier	.	Novel	Grade3
PNRM_003	ALS2	1.17024	Outlier	.	Novel	Grade3
PNRM_003	CCDC158	1.16097	Outlier	.	Novel	Grade3
PNRM_003	ZNF646	1.16015	Outlier	.	Novel	Grade3
PNRM_003	UGT2A1	1.1481	Outlier	.	Novel	Grade3
PNRM_003	SLC9A5	1.14383	Outlier	.	Novel	Grade3
PNRM_003	DENND4A	1.14237	Outlier	.	Novel	Grade3
PNRM_003	URGCP	1.14197	.	.	.	.
PNRM_003	MYO9B	1.11951	.	.	.	.
PNRM_003	TJP1	1.11948	.	.	.	.
PNRM_003	LYST	1.11892	.	.	.	.
PNRM_003	MAP7D1	1.1144	.	.	.	.
PNRM_003	PCNX3	1.11413	.	.	.	.
PNRM_003	ESRP1	1.1068	.	.	.	.
PNRM_003	DYNC1H1	1.10581	.	.	.	.
PNRM_003	WDR62	1.10266	.	.	.	.
PNRM_003	DMRT2	1.09963	.	.	.	.
PNRM_003	BARHL2	1.09642	.	.	.	.
PNRM_003	ZFHX3	1.0947	.	.	.	.
PNRM_003	MCF2	1.08857	.	.	.	.
PNRM_003	OBSCN	1.0849	.	.	.	.
PNRM_003	MYO6	1.08452	.	.	.	.
PNRM_003	GOLGA4	1.08179	.	.	.	.
PNRM_003	ASXL3	1.07746	.	.	.	.
PNRM_003	ACACB	1.07731	.	.	.	.
PNRM_003	DOP1B	1.07483	.	.	.	.
PNRM_003	NOTCH4	1.07175	.	.	.	.
PNRM_003	MYO18A	1.06928	.	.	.	.
PNRM_003	PLIN4	1.06694	.	.	.	.
PNRM_003	NOTUM	1.06541	.	.	.	.
PNRM_003	ATRN	1.06416	.	.	.	.
PNRM_003	ZC3H13	1.05981	.	.	.	.
PNRM_003	SH3TC1	1.05924	.	.	.	.
PNRM_003	PCDHGA5	1.05365	.	.	.	.
PNRM_003	NIN	1.05329	.	.	.	.
PNRM_003	TTF2	1.05229	.	.	.	.
PNRM_003	ANO10	1.05001	.	.	.	.
PNRM_003	ZNF236	1.04946	.	.	.	.
PNRM_003	PTPRC	1.04795	.	.	.	.
PNRM_003	SPATA31A1	1.0316	.	.	.	.
PNRM_003	BCAR3	1.02724	.	.	.	.
PNRM_003	TNFRSF4	1.02661	.	.	.	.
PNRM_003	SPTBN5	1.02295	.	.	.	.
PNRM_003	BRAF	1.02195	.	.	.	.
PNRM_003	AXIN1	1.02193	.	.	.	.
PNRM_003	WNT16	1.0189	.	.	.	.
PNRM_003	FAM193A	1.01867	.	.	.	.
PNRM_003	CBFA2T3	1.01406	.	.	.	.
PNRM_003	CCAR1	1.0138	.	.	.	.
PNRM_003	TRIP11	1.00717	.	.	.	.
PNRM_003	DCT	1.00358	.	.	.	.
PNRM_003	SHROOM3	1.00155	.	.	.	.
PNRM_003	ANKAR	0.985339	.	.	.	.
PNRM_003	KIF1A	0.981213	.	.	.	.
PNRM_003	REPS1	0.975718	.	.	.	.
PNRM_003	TSSK2	0.97466	.	.	.	.
PNRM_003	NUP205	0.971535	.	.	.	.
PNRM_003	RNF111	0.966991	.	.	.	.
PNRM_003	COL10A1	0.966247	.	.	.	.
PNRM_003	MROH2A	0.948635	.	.	.	.
PNRM_003	MYH3	0.944598	.	.	.	.
PNRM_003	CDON	0.944458	.	.	.	.
PNRM_003	LONRF2	0.942495	.	.	.	.
PNRM_003	WDR81	0.940998	.	.	.	.
PNRM_003	PIGR	0.937105	.	.	.	.
PNRM_003	ABCF3	0.934131	.	.	.	.
PNRM_003	SPTBN1	0.932149	.	.	.	.
PNRM_003	NOS2	0.929455	.	.	.	.
PNRM_003	ATRNL1	0.92801	.	.	.	.
PNRM_003	AR	0.924454	.	.	.	.
PNRM_003	B4GALNT4	0.922073	.	.	.	.
PNRM_003	PTGFRN	0.918752	.	.	.	.
PNRM_003	ZNF337	0.904868	.	.	.	.
PNRM_003	MGA	0.900214	.	.	.	.
PNRM_003	FLG	0.886608	.	.	.	.
PNRM_003	ADCY4	0.883339	.	.	.	.
PNRM_003	DNHD1	0.881127	.	.	.	.
PNRM_003	FLNC	0.878054	.	.	.	.
PNRM_003	PLEKHA5	0.876595	.	.	.	.
PNRM_003	GNAS	0.876254	.	.	.	.
PNRM_003	CPXM2	0.875605	.	.	.	.
PNRM_003	PIEZO1	0.873318	.	.	.	.
PNRM_003	HRC	0.870507	.	.	.	.
PNRM_003	MYCBP2	0.864155	.	.	.	.
PNRM_003	HIP1	0.863707	.	.	.	.
PNRM_003	AC092143.1	0.862258	.	.	.	.
PNRM_003	ITPR2	0.862147	.	.	.	.
PNRM_003	PKDREJ	0.858588	.	.	.	.
PNRM_003	WNT1	0.858231	.	.	.	.
PNRM_003	KIAA0355	0.856191	.	.	.	.
PNRM_003	PTPRS	0.8556	.	.	.	.
PNRM_003	PIWIL2	0.853799	.	.	.	.
PNRM_003	ADAMTS1	0.852266	.	.	.	.
PNRM_003	CACNA1D	0.850412	.	.	.	.
PNRM_003	SAFB2	0.845279	.	.	.	.
PNRM_003	TRPM1	0.844012	.	.	.	.
PNRM_003	CRYBG3	0.84398	.	.	.	.
PNRM_003	AKAP3	0.840821	.	.	.	.
PNRM_003	PPFIA3	0.834864	.	.	.	.
PNRM_003	ATP10D	0.833876	.	.	.	.
PNRM_003	TEAD1	0.832551	.	.	.	.
PNRM_003	ATP2C1	0.832232	.	.	.	.
PNRM_003	DNAH3	0.826011	.	.	.	.
PNRM_003	FXR2	0.824152	.	.	.	.
PNRM_003	FNDC1	0.823995	.	.	.	.
PNRM_003	CAMTA2	0.82158	.	.	.	.
PNRM_003	TEP1	0.820269	.	.	.	.
PNRM_003	LIPT1	0.812934	.	.	.	.
PNRM_003	KSR1	0.807561	.	.	.	.
PNRM_003	ZNF106	0.807047	.	.	.	.
PNRM_003	KCNU1	0.803688	.	.	.	.
PNRM_003	ANKRD13B	0.801025	.	.	.	.
PNRM_003	SCFD2	0.798272	.	.	.	.
PNRM_003	KIF21A	0.796775	.	.	.	.
PNRM_003	SMARCA4	0.792984	.	.	.	.
PNRM_003	ZCCHC14	0.789827	.	.	.	.
PNRM_003	HELZ2	0.783461	.	.	.	.
PNRM_003	EDEM2	0.783023	.	.	.	.
PNRM_003	EIF3B	0.782345	.	.	.	.
PNRM_003	SPOCK3	0.782073	.	.	.	.
PNRM_003	KCNC2	0.779651	.	.	.	.
PNRM_003	RPS6KA2	0.779632	.	.	.	.
PNRM_003	TDRD1	0.762914	.	.	.	.
PNRM_003	ECPAS	0.761801	.	.	.	.
PNRM_003	PCDHA4	0.761526	.	.	.	.
PNRM_003	CAMSAP3	0.761509	.	.	.	.
PNRM_003	CELA2A	0.758279	.	.	.	.
PNRM_003	RNPEPL1	0.755591	.	.	.	.
PNRM_003	KMT2B	0.754837	.	.	.	.
PNRM_003	ADNP	0.75082	.	.	.	.
PNRM_003	SIN3B	0.738464	.	.	.	.
PNRM_003	DXO	0.738165	.	.	.	.
PNRM_003	ILDR1	0.738012	.	.	.	.
PNRM_003	NEFM	0.736101	.	.	.	.
PNRM_003	DCBLD1	0.734141	.	.	.	.
PNRM_003	PLK1	0.729601	.	.	.	.
PNRM_003	IGDCC4	0.72954	.	.	.	.
PNRM_003	TEKT2	0.727563	.	.	.	.
PNRM_003	CLMN	0.725626	.	.	.	.
PNRM_003	CTNNA2	0.724283	.	.	.	.
PNRM_003	ZNF462	0.72409	.	.	.	.
PNRM_003	GRK4	0.722944	.	.	.	.
PNRM_003	ALPK2	0.722393	.	.	.	.
PNRM_003	C16orf96	0.714305	.	.	.	.
PNRM_003	SBF2	0.709911	.	.	.	.
PNRM_003	ARL13B	0.708539	.	.	.	.
PNRM_003	ZBTB7C	0.706705	.	.	.	.
PNRM_003	VWA3A	0.706424	.	.	.	.
PNRM_003	ATP6V0A4	0.704829	.	.	.	.
PNRM_003	KNDC1	0.701348	.	.	.	.
PNRM_003	UBR5	0.699463	.	.	.	.
PNRM_003	KMT5B	0.699419	.	.	.	.
PNRM_003	SMG7	0.698473	.	.	.	.
PNRM_003	TUBB2B	0.696653	.	.	.	.
PNRM_003	PKN1	0.695631	.	.	.	.
PNRM_003	USP29	0.693924	.	.	.	.
PNRM_003	CIT	0.691745	.	.	.	.
PNRM_003	UBXN11	0.689641	.	.	.	.
PNRM_003	PRKD1	0.689482	.	.	.	.
PNRM_003	CDC42BPG	0.687954	.	.	.	.
PNRM_003	COL4A5	0.687884	.	.	.	.
PNRM_003	HCAR1	0.686404	.	.	.	.
PNRM_003	PAPPA	0.675393	.	.	.	.
PNRM_003	CGN	0.67535	.	.	.	.
PNRM_003	RALGDS	0.674365	.	.	.	.
PNRM_003	SOX13	0.673867	.	.	.	.
PNRM_003	C15orf39	0.669551	.	.	.	.
PNRM_003	MIDEAS	0.667868	.	.	.	.
PNRM_003	AARD	0.665157	.	.	.	.
PNRM_003	SYT14	0.6651	.	.	.	.
PNRM_003	UPF2	0.663381	.	.	.	.
PNRM_003	CLASP1	0.661761	.	.	.	.
PNRM_003	GPNMB	0.659146	.	.	.	.
PNRM_003	ZNF516	0.657253	.	.	.	.
PNRM_003	ZNF7	0.657053	.	.	.	.
PNRM_003	RECQL5	0.655949	.	.	.	.
PNRM_003	BCAN	0.655438	.	.	.	.
PNRM_003	LRRC4B	0.655224	.	.	.	.
PNRM_003	EFCAB5	0.654174	.	.	.	.
PNRM_003	CROCC	0.653497	.	.	.	.
PNRM_003	PRRC2A	0.653309	.	.	.	.
PNRM_003	DSP	0.648691	.	.	.	.
PNRM_003	TRRAP	0.645276	.	.	.	.
PNRM_003	RHBDF2	0.643708	.	.	.	.
PNRM_003	RNF19A	0.64333	.	.	.	.
PNRM_003	TMEM132D	0.64323	.	.	.	.
PNRM_003	KIF13B	0.64244	.	.	.	.
PNRM_003	TP53	0.637846	.	.	.	.
PNRM_003	DNMT1	0.637508	.	.	.	.
PNRM_003	MAPT	0.635859	.	.	.	.
PNRM_003	CUL9	0.63479	.	.	.	.
PNRM_003	GRM5	0.629311	.	.	.	.
PNRM_003	ABCB10	0.627226	.	.	.	.
PNRM_003	DMWD	0.626965	.	.	.	.
PNRM_003	ARHGEF10L	0.62146	.	.	.	.
PNRM_003	IRS2	0.620755	.	.	.	.
PNRM_003	ABCC8	0.619982	.	.	.	.
PNRM_003	KDM5C	0.61747	.	.	.	.
PNRM_003	XKR5	0.615428	.	.	.	.
PNRM_003	NAP1L3	0.614835	.	.	.	.
PNRM_003	ATP2C2	0.614302	.	.	.	.
PNRM_003	DHX30	0.613302	.	.	.	.
PNRM_003	C2CD3	0.612322	.	.	.	.
PNRM_003	COBLL1	0.611813	.	.	.	.
PNRM_003	OLFM2	0.610151	.	.	.	.
PNRM_003	VARS2	0.607982	.	.	.	.
PNRM_003	NUP188	0.605272	.	.	.	.
PNRM_003	SRRT	0.600089	.	.	.	.
PNRM_003	ADGRB1	0.590559	.	.	.	.
PNRM_003	MRTFB	0.587924	.	.	.	.
PNRM_003	SRRM1	0.583875	.	.	.	.
PNRM_003	NLRC5	0.581959	.	.	.	.
PNRM_003	RNF17	0.581005	.	.	.	.
PNRM_003	PCF11	0.57988	.	.	.	.
PNRM_003	TSPOAP1	0.578505	.	.	.	.
PNRM_003	ZNF841	0.572911	.	.	.	.
PNRM_003	VASN	0.569239	.	.	.	.
PNRM_003	ZNF142	0.568695	.	.	.	.
PNRM_003	CCDC155	0.566802	.	.	.	.
PNRM_003	ROR2	0.566417	.	.	.	.
PNRM_003	OLIG3	0.566193	.	.	.	.
PNRM_003	CLCN3	0.565449	.	.	.	.
PNRM_003	NAA25	0.565353	.	.	.	.
PNRM_003	ATP9B	0.564171	.	.	.	.
PNRM_003	ZFP82	0.563623	.	.	.	.
PNRM_003	TLN1	0.563263	.	.	.	.
PNRM_003	CELSR1	0.563064	.	.	.	.
PNRM_003	PANX2	0.562669	.	.	.	.
PNRM_003	SPIRE2	0.561736	.	.	.	.
PNRM_003	NSMF	0.560609	.	.	.	.
PNRM_003	WDR33	0.557198	.	.	.	.
PNRM_003	FAM160A2	0.55646	.	.	.	.
PNRM_003	CCDC85A	0.556124	.	.	.	.
PNRM_003	ANTXR1	0.555667	.	.	.	.
PNRM_003	MYO1G	0.555121	.	.	.	.
PNRM_003	TIAM1	0.554593	.	.	.	.
PNRM_003	FBXL16	0.554422	.	.	.	.
PNRM_003	TRIP12	0.553891	.	.	.	.
PNRM_003	SH3KBP1	0.5536	.	.	.	.
PNRM_003	SPG11	0.55337	.	.	.	.
PNRM_003	APOBR	0.552427	.	.	.	.
PNRM_003	SULF1	0.551064	.	.	.	.
PNRM_003	ATP12A	0.550936	.	.	.	.
PNRM_003	FRMPD3	0.549651	.	.	.	.
PNRM_003	BICD2	0.548858	.	.	.	.
PNRM_003	ARAP1	0.545873	.	.	.	.
PNRM_003	GAA	0.543428	.	.	.	.
PNRM_003	ANKS1A	0.543186	.	.	.	.
PNRM_003	ADAM29	0.542815	.	.	.	.
PNRM_003	MIDN	0.537451	.	.	.	.
PNRM_003	ATP6V0A1	0.535392	.	.	.	.
PNRM_003	CASP8	0.533599	.	.	.	.
PNRM_003	CFHR3	0.530508	.	.	.	.
PNRM_003	SNRNP70	0.530244	.	.	.	.
PNRM_003	SMTN	0.529194	.	.	.	.
PNRM_003	MFN2	0.527391	.	.	.	.
PNRM_003	KIAA0825	0.524987	.	.	.	.
PNRM_003	VPS16	0.524046	.	.	.	.
PNRM_003	VWA8	0.521792	.	.	.	.
PNRM_003	RSPH6A	0.520021	.	.	.	.
PNRM_003	TUB	0.519658	.	.	.	.
PNRM_003	KLHL1	0.519388	.	.	.	.
PNRM_003	MINAR1	0.5186	.	.	.	.
PNRM_003	CDH23	0.518556	.	.	.	.
PNRM_003	ZNF729	0.518202	.	.	.	.
PNRM_003	SEMA6D	0.517502	.	.	.	.
PNRM_003	CCDC178	0.517097	.	.	.	.
PNRM_003	EPB41L4A	0.512502	.	.	.	.
PNRM_003	MINK1	0.511972	.	.	.	.
PNRM_003	PPP1R13B	0.511835	.	.	.	.
PNRM_003	APBB1IP	0.510514	.	.	.	.
PNRM_003	NPC1L1	0.508655	.	.	.	.
PNRM_003	SHPRH	0.508236	.	.	.	.
PNRM_003	LZTR1	0.505616	.	.	.	.
PNRM_003	LMTK3	0.50241	.	.	.	.
PNRM_003	HERC2	0.500609	.	.	.	.
PNRM_003	UGT8	0.499014	.	.	.	.
PNRM_003	TTLL4	0.498995	.	.	.	.
PNRM_003	EPHA1	0.498147	.	.	.	.
PNRM_003	FRY	0.496441	.	.	.	.
PNRM_003	ZC3H18	0.495735	.	.	.	.
PNRM_003	PRRC2B	0.487962	.	.	.	.
PNRM_003	EIF5B	0.487311	.	.	.	.
PNRM_003	AJM1	0.486271	.	.	.	.
PNRM_003	LILRA4	0.481953	.	.	.	.
PNRM_003	AGXT	0.481858	.	.	.	.
PNRM_003	ASTN1	0.481844	.	.	.	.
PNRM_003	RTL5	0.481108	.	.	.	.
PNRM_003	DDX42	0.478367	.	.	.	.
PNRM_003	ANKRD35	0.476522	.	.	.	.
PNRM_003	KIF19	0.47581	.	.	.	.
PNRM_003	TRIL	0.474805	.	.	.	.
PNRM_003	OSBPL10	0.472914	.	.	.	.
PNRM_003	SLC35G2	0.471859	.	.	.	.
PNRM_003	HAL	0.468819	.	.	.	.
PNRM_003	U2SURP	0.468021	.	.	.	.
PNRM_003	SETD5	0.467891	.	.	.	.
PNRM_003	RFC1	0.467434	.	.	.	.
PNRM_003	AACS	0.467416	.	.	.	.
PNRM_003	GRIN2D	0.46697	.	.	.	.
PNRM_003	TCF20	0.466182	.	.	.	.
PNRM_003	COG2	0.464659	.	.	.	.
PNRM_003	PHF14	0.460908	.	.	.	.
PNRM_003	MARCO	0.460563	.	.	.	.
PNRM_003	IGSF9B	0.459062	.	.	.	.
PNRM_003	CCAR2	0.456667	.	.	.	.
PNRM_003	CLOCK	0.455925	.	.	.	.
PNRM_003	DROSHA	0.454582	.	.	.	.
PNRM_003	AP1G2	0.454347	.	.	.	.
PNRM_003	KDM5A	0.453861	.	.	.	.
PNRM_003	IFT140	0.45314	.	.	.	.
PNRM_003	SORBS2	0.452716	.	.	.	.
PNRM_003	SMARCD2	0.451825	.	.	.	.
PNRM_003	KIRREL3	0.451661	.	.	.	.
PNRM_003	HGS	0.450847	.	.	.	.
PNRM_003	GPR37L1	0.45075	.	.	.	.
PNRM_003	RAPGEF2	0.448331	.	.	.	.
PNRM_003	KCND1	0.44774	.	.	.	.
PNRM_003	SPART	0.44711	.	.	.	.
PNRM_003	PIP5K1C	0.446763	.	.	.	.
PNRM_003	FKBP8	0.446399	.	.	.	.
PNRM_003	STAMBPL1	0.446178	.	.	.	.
PNRM_003	RPL22	0.445496	.	.	.	.
PNRM_003	MED25	0.444168	.	.	.	.
PNRM_003	SH2B3	0.444015	.	.	.	.
PNRM_003	FBN3	0.443587	.	.	.	.
PNRM_003	ZNF608	0.442949	.	.	.	.
PNRM_003	WASHC4	0.442273	.	.	.	.
PNRM_003	VSX2	0.441171	.	.	.	.
PNRM_003	PDE4A	0.440601	.	.	.	.
PNRM_003	SH2D5	0.439144	.	.	.	.
PNRM_003	BRPF3	0.439052	.	.	.	.
PNRM_003	CBARP	0.438877	.	.	.	.
PNRM_003	PCDHB11	0.438554	.	.	.	.
PNRM_003	NPR1	0.43751	.	.	.	.
PNRM_003	USP33	0.436844	.	.	.	.
PNRM_003	SOS2	0.431033	.	.	.	.
PNRM_003	TATDN2	0.430321	.	.	.	.
PNRM_003	PLXNA3	0.428829	.	.	.	.
PNRM_003	PPP1R36	0.426846	.	.	.	.
PNRM_003	DENND2B	0.426313	.	.	.	.
PNRM_003	DENND3	0.426068	.	.	.	.
PNRM_003	PCDHA12	0.425939	.	.	.	.
PNRM_003	IGSF3	0.424853	.	.	.	.
PNRM_003	CSPG4	0.423751	.	.	.	.
PNRM_003	FANCA	0.423709	.	.	.	.
PNRM_003	IRX5	0.42264	.	.	.	.
PNRM_003	FAM120A	0.42166	.	.	.	.
PNRM_003	ZSCAN10	0.420693	.	.	.	.
PNRM_003	CIC	0.420043	.	.	.	.
PNRM_003	TLX3	0.419315	.	.	.	.
PNRM_003	NUAK1	0.417872	.	.	.	.
PNRM_003	OCRL	0.415949	.	.	.	.
PNRM_003	PACS2	0.415672	.	.	.	.
PNRM_003	ABCA3	0.41564	.	.	.	.
PNRM_003	DRC1	0.414251	.	.	.	.
PNRM_003	MAP7D3	0.411875	.	.	.	.
PNRM_003	IQCN	0.411776	.	.	.	.
PNRM_003	SYCP2L	0.409684	.	.	.	.
PNRM_003	EPB41L3	0.408911	.	.	.	.
PNRM_003	SPAG9	0.408708	.	.	.	.
PNRM_003	WWC2	0.405288	.	.	.	.
PNRM_003	MSH6	0.402429	.	.	.	.
PNRM_003	ADAMTS19	0.401594	.	.	.	.
PNRM_003	VPS18	0.400964	.	.	.	.
PNRM_003	DPH2	0.399254	.	.	.	.
PNRM_003	ARID4B	0.399204	.	.	.	.
PNRM_003	RNF31	0.398877	.	.	.	.
PNRM_003	SHROOM2	0.394396	.	.	.	.
PNRM_003	SCARA3	0.389563	.	.	.	.
PNRM_003	RFX1	0.387866	.	.	.	.
PNRM_003	CYP2E1	0.386844	.	.	.	.
PNRM_003	SPHKAP	0.386421	.	.	.	.
PNRM_003	CSNK1A1L	0.383518	.	.	.	.
PNRM_003	PLEKHD1	0.380767	.	.	.	.
PNRM_003	NFATC2	0.37904	.	.	.	.
PNRM_003	NLRP9	0.378594	.	.	.	.
PNRM_003	PSD2	0.378104	.	.	.	.
PNRM_003	STARD9	0.377944	.	.	.	.
PNRM_003	RSF1	0.376149	.	.	.	.
PNRM_003	INO80	0.374373	.	.	.	.
PNRM_003	SLIT1	0.373637	.	.	.	.
PNRM_003	ANO1	0.372111	.	.	.	.
PNRM_003	PML	0.370401	.	.	.	.
PNRM_003	ZNF549	0.370143	.	.	.	.
PNRM_003	GAS2L3	0.370038	.	.	.	.
PNRM_003	MTRR	0.36962	.	.	.	.
PNRM_003	NPHS1	0.368275	.	.	.	.
PNRM_003	KIF24	0.367507	.	.	.	.
PNRM_003	EPHA4	0.365807	.	.	.	.
PNRM_003	ZBTB46	0.365554	.	.	.	.
PNRM_003	ABCA1	0.364711	.	.	.	.
PNRM_003	ELMO3	0.364697	.	.	.	.
PNRM_003	ZBTB7A	0.36306	.	.	.	.
PNRM_003	SLC4A10	0.362738	.	.	.	.
PNRM_003	TEX2	0.362517	.	.	.	.
PNRM_003	RPAP1	0.362425	.	.	.	.
PNRM_003	SOWAHA	0.362406	.	.	.	.
PNRM_003	TANC2	0.361464	.	.	.	.
PNRM_003	CCDC120	0.361409	.	.	.	.
PNRM_003	EFS	0.361409	.	.	.	.
PNRM_003	PLEKHG3	0.360954	.	.	.	.
PNRM_003	ZNF579	0.3604	.	.	.	.
PNRM_003	POLRMT	0.359991	.	.	.	.
PNRM_003	CRACD	0.358562	.	.	.	.
PNRM_003	RPS6KA4	0.357896	.	.	.	.
PNRM_003	SEMA3E	0.357782	.	.	.	.
PNRM_003	PJA1	0.357517	.	.	.	.
PNRM_003	PLXNB3	0.355838	.	.	.	.
PNRM_003	CLIP1	0.355796	.	.	.	.
PNRM_003	MZF1	0.353486	.	.	.	.
PNRM_003	CDHR2	0.353069	.	.	.	.
PNRM_003	THOC2	0.350521	.	.	.	.
PNRM_003	RBL2	0.350456	.	.	.	.
PNRM_003	SMC6	0.34913	.	.	.	.
PNRM_003	ECE2	0.348223	.	.	.	.
PNRM_003	MRE11	0.347581	.	.	.	.
PNRM_003	GPI	0.347369	.	.	.	.
PNRM_003	TRAPPC8	0.34702	.	.	.	.
PNRM_003	TNKS	0.346944	.	.	.	.
PNRM_003	CEP350	0.344602	.	.	.	.
PNRM_003	UNC45B	0.342699	.	.	.	.
PNRM_003	GLYR1	0.340609	.	.	.	.
PNRM_003	FERD3L	0.340372	.	.	.	.
PNRM_003	EFR3A	0.339387	.	.	.	.
PNRM_003	MYO9A	0.338809	.	.	.	.
PNRM_003	ATP4A	0.338249	.	.	.	.
PNRM_003	TTC7B	0.338206	.	.	.	.
PNRM_003	CNNM2	0.337086	.	.	.	.
PNRM_003	ACSM4	0.33648	.	.	.	.
PNRM_003	DAB2IP	0.336427	.	.	.	.
PNRM_003	FBXL18	0.335744	.	.	.	.
PNRM_003	SLC2A10	0.334717	.	.	.	.
PNRM_003	MAMDC4	0.334207	.	.	.	.
PNRM_003	DACH1	0.33314	.	.	.	.
PNRM_003	POLR3E	0.332437	.	.	.	.
PNRM_003	MGAM2	0.330529	.	.	.	.
PNRM_003	WDR72	0.329771	.	.	.	.
PNRM_003	CD1A	0.329748	.	.	.	.
PNRM_003	SORL1	0.327582	.	.	.	.
PNRM_003	LPIN1	0.326461	.	.	.	.
PNRM_003	AHNAK2	0.326275	.	.	.	.
PNRM_003	AHCTF1	0.326147	.	.	.	.
PNRM_003	RNF213	0.325128	.	.	.	.
PNRM_003	URB1	0.324378	.	.	.	.
PNRM_003	ARAF	0.324351	.	.	.	.
PNRM_003	TENM4	0.324061	.	.	.	.
PNRM_003	ADORA1	0.32315	.	.	.	.
PNRM_003	TANC1	0.322837	.	.	.	.
PNRM_003	MICAL3	0.322518	.	.	.	.
PNRM_003	CEP170	0.322111	.	.	.	.
PNRM_003	CEP192	0.321123	.	.	.	.
PNRM_003	MYO5B	0.32106	.	.	.	.
PNRM_003	PPFIA1	0.320116	.	.	.	.
PNRM_003	FRYL	0.320009	.	.	.	.
PNRM_003	FARP2	0.317965	.	.	.	.
PNRM_003	ARHGEF12	0.316762	.	.	.	.
PNRM_003	NXF1	0.315189	.	.	.	.
PNRM_003	PRKCE	0.313738	.	.	.	.
PNRM_003	HS6ST1	0.313613	.	.	.	.
PNRM_003	CRTC1	0.311125	.	.	.	.
PNRM_003	HCN4	0.310893	.	.	.	.
PNRM_003	GALNT18	0.310869	.	.	.	.
PNRM_003	KPRP	0.310467	.	.	.	.
PNRM_003	CFP	0.309519	.	.	.	.
PNRM_003	SALL4	0.308835	.	.	.	.
PNRM_003	ABCA5	0.308561	.	.	.	.
PNRM_003	PCNT	0.308164	.	.	.	.
PNRM_003	TRPV6	0.307779	.	.	.	.
PNRM_003	EPN1	0.306424	.	.	.	.
PNRM_003	POLA1	0.301728	.	.	.	.
PNRM_003	DNAH10	0.299614	.	.	.	.
PNRM_003	RRP12	0.299094	.	.	.	.
PNRM_003	PLEKHA4	0.298763	.	.	.	.
PNRM_003	CKAP5	0.297083	.	.	.	.
PNRM_003	COPG1	0.29522	.	.	.	.
PNRM_003	DCHS2	0.294882	.	.	.	.
PNRM_003	ADAMTS9	0.294844	.	.	.	.
PNRM_003	SSRP1	0.294508	.	.	.	.
PNRM_003	ATP11B	0.294292	.	.	.	.
PNRM_003	FMN1	0.294153	.	.	.	.
PNRM_003	RIC1	0.293791	.	.	.	.
PNRM_003	SLC34A3	0.29229	.	.	.	.
PNRM_003	GBP5	0.292031	.	.	.	.
PNRM_003	PCSK6	0.290978	.	.	.	.
PNRM_003	TCF25	0.290396	.	.	.	.
PNRM_003	ASCL1	0.289864	.	.	.	.
PNRM_003	TRPM6	0.287983	.	.	.	.
PNRM_003	VPS13D	0.287832	.	.	.	.
PNRM_003	P2RX7	0.286931	.	.	.	.
PNRM_003	ATP1A4	0.286874	.	.	.	.
PNRM_003	BAZ2B	0.286489	.	.	.	.
PNRM_003	PRTG	0.286415	.	.	.	.
PNRM_003	XPO6	0.284354	.	.	.	.
PNRM_003	TDRD3	0.283689	.	.	.	.
PNRM_003	HIVEP3	0.283656	.	.	.	.
PNRM_003	KIDINS220	0.283611	.	.	.	.
PNRM_003	ANO3	0.281624	.	.	.	.
PNRM_003	KIF13A	0.281464	.	.	.	.
PNRM_003	POTEC	0.281464	.	.	.	.
PNRM_003	AHDC1	0.281088	.	.	.	.
PNRM_003	SBNO1	0.28037	.	.	.	.
PNRM_003	MAN2B2	0.279231	.	.	.	.
PNRM_003	TAF1C	0.278758	.	.	.	.
PNRM_003	MMP11	0.278653	.	.	.	.
PNRM_003	CEBPZ	0.278429	.	.	.	.
PNRM_003	TMC4	0.278111	.	.	.	.
PNRM_003	SEMA4C	0.277058	.	.	.	.
PNRM_003	PFKFB3	0.276886	.	.	.	.
PNRM_003	CAPN6	0.274541	.	.	.	.
PNRM_003	PIK3CB	0.274063	.	.	.	.
PNRM_003	GREB1	0.274	.	.	.	.
PNRM_003	BTBD8	0.2738	.	.	.	.
PNRM_003	RTP5	0.27337	.	.	.	.
PNRM_003	KIF1B	0.273313	.	.	.	.
PNRM_003	SIX3	0.272874	.	.	.	.
PNRM_003	ANKRD33B	0.271501	.	.	.	.
PNRM_003	SPEN	0.271436	.	.	.	.
PNRM_003	PACSIN3	0.270285	.	.	.	.
PNRM_003	TSHZ3	0.26925	.	.	.	.
PNRM_003	NDUFC2	0.267846	.	.	.	.
PNRM_003	DNAJA3	0.26761	.	.	.	.
PNRM_003	LRRN3	0.267431	.	.	.	.
PNRM_003	ROBO4	0.267059	.	.	.	.
PNRM_003	ZBTB20	0.26676	.	.	.	.
PNRM_003	LRRIQ1	0.265784	.	.	.	.
PNRM_003	CEMIP2	0.264866	.	.	.	.
PNRM_003	DPYS	0.263087	.	.	.	.
PNRM_003	BUB1	0.262229	.	.	.	.
PNRM_003	PCDH8	0.261662	.	.	.	.
PNRM_003	NKAP	0.261602	.	.	.	.
PNRM_003	BCL9	0.261579	.	.	.	.
PNRM_003	PCDHGB6	0.261414	.	.	.	.
PNRM_003	KIF5C	0.260896	.	.	.	.
PNRM_003	ATP8B3	0.260552	.	.	.	.
PNRM_003	ENTPD7	0.260247	.	.	.	.
PNRM_003	KIF20B	0.260207	.	.	.	.
PNRM_003	HIPK3	0.260102	.	.	.	.
PNRM_003	MMP24	0.260057	.	.	.	.
PNRM_003	GRB14	0.259991	.	.	.	.
PNRM_003	KIAA1671	0.259188	.	.	.	.
PNRM_003	EFR3B	0.25839	.	.	.	.
PNRM_003	THOP1	0.258099	.	.	.	.
PNRM_003	CHGB	0.257709	.	.	.	.
PNRM_003	XIRP1	0.255874	.	.	.	.
PNRM_003	PLCB3	0.254917	.	.	.	.
PNRM_003	LTBP2	0.253802	.	.	.	.
PNRM_003	CORO6	0.253518	.	.	.	.
PNRM_003	CASD1	0.253398	.	.	.	.
PNRM_003	CHL1	0.252717	.	.	.	.
PNRM_003	MCPH1	0.252043	.	.	.	.
PNRM_003	SIGLEC12	0.251132	.	.	.	.
PNRM_003	PTPRG	0.251002	.	.	.	.
PNRM_003	MAN2B1	0.250293	.	.	.	.
PNRM_003	PPP4R3C	0.248636	.	.	.	.
PNRM_003	ABCB8	0.247785	.	.	.	.
PNRM_003	GRIN2A	0.24769	.	.	.	.
PNRM_003	GABBR2	0.245859	.	.	.	.
PNRM_003	ANK2	0.243584	.	.	.	.
PNRM_003	LAMC1	0.243513	.	.	.	.
PNRM_003	ACHE	0.242301	.	.	.	.
PNRM_003	STRN3	0.242084	.	.	.	.
PNRM_003	WASHC2C	0.241756	.	.	.	.
PNRM_003	CCDC175	0.240195	.	.	.	.
PNRM_003	MATN4	0.239217	.	.	.	.
PNRM_003	RHPN1	0.239013	.	.	.	.
PNRM_003	ZNF398	0.23865	.	.	.	.
PNRM_003	EFCC1	0.237349	.	.	.	.
PNRM_003	FHOD3	0.235524	.	.	.	.
PNRM_003	SFI1	0.235254	.	.	.	.
PNRM_003	KIAA1217	0.234061	.	.	.	.
PNRM_003	SDS	0.233123	.	.	.	.
PNRM_003	UHRF1BP1	0.232573	.	.	.	.
PNRM_003	CLSTN2	0.231176	.	.	.	.
PNRM_003	CDH2	0.230965	.	.	.	.
PNRM_003	PIK3R6	0.230723	.	.	.	.
PNRM_003	PRR35	0.228816	.	.	.	.
PNRM_003	NPAP1	0.228497	.	.	.	.
PNRM_003	RP1L1	0.227616	.	.	.	.
PNRM_003	MYH7	0.224976	.	.	.	.
PNRM_003	RASAL2	0.223903	.	.	.	.
PNRM_003	SIGLEC6	0.223297	.	.	.	.
PNRM_003	TICAM1	0.223115	.	.	.	.
PNRM_003	OR1J1	0.223002	.	.	.	.
PNRM_003	PTPN14	0.222555	.	.	.	.
PNRM_003	PGAP6	0.222143	.	.	.	.
PNRM_003	ANKRD36	0.221238	.	.	.	.
PNRM_003	ERVV-1	0.219858	.	.	.	.
PNRM_003	BOD1L1	0.219507	.	.	.	.
PNRM_003	TMEM200C	0.219395	.	.	.	.
PNRM_003	UPF3A	0.219378	.	.	.	.
PNRM_003	RANBP2	0.21889	.	.	.	.
PNRM_003	SPECC1L	0.218542	.	.	.	.
PNRM_003	KCNS3	0.218366	.	.	.	.
PNRM_003	RTL1	0.218356	.	.	.	.
PNRM_003	RGL2	0.218111	.	.	.	.
PNRM_003	EFCAB6	0.217989	.	.	.	.
PNRM_003	MAP3K2	0.216189	.	.	.	.
PNRM_003	TRPM4	0.215828	.	.	.	.
PNRM_003	ZHX3	0.215442	.	.	.	.
PNRM_003	AFF3	0.215387	.	.	.	.
PNRM_003	CRTAC1	0.214008	.	.	.	.
PNRM_003	ESPL1	0.213581	.	.	.	.
PNRM_003	ULK1	0.213258	.	.	.	.
PNRM_003	ADAMTS5	0.213028	.	.	.	.
PNRM_003	GLIS3	0.212989	.	.	.	.
PNRM_003	CHD1	0.212886	.	.	.	.
PNRM_003	LRSAM1	0.211889	.	.	.	.
PNRM_003	HELZ	0.2118	.	.	.	.
PNRM_003	ANO8	0.211725	.	.	.	.
PNRM_003	MTMR3	0.211713	.	.	.	.
PNRM_003	SYNRG	0.210601	.	.	.	.
PNRM_003	COLEC12	0.210092	.	.	.	.
PNRM_003	DCAF5	0.210082	.	.	.	.
PNRM_003	CNTNAP1	0.210068	.	.	.	.
PNRM_003	BRCA2	0.209534	.	.	.	.
PNRM_003	CAND2	0.209532	.	.	.	.
PNRM_003	NUP160	0.208386	.	.	.	.
PNRM_003	NOS3	0.207463	.	.	.	.
PNRM_003	PTPN23	0.207176	.	.	.	.
PNRM_003	CUBN	0.20712	.	.	.	.
PNRM_003	UNC5D	0.204997	.	.	.	.
PNRM_003	USP36	0.20392	.	.	.	.
PNRM_003	TEAD2	0.202583	.	.	.	.
PNRM_003	CTU1	0.201506	.	.	.	.
PNRM_003	FAM186A	0.199315	.	.	.	.
PNRM_003	ZMIZ1	0.198602	.	.	.	.
PNRM_003	SLC4A5	0.198201	.	.	.	.
PNRM_003	MOCOS	0.195783	.	.	.	.
PNRM_003	LONP2	0.195661	.	.	.	.
PNRM_003	ADGRL1	0.195392	.	.	.	.
PNRM_003	CYLD	0.195362	.	.	.	.
PNRM_003	FAT1	0.193196	.	.	.	.
PNRM_003	WDR90	0.192204	.	.	.	.
PNRM_003	IRX1	0.191888	.	.	.	.
PNRM_003	DOCK2	0.190684	.	.	.	.
PNRM_003	MAML2	0.190518	.	.	.	.
PNRM_003	PROM2	0.189605	.	.	.	.
PNRM_003	CPB2	0.189489	.	.	.	.
PNRM_003	SMG1	0.189318	.	.	.	.
PNRM_003	APBB1	0.18815	.	.	.	.
PNRM_003	COL4A1	0.186617	.	.	.	.
PNRM_003	GBA	0.185909	.	.	.	.
PNRM_003	KCNB1	0.183266	.	.	.	.
PNRM_003	ZNF208	0.182866	.	.	.	.
PNRM_003	DPP10	0.181973	.	.	.	.
PNRM_003	TCERG1	0.180708	.	.	.	.
PNRM_003	CDH8	0.180326	.	.	.	.
PNRM_003	SYNJ2	0.180233	.	.	.	.
PNRM_003	NISCH	0.1797	.	.	.	.
PNRM_003	PRF1	0.179556	.	.	.	.
PNRM_003	FLNA	0.179475	.	.	.	.
PNRM_003	CENPF	0.178871	.	.	.	.
PNRM_003	AGO1	0.178296	.	.	.	.
PNRM_003	CHD9	0.178131	.	.	.	.
PNRM_003	PARD3	0.178125	.	.	.	.
PNRM_003	SCN2A	0.178071	.	.	.	.
PNRM_003	ATP7B	0.177869	.	.	.	.
PNRM_003	CD248	0.176812	.	.	.	.
PNRM_003	THBD	0.174578	.	.	.	.
PNRM_003	HDGFL1	0.174361	.	.	.	.
PNRM_003	PRR12	0.173933	.	.	.	.
PNRM_003	USP26	0.173827	.	.	.	.
PNRM_003	PLCL1	0.17347	.	.	.	.
PNRM_003	IGFN1	0.172742	.	.	.	.
PNRM_003	NR2E3	0.171407	.	.	.	.
PNRM_003	LARS1	0.171371	.	.	.	.
PNRM_003	FSIP2	0.17093	.	.	.	.
PNRM_003	MUC5AC	0.170604	.	.	.	.
PNRM_003	SOX3	0.169893	.	.	.	.
PNRM_003	ATXN7	0.169427	.	.	.	.
PNRM_003	DHCR7	0.167433	.	.	.	.
PNRM_003	MERTK	0.165806	.	.	.	.
PNRM_003	THRB	0.164594	.	.	.	.
PNRM_003	ERFE	0.164364	.	.	.	.
PNRM_003	TNNI3K	0.16383	.	.	.	.
PNRM_003	SENP1	0.163672	.	.	.	.
PNRM_003	DDX60	0.163456	.	.	.	.
PNRM_003	FPR1	0.163404	.	.	.	.
PNRM_003	DPP8	0.162532	.	.	.	.
PNRM_003	PAX2	0.162045	.	.	.	.
PNRM_003	COL4A4	0.161807	.	.	.	.
PNRM_003	SLAMF1	0.161692	.	.	.	.
PNRM_003	AP5B1	0.161364	.	.	.	.
PNRM_003	MCM3AP	0.16093	.	.	.	.
PNRM_003	SLC9A6	0.159944	.	.	.	.
PNRM_003	ANKS1B	0.15973	.	.	.	.
PNRM_003	TNK2	0.159311	.	.	.	.
PNRM_003	SFMBT2	0.158312	.	.	.	.
PNRM_003	TULP4	0.158234	.	.	.	.
PNRM_003	ZNF318	0.158131	.	.	.	.
PNRM_003	SEC16A	0.157942	.	.	.	.
PNRM_003	GSX1	0.157659	.	.	.	.
PNRM_003	AFF2	0.15705	.	.	.	.
PNRM_003	ZMIZ2	0.156997	.	.	.	.
PNRM_003	PRX	0.156632	.	.	.	.
PNRM_003	FBXO38	0.156419	.	.	.	.
PNRM_003	C9orf131	0.156178	.	.	.	.
PNRM_003	MRVI1	0.155864	.	.	.	.
PNRM_003	CAND1	0.155834	.	.	.	.
PNRM_003	MAP3K21	0.155364	.	.	.	.
PNRM_003	TSC1	0.154966	.	.	.	.
PNRM_003	FYB1	0.154745	.	.	.	.
PNRM_003	IL17RC	0.154515	.	.	.	.
PNRM_003	MPEG1	0.154155	.	.	.	.
PNRM_003	SLAIN1	0.154088	.	.	.	.
PNRM_003	TASOR2	0.153817	.	.	.	.
PNRM_003	FOXG1	0.152756	.	.	.	.
PNRM_003	ZGRF1	0.152756	.	.	.	.
PNRM_003	PLK3	0.152548	.	.	.	.
PNRM_003	XPO7	0.152237	.	.	.	.
PNRM_003	SLC6A15	0.148953	.	.	.	.
PNRM_003	CPS1	0.14563	.	.	.	.
PNRM_003	UBA2	0.145582	.	.	.	.
PNRM_003	HYAL4	0.144601	.	.	.	.
PNRM_003	ABCB4	0.143235	.	.	.	.
PNRM_003	TOPBP1	0.143024	.	.	.	.
PNRM_003	HLA-A	0.142135	.	.	.	.
PNRM_003	MYO5A	0.141856	.	.	.	.
PNRM_003	PRDM15	0.141519	.	.	.	.
PNRM_003	NLRP11	0.141111	.	.	.	.
PNRM_003	TRIM9	0.140832	.	.	.	.
PNRM_003	MIS18BP1	0.140472	.	.	.	.
PNRM_003	LARP4B	0.140374	.	.	.	.
PNRM_003	TRPV3	0.140182	.	.	.	.
PNRM_003	SLTM	0.138653	.	.	.	.
PNRM_003	GBP7	0.138544	.	.	.	.
PNRM_003	FANCM	0.138291	.	.	.	.
PNRM_003	DDR1	0.138279	.	.	.	.
PNRM_003	DCC	0.137101	.	.	.	.
PNRM_003	CNTNAP3	0.136367	.	.	.	.
PNRM_003	SEMA3D	0.136061	.	.	.	.
PNRM_003	PHF20	0.135586	.	.	.	.
PNRM_003	DNAH12	0.134795	.	.	.	.
PNRM_003	PKD1	0.134359	.	.	.	.
PNRM_003	GRIA2	0.13379	.	.	.	.
PNRM_003	CDS1	0.133055	.	.	.	.
PNRM_003	TMCC2	0.132348	.	.	.	.
PNRM_003	SNCAIP	0.132155	.	.	.	.
PNRM_003	SYNE3	0.132142	.	.	.	.
PNRM_003	CARMIL1	0.131282	.	.	.	.
PNRM_003	L1CAM	0.131175	.	.	.	.
PNRM_003	PCDHA7	0.130875	.	.	.	.
PNRM_003	IGSF22	0.130651	.	.	.	.
PNRM_003	LRIF1	0.130543	.	.	.	.
PNRM_003	KCTD16	0.130433	.	.	.	.
PNRM_003	RFTN1	0.130221	.	.	.	.
PNRM_003	NOTCH3	0.12994	.	.	.	.
PNRM_003	KRT33B	0.128619	.	.	.	.
PNRM_003	MTG1	0.128428	.	.	.	.
PNRM_003	SH2D3C	0.127677	.	.	.	.
PNRM_003	TLE4	0.126819	.	.	.	.
PNRM_003	SHH	0.125556	.	.	.	.
PNRM_003	NBEAL1	0.1253	.	.	.	.
PNRM_003	VWA5B2	0.125274	.	.	.	.
PNRM_003	MYH9	0.124464	.	.	.	.
PNRM_003	CHADL	0.123787	.	.	.	.
PNRM_003	TGFBR2	0.123163	.	.	.	.
PNRM_003	ARHGEF2	0.123022	.	.	.	.
PNRM_003	FHOD1	0.122424	.	.	.	.
PNRM_003	CTR9	0.121885	.	.	.	.
PNRM_003	NPY2R	0.120462	.	.	.	.
PNRM_003	PPAT	0.119912	.	.	.	.
PNRM_003	TNFRSF1B	0.119894	.	.	.	.
PNRM_003	SPAG16	0.119307	.	.	.	.
PNRM_003	GIPR	0.11926	.	.	.	.
PNRM_003	KIF5B	0.118441	.	.	.	.
PNRM_003	AREL1	0.11841	.	.	.	.
PNRM_003	PSMC1	0.118157	.	.	.	.
PNRM_003	SLC30A3	0.118079	.	.	.	.
PNRM_003	NCOR2	0.117196	.	.	.	.
PNRM_003	SUN1	0.117121	.	.	.	.
PNRM_003	PPP1R26	0.11536	.	.	.	.
PNRM_003	CHRM4	0.115344	.	.	.	.
PNRM_003	SRPRA	0.114533	.	.	.	.
PNRM_003	RDX	0.113654	.	.	.	.
PNRM_003	KCNQ3	0.11344	.	.	.	.
PNRM_003	ARHGAP39	0.112736	.	.	.	.
PNRM_003	EPHB4	0.112715	.	.	.	.
PNRM_003	POLR3A	0.11186	.	.	.	.
PNRM_003	ERBB4	0.1104	.	.	.	.
PNRM_003	VAV2	0.109747	.	.	.	.
PNRM_003	ZFR	0.108046	.	.	.	.
PNRM_003	PLAG1	0.107423	.	.	.	.
PNRM_003	CROCC2	0.107247	.	.	.	.
PNRM_003	ARID1B	0.106679	.	.	.	.
PNRM_003	AATK	0.105532	.	.	.	.
PNRM_003	ZSWIM5	0.105213	.	.	.	.
PNRM_003	MYH7B	0.104946	.	.	.	.
PNRM_003	ZFP36L2	0.103981	.	.	.	.
PNRM_003	TRIM37	0.10352	.	.	.	.
PNRM_003	TLE2	0.102725	.	.	.	.
PNRM_003	CEP104	0.102239	.	.	.	.
PNRM_003	COL5A3	0.102027	.	.	.	.
PNRM_003	SYCP1	0.101226	.	.	.	.
PNRM_003	MBD4	0.100264	.	.	.	.
PNRM_003	SHOC1	0.100156	.	.	.	.
PNRM_003	CD163L1	0.0998872	.	.	.	.
PNRM_003	PCDHB14	0.0998569	.	.	.	.
PNRM_003	IQCE	0.0995787	.	.	.	.
PNRM_003	MEGF6	0.0991248	.	.	.	.
PNRM_003	DLG5	0.0988275	.	.	.	.
PNRM_003	EXPH5	0.0985683	.	.	.	.
PNRM_003	FLT1	0.0983528	.	.	.	.
PNRM_003	DVL2	0.0979018	.	.	.	.
PNRM_003	EPX	0.0973408	.	.	.	.
PNRM_003	JAKMIP3	0.0971087	.	.	.	.
PNRM_003	TNR	0.0945722	.	.	.	.
PNRM_003	NOL8	0.0945368	.	.	.	.
PNRM_003	DIAPH2	0.0937479	.	.	.	.
PNRM_003	DMXL1	0.0933658	.	.	.	.
PNRM_003	KMT5C	0.0931642	.	.	.	.
PNRM_003	PCDHB3	0.0929231	.	.	.	.
PNRM_003	PLXND1	0.0926746	.	.	.	.
PNRM_003	TTC16	0.0905763	.	.	.	.
PNRM_003	COL12A1	0.090365	.	.	.	.
PNRM_003	SNX27	0.0894676	.	.	.	.
PNRM_003	FLCN	0.0889936	.	.	.	.
PNRM_003	LRRC36	0.0889136	.	.	.	.
PNRM_003	UGGT2	0.0886696	.	.	.	.
PNRM_003	ADGRB2	0.0875709	.	.	.	.
PNRM_003	LTBP3	0.0875307	.	.	.	.
PNRM_003	STON1-GTF2A1L	0.0869654	.	.	.	.
PNRM_003	SRRM4	0.0856199	.	.	.	.
PNRM_003	GJC1	0.0855698	.	.	.	.
PNRM_003	NHS	0.0853495	.	.	.	.
PNRM_003	LILRB1	0.0846455	.	.	.	.
PNRM_003	AKAP13	0.084612	.	.	.	.
PNRM_003	IFRD2	0.084124	.	.	.	.
PNRM_003	FGFR4	0.0823432	.	.	.	.
PNRM_003	HEPHL1	0.0819339	.	.	.	.
PNRM_003	ITGAV	0.0810034	.	.	.	.
PNRM_003	NCOR1	0.0808672	.	.	.	.
PNRM_003	CAPN15	0.0808263	.	.	.	.
PNRM_003	RAPGEF5	0.0797315	.	.	.	.
PNRM_003	BRINP1	0.0792776	.	.	.	.
PNRM_003	ULK2	0.0783998	.	.	.	.
PNRM_003	KLHDC8B	0.0779512	.	.	.	.
PNRM_003	METAP1	0.0779512	.	.	.	.
PNRM_003	NCAPD3	0.0772597	.	.	.	.
PNRM_003	PTGS1	0.0772597	.	.	.	.
PNRM_003	NPTX2	0.0769502	.	.	.	.
PNRM_003	FHAD1	0.0768493	.	.	.	.
PNRM_003	SIPA1L1	0.076694	.	.	.	.
PNRM_003	TAF1	0.0760078	.	.	.	.
PNRM_003	RBM26	0.0759608	.	.	.	.
PNRM_003	REV3L	0.0757453	.	.	.	.
PNRM_003	RAD51AP2	0.0756227	.	.	.	.
PNRM_003	GRM2	0.0756208	.	.	.	.
PNRM_003	SEC63	0.0744678	.	.	.	.
PNRM_003	SLC5A11	0.074155	.	.	.	.
PNRM_003	KIF26A	0.0741482	.	.	.	.
PNRM_003	CUEDC1	0.073844	.	.	.	.
PNRM_003	FLNB	0.0716277	.	.	.	.
PNRM_003	BICRA	0.0709109	.	.	.	.
PNRM_003	SKOR2	0.0708371	.	.	.	.
PNRM_003	IQSEC2	0.0706128	.	.	.	.
PNRM_003	ROCK1	0.0699512	.	.	.	.
PNRM_003	ZNF497	0.0692847	.	.	.	.
PNRM_003	WDR87	0.0692225	.	.	.	.
PNRM_003	GREB1L	0.0689635	.	.	.	.
PNRM_003	CARMIL2	0.0682612	.	.	.	.
PNRM_003	TSNARE1	0.0681877	.	.	.	.
PNRM_003	PLEKHG6	0.0678786	.	.	.	.
PNRM_003	DNAH7	0.0674374	.	.	.	.
PNRM_003	ACAN	0.0663081	.	.	.	.
PNRM_003	FOXD3	0.0662071	.	.	.	.
PNRM_003	KMT2E	0.0661396	.	.	.	.
PNRM_003	IGHMBP2	0.0660284	.	.	.	.
PNRM_003	PRAME	0.0657658	.	.	.	.
PNRM_003	SLC22A1	0.0654193	.	.	.	.
PNRM_003	MFRP	0.0650401	.	.	.	.
PNRM_003	BDP1	0.0648784	.	.	.	.
PNRM_003	UNC13B	0.0642129	.	.	.	.
PNRM_003	GUCY1A1	0.0639092	.	.	.	.
PNRM_003	PSD3	0.0638566	.	.	.	.
PNRM_003	AK9	0.0637125	.	.	.	.
PNRM_003	ASIC4	0.0633537	.	.	.	.
PNRM_003	ARFGEF3	0.0633413	.	.	.	.
PNRM_003	MALRD1	0.063325	.	.	.	.
PNRM_003	NAV1	0.063245	.	.	.	.
PNRM_003	SUSD4	0.0631857	.	.	.	.
PNRM_003	WDTC1	0.0625502	.	.	.	.
PNRM_003	RTN4	0.0623423	.	.	.	.
PNRM_003	RET	0.0622987	.	.	.	.
PNRM_003	MYT1	0.0619596	.	.	.	.
PNRM_003	AMBN	0.0616505	.	.	.	.
PNRM_003	C3	0.0611756	.	.	.	.
PNRM_003	LRRC70	0.0605537	.	.	.	.
PNRM_003	TAS1R3	0.0600491	.	.	.	.
PNRM_003	RIN3	0.059919	.	.	.	.
PNRM_003	CHSY3	0.0598797	.	.	.	.
PNRM_003	A3GALT2	0.059627	.	.	.	.
PNRM_003	TNRC6C	0.0589477	.	.	.	.
PNRM_003	THBS3	0.0580852	.	.	.	.
PNRM_003	MROH1	0.0578553	.	.	.	.
PNRM_003	MAP1A	0.0578292	.	.	.	.
PNRM_003	MEGF8	0.0570043	.	.	.	.
PNRM_003	SEMA6A	0.0569482	.	.	.	.
PNRM_003	SMARCAD1	0.0566612	.	.	.	.
PNRM_003	ARMC4	0.0562949	.	.	.	.
PNRM_003	KIF26B	0.0561918	.	.	.	.
PNRM_003	RTCB	0.0561222	.	.	.	.
PNRM_003	SNX19	0.0544462	.	.	.	.
PNRM_003	OCA2	0.0541733	.	.	.	.
PNRM_003	CTAGE9	0.0535751	.	.	.	.
PNRM_003	ARHGAP9	0.0529581	.	.	.	.
PNRM_003	CFAP54	0.0521215	.	.	.	.
PNRM_003	CDK8	0.0520357	.	.	.	.
PNRM_003	SETD1A	0.0511196	.	.	.	.
PNRM_003	CTNND2	0.0505723	.	.	.	.
PNRM_003	PRKD2	0.0498214	.	.	.	.
PNRM_003	AP3B2	0.0495589	.	.	.	.
PNRM_003	REST	0.049453	.	.	.	.
PNRM_003	PROSER2	0.0494479	.	.	.	.
PNRM_003	ACLY	0.049044	.	.	.	.
PNRM_003	TECPR2	0.0478127	.	.	.	.
PNRM_003	MYH8	0.0473536	.	.	.	.
PNRM_003	SH3RF3	0.0466101	.	.	.	.
PNRM_003	PCDHGA9	0.0465342	.	.	.	.
PNRM_003	MARK4	0.0458649	.	.	.	.
PNRM_003	VPS13B	0.0456051	.	.	.	.
PNRM_003	KIAA1549L	0.0447958	.	.	.	.
PNRM_003	JADE1	0.0445428	.	.	.	.
PNRM_003	ITIH5	0.0436127	.	.	.	.
PNRM_003	RB1	0.0426896	.	.	.	.
PNRM_003	PI4KA	0.0414652	.	.	.	.
PNRM_003	RUSC2	0.0412341	.	.	.	.
PNRM_003	CPNE1	0.0401691	.	.	.	.
PNRM_003	SYDE1	0.0400559	.	.	.	.
PNRM_003	HDAC9	0.0387913	.	.	.	.
PNRM_003	ARHGEF26	0.0376638	.	.	.	.
PNRM_003	SEPHS1	0.0366398	.	.	.	.
PNRM_003	SLC12A7	0.036055	.	.	.	.
PNRM_003	MBP	0.0358818	.	.	.	.
PNRM_003	SEL1L3	0.0358591	.	.	.	.
PNRM_003	ABCC11	0.03564	.	.	.	.
PNRM_003	FAM47C	0.0351508	.	.	.	.
PNRM_003	ZNF226	0.0341108	.	.	.	.
PNRM_003	PLXNC1	0.0331698	.	.	.	.
PNRM_003	KIAA1755	0.0328275	.	.	.	.
PNRM_003	NUP85	0.0320763	.	.	.	.
PNRM_003	TANGO6	0.0315032	.	.	.	.
PNRM_003	NUP210	0.0314921	.	.	.	.
PNRM_003	CNTRL	0.0314268	.	.	.	.
PNRM_003	CSF3R	0.0314126	.	.	.	.
PNRM_003	ATG2B	0.0313296	.	.	.	.
PNRM_003	RANGAP1	0.0302952	.	.	.	.
PNRM_003	TVP23A	0.0298089	.	.	.	.
PNRM_003	ARHGEF40	0.029265	.	.	.	.
PNRM_003	PNISR	0.0288012	.	.	.	.
PNRM_003	TBC1D23	0.028741	.	.	.	.
PNRM_003	SPTA1	0.0283018	.	.	.	.
PNRM_003	APOB	0.0280372	.	.	.	.
PNRM_003	CD6	0.0273489	.	.	.	.
PNRM_003	WDR7	0.0270771	.	.	.	.
PNRM_003	GALR2	0.0265771	.	.	.	.
PNRM_003	CBY2	0.0262185	.	.	.	.
PNRM_003	PRDM2	0.0259834	.	.	.	.
PNRM_003	ZNF618	0.0256939	.	.	.	.
PNRM_003	DDX55	0.0254241	.	.	.	.
PNRM_003	SLC25A34	0.0251735	.	.	.	.
PNRM_003	CENPE	0.0246513	.	.	.	.
PNRM_003	CHD8	0.0246157	.	.	.	.
PNRM_003	ITPK1	0.0245132	.	.	.	.
PNRM_003	DMBX1	0.0239929	.	.	.	.
PNRM_003	CCDC144A	0.0234465	.	.	.	.
PNRM_003	MPDZ	0.0229958	.	.	.	.
PNRM_003	NCAPD2	0.0224423	.	.	.	.
PNRM_003	UTRN	0.0221062	.	.	.	.
PNRM_003	TTC3	0.0209689	.	.	.	.
PNRM_003	TIE1	0.0208309	.	.	.	.
PNRM_003	JAG2	0.0203495	.	.	.	.
PNRM_003	ADAM19	0.0203487	.	.	.	.
PNRM_003	HK2	0.020213	.	.	.	.
PNRM_003	MYH14	0.0194391	.	.	.	.
PNRM_003	CHAF1A	0.019385	.	.	.	.
PNRM_003	CCDC185	0.0192955	.	.	.	.
PNRM_003	KCNN1	0.0192808	.	.	.	.
PNRM_003	BNC2	0.0189707	.	.	.	.
PNRM_003	KCNH1	0.0184766	.	.	.	.
PNRM_003	PHF3	0.0180545	.	.	.	.
PNRM_003	ZNRF3	0.0178225	.	.	.	.
PNRM_003	ATXN2L	0.017239	.	.	.	.
PNRM_003	RNGTT	0.0171958	.	.	.	.
PNRM_003	RXFP2	0.0165008	.	.	.	.
PNRM_003	ADAM17	0.016293	.	.	.	.
PNRM_003	TAS1R2	0.0160373	.	.	.	.
PNRM_003	RC3H1	0.0159711	.	.	.	.
PNRM_003	PSME4	0.0154922	.	.	.	.
PNRM_003	ADD1	0.0150918	.	.	.	.
PNRM_003	FRAS1	0.0149434	.	.	.	.
PNRM_003	TERT	0.014649	.	.	.	.
PNRM_003	DCST2	0.0128877	.	.	.	.
PNRM_003	PHKA2	0.012655	.	.	.	.
PNRM_003	MADD	0.0120539	.	.	.	.
PNRM_003	RAB11FIP4	0.0118055	.	.	.	.
PNRM_003	HEG1	0.011488	.	.	.	.
PNRM_003	IL2RG	0.0112	.	.	.	.
PNRM_003	TRIM11	0.010957	.	.	.	.
PNRM_003	CLASP2	0.0106909	.	.	.	.
PNRM_003	F5	0.0104659	.	.	.	.
PNRM_003	POMC	0.0104276	.	.	.	.
PNRM_003	CCDC40	0.00942376	.	.	.	.
PNRM_003	AGAP2	0.00930312	.	.	.	.
PNRM_003	WWOX	0.00915386	.	.	.	.
PNRM_003	IRAK3	0.00904303	.	.	.	.
PNRM_003	KRIT1	0.00786921	.	.	.	.
PNRM_003	MAPK8IP2	0.00767151	.	.	.	.
PNRM_003	MYO19	0.0074111	.	.	.	.
PNRM_003	NDST3	0.00664778	.	.	.	.
PNRM_003	ICE1	0.00619632	.	.	.	.
PNRM_003	KCNN3	0.00611352	.	.	.	.
PNRM_003	QKI	0.00596012	.	.	.	.
PNRM_003	CSPP1	0.00579952	.	.	.	.
PNRM_003	SLITRK4	0.0051924	.	.	.	.
PNRM_003	ANK3	0.00519119	.	.	.	.
PNRM_003	BAG6	0.00475675	.	.	.	.
PNRM_003	ADGRA3	0.00443603	.	.	.	.
PNRM_003	SCAP	0.00432052	.	.	.	.
PNRM_003	SND1	0.00324937	.	.	.	.
PNRM_003	ESCO1	0.00306973	.	.	.	.
PNRM_003	ITIH2	0.00306973	.	.	.	.
PNRM_003	BRWD3	0.00305935	.	.	.	.
PNRM_003	CHD3	0.00285628	.	.	.	.
PNRM_003	POLR1A	0.00278364	.	.	.	.
PNRM_003	MLXIPL	0.00246142	.	.	.	.
PNRM_003	DNAH6	0.00245689	.	.	.	.
PNRM_003	GRIN2B	0.00208014	.	.	.	.
PNRM_003	ZNF697	0.00197049	.	.	.	.
PNRM_003	HECTD1	0.00184119	.	.	.	.
PNRM_003	CCDC66	0.00161382	.	.	.	.
PNRM_003	ZNF860	0.000655573	.	.	.	.
PNRM_003	CRB2	0.000447278	.	.	.	.
PNRM_003	HNF1A	6.01493e-05	.	.	.	.
PNRM_003	SREBF1	-6.97461e-05	.	.	.	.
PNRM_003	TCHH	-0.000625477	.	.	.	.
PNRM_003	FGD6	-0.000870875	.	.	.	.
PNRM_003	SPTBN4	-0.00101205	.	.	.	.
PNRM_003	CCDC73	-0.00285828	.	.	.	.
PNRM_003	HMMR	-0.00292158	.	.	.	.
PNRM_003	CCDC87	-0.00455329	.	.	.	.
PNRM_003	TREML2	-0.00535399	.	.	.	.
PNRM_003	CFAP221	-0.00547354	.	.	.	.
PNRM_003	LHX1	-0.0055184	.	.	.	.
PNRM_003	ITSN1	-0.00560655	.	.	.	.
PNRM_003	CHD6	-0.00664585	.	.	.	.
PNRM_003	ISLR2	-0.00722353	.	.	.	.
PNRM_003	FZD2	-0.00763615	.	.	.	.
PNRM_003	LRRC4C	-0.00791835	.	.	.	.
PNRM_003	ZNF267	-0.00808477	.	.	.	.
PNRM_003	NLRP1	-0.0088907	.	.	.	.
PNRM_003	SPRED3	-0.00941147	.	.	.	.
PNRM_003	PTPN21	-0.00945936	.	.	.	.
PNRM_003	TRIM32	-0.00946797	.	.	.	.
PNRM_003	ANKRD30A	-0.0101365	.	.	.	.
PNRM_003	SENP7	-0.010281	.	.	.	.
PNRM_003	GIGYF1	-0.0108403	.	.	.	.
PNRM_003	NCAPG2	-0.0115901	.	.	.	.
PNRM_003	TNRC6B	-0.0116664	.	.	.	.
PNRM_003	AKAP9	-0.0118141	.	.	.	.
PNRM_003	PPP4R3A	-0.0125377	.	.	.	.
PNRM_003	ACAP3	-0.0125628	.	.	.	.
PNRM_003	ASIC3	-0.013951	.	.	.	.
PNRM_003	ZNF317	-0.0145202	.	.	.	.
PNRM_003	RBP3	-0.0158889	.	.	.	.
PNRM_003	PRDM16	-0.0160923	.	.	.	.
PNRM_003	ZNF354A	-0.0179118	.	.	.	.
PNRM_003	PHLDB1	-0.0184322	.	.	.	.
PNRM_003	CNNM1	-0.0185819	.	.	.	.
PNRM_003	USP34	-0.0191859	.	.	.	.
PNRM_003	LRGUK	-0.0193351	.	.	.	.
PNRM_003	TPR	-0.0195356	.	.	.	.
PNRM_003	DNAH8	-0.0199459	.	.	.	.
PNRM_003	RAI1	-0.0211828	.	.	.	.
PNRM_003	PCLO	-0.0212129	.	.	.	.
PNRM_003	GRIN3B	-0.0217036	.	.	.	.
PNRM_003	IDE	-0.0228857	.	.	.	.
PNRM_003	ARHGEF18	-0.0230266	.	.	.	.
PNRM_003	SH3D19	-0.0235391	.	.	.	.
PNRM_003	ICAM5	-0.0236831	.	.	.	.
PNRM_003	PYGB	-0.0258542	.	.	.	.
PNRM_003	RBMXL3	-0.0264074	.	.	.	.
PNRM_003	RHBDF1	-0.0267866	.	.	.	.
PNRM_003	MUC22	-0.0273819	.	.	.	.
PNRM_003	PTCHD3	-0.0278419	.	.	.	.
PNRM_003	KCNH3	-0.0281403	.	.	.	.
PNRM_003	NIBAN3	-0.0281855	.	.	.	.
PNRM_003	LRP1	-0.029242	.	.	.	.
PNRM_003	GALNT8	-0.0303509	.	.	.	.
PNRM_003	SHC3	-0.030762	.	.	.	.
PNRM_003	MLLT6	-0.0315929	.	.	.	.
PNRM_003	NEURL1B	-0.0325418	.	.	.	.
PNRM_003	ZNF865	-0.0329068	.	.	.	.
PNRM_003	TBC1D10C	-0.0334431	.	.	.	.
PNRM_003	HMX3	-0.0338683	.	.	.	.
PNRM_003	MKRN3	-0.0340066	.	.	.	.
PNRM_003	HIVEP2	-0.0341727	.	.	.	.
PNRM_003	ZMYM2	-0.0347592	.	.	.	.
PNRM_003	SLC6A14	-0.0353033	.	.	.	.
PNRM_003	PCDHA8	-0.0354319	.	.	.	.
PNRM_003	VPS13A	-0.035548	.	.	.	.
PNRM_003	TDRD15	-0.035603	.	.	.	.
PNRM_003	C8orf34	-0.037155	.	.	.	.
PNRM_003	COBL	-0.0383283	.	.	.	.
PNRM_003	PPP6R2	-0.0383387	.	.	.	.
PNRM_003	ATRIP	-0.038795	.	.	.	.
PNRM_003	TMPRSS9	-0.0389702	.	.	.	.
PNRM_003	ZNF875	-0.0400022	.	.	.	.
PNRM_003	PLEKHG2	-0.0404022	.	.	.	.
PNRM_003	CARD10	-0.0413006	.	.	.	.
PNRM_003	CLTC	-0.041537	.	.	.	.
PNRM_003	APLP2	-0.0419356	.	.	.	.
PNRM_003	SCN9A	-0.041994	.	.	.	.
PNRM_003	IRX3	-0.0423631	.	.	.	.
PNRM_003	GABRR2	-0.0428103	.	.	.	.
PNRM_003	ACTL9	-0.0438019	.	.	.	.
PNRM_003	RERE	-0.0457867	.	.	.	.
PNRM_003	NOSTRIN	-0.0459055	.	.	.	.
PNRM_003	MSANTD3	-0.047485	.	.	.	.
PNRM_003	ZFYVE28	-0.0475102	.	.	.	.
PNRM_003	ERC2	-0.0475141	.	.	.	.
PNRM_003	KIAA0100	-0.0475529	.	.	.	.
PNRM_003	CARS2	-0.0476207	.	.	.	.
PNRM_003	ATP8B2	-0.0484062	.	.	.	.
PNRM_003	SIGLEC1	-0.0491099	.	.	.	.
PNRM_003	PCDHGB1	-0.0492239	.	.	.	.
PNRM_003	VDR	-0.0492251	.	.	.	.
PNRM_003	DUOX1	-0.0495448	.	.	.	.
PNRM_003	FAM149A	-0.0497055	.	.	.	.
PNRM_003	NLRP7	-0.0497329	.	.	.	.
PNRM_003	C2CD4C	-0.0501401	.	.	.	.
PNRM_003	SPEG	-0.0502354	.	.	.	.
PNRM_003	AGRN	-0.0510241	.	.	.	.
PNRM_003	RBM15	-0.0513023	.	.	.	.
PNRM_003	MAP3K9	-0.0513081	.	.	.	.
PNRM_003	ZNF471	-0.051703	.	.	.	.
PNRM_003	SHANK1	-0.0523738	.	.	.	.
PNRM_003	JAK2	-0.0542659	.	.	.	.
PNRM_003	PHC3	-0.0545018	.	.	.	.
PNRM_003	LRP2	-0.0548224	.	.	.	.
PNRM_003	PUM1	-0.0561163	.	.	.	.
PNRM_003	BTBD7	-0.0562018	.	.	.	.
PNRM_003	TPX2	-0.0565832	.	.	.	.
PNRM_003	ERBIN	-0.0578027	.	.	.	.
PNRM_003	PTPRU	-0.0593536	.	.	.	.
PNRM_003	TGM6	-0.0594116	.	.	.	.
PNRM_003	ATF7IP	-0.0594667	.	.	.	.
PNRM_003	WDR64	-0.0596665	.	.	.	.
PNRM_003	CACNA1F	-0.0605996	.	.	.	.
PNRM_003	SCART1	-0.0606297	.	.	.	.
PNRM_003	ITGA4	-0.0610525	.	.	.	.
PNRM_003	APOE	-0.0612945	.	.	.	.
PNRM_003	ZNF292	-0.061464	.	.	.	.
PNRM_003	WNK2	-0.0615671	.	.	.	.
PNRM_003	H6PD	-0.061955	.	.	.	.
PNRM_003	CCDC18	-0.0621593	.	.	.	.
PNRM_003	E2F7	-0.0632324	.	.	.	.
PNRM_003	ADAMTSL3	-0.0634927	.	.	.	.
PNRM_003	ATP2B1	-0.0639104	.	.	.	.
PNRM_003	HOMEZ	-0.0644686	.	.	.	.
PNRM_003	CDH15	-0.0652585	.	.	.	.
PNRM_003	MYRF	-0.0653334	.	.	.	.
PNRM_003	IRX4	-0.0653902	.	.	.	.
PNRM_003	MDC1	-0.0667178	.	.	.	.
PNRM_003	MECOM	-0.0667283	.	.	.	.
PNRM_003	ZNF862	-0.0671466	.	.	.	.
PNRM_003	TBX3	-0.0676983	.	.	.	.
PNRM_003	RSPH4A	-0.0680282	.	.	.	.
PNRM_003	IL17RB	-0.0688692	.	.	.	.
PNRM_003	LOXL2	-0.0696466	.	.	.	.
PNRM_003	EML6	-0.0701466	.	.	.	.
PNRM_003	GYG2	-0.07078	.	.	.	.
PNRM_003	SOBP	-0.0715138	.	.	.	.
PNRM_003	TRERF1	-0.0719227	.	.	.	.
PNRM_003	NWD1	-0.0728429	.	.	.	.
PNRM_003	CEP162	-0.0731309	.	.	.	.
PNRM_003	ZNF648	-0.073328	.	.	.	.
PNRM_003	CR2	-0.0741113	.	.	.	.
PNRM_003	ZCCHC2	-0.0742952	.	.	.	.
PNRM_003	PCDH1	-0.0747739	.	.	.	.
PNRM_003	ERF	-0.0750996	.	.	.	.
PNRM_003	MYH6	-0.0755615	.	.	.	.
PNRM_003	UNC5B	-0.0759141	.	.	.	.
PNRM_003	LIFR	-0.0760285	.	.	.	.
PNRM_003	DOCK3	-0.0760947	.	.	.	.
PNRM_003	C5	-0.076169	.	.	.	.
PNRM_003	RAD50	-0.0764069	.	.	.	.
PNRM_003	ZNF518A	-0.0770469	.	.	.	.
PNRM_003	KAT2B	-0.0772321	.	.	.	.
PNRM_003	SGSM3	-0.0773241	.	.	.	.
PNRM_003	DIDO1	-0.077341	.	.	.	.
PNRM_003	TBC1D8	-0.0778308	.	.	.	.
PNRM_003	BAIAP3	-0.0781026	.	.	.	.
PNRM_003	HTT	-0.0781033	.	.	.	.
PNRM_003	ABCF2	-0.0784069	.	.	.	.
PNRM_003	RGPD3	-0.0794384	.	.	.	.
PNRM_003	TBC1D5	-0.0797167	.	.	.	.
PNRM_003	GRM1	-0.0801363	.	.	.	.
PNRM_003	ZBTB44	-0.0803565	.	.	.	.
PNRM_003	CUX1	-0.0806136	.	.	.	.
PNRM_003	APOA5	-0.0817119	.	.	.	.
PNRM_003	FRMD6	-0.0819199	.	.	.	.
PNRM_003	GSE1	-0.0822342	.	.	.	.
PNRM_003	SLCO3A1	-0.0825268	.	.	.	.
PNRM_003	DCLK2	-0.0832306	.	.	.	.
PNRM_003	WWP2	-0.0837272	.	.	.	.
PNRM_003	RP1	-0.0839196	.	.	.	.
PNRM_003	ACIN1	-0.0841908	.	.	.	.
PNRM_003	GUCY1B1	-0.0843819	.	.	.	.
PNRM_003	ZNF354C	-0.0847153	.	.	.	.
PNRM_003	RAB3GAP2	-0.0849676	.	.	.	.
PNRM_003	ITK	-0.0854314	.	.	.	.
PNRM_003	ERBB2	-0.0855453	.	.	.	.
PNRM_003	LGR6	-0.0861556	.	.	.	.
PNRM_003	ST8SIA5	-0.0870108	.	.	.	.
PNRM_003	ARSH	-0.0874073	.	.	.	.
PNRM_003	VEPH1	-0.087656	.	.	.	.
PNRM_003	SLC2A14	-0.0881619	.	.	.	.
PNRM_003	AKAP6	-0.088166	.	.	.	.
PNRM_003	PLEC	-0.0888169	.	.	.	.
PNRM_003	PCDHB16	-0.0892471	.	.	.	.
PNRM_003	ATP2B2	-0.0893598	.	.	.	.
PNRM_003	TRDN	-0.0898639	.	.	.	.
PNRM_003	CASS4	-0.0912669	.	.	.	.
PNRM_003	PNCK	-0.0912844	.	.	.	.
PNRM_003	KCNB2	-0.091401	.	.	.	.
PNRM_003	PCDHA2	-0.0919755	.	.	.	.
PNRM_003	ZNF716	-0.0921776	.	.	.	.
PNRM_003	XKR6	-0.0928523	.	.	.	.
PNRM_003	CPEB2	-0.0931292	.	.	.	.
PNRM_003	IPO11	-0.0931621	.	.	.	.
PNRM_003	FOXP2	-0.0934949	.	.	.	.
PNRM_003	STAT5B	-0.0945326	.	.	.	.
PNRM_003	GCN1	-0.094884	.	.	.	.
PNRM_003	NELFB	-0.0954717	.	.	.	.
PNRM_003	MICAL2	-0.0955041	.	.	.	.
PNRM_003	TRIM55	-0.096086	.	.	.	.
PNRM_003	STIL	-0.0963179	.	.	.	.
PNRM_003	UNC80	-0.0971824	.	.	.	.
PNRM_003	KRT78	-0.0979305	.	.	.	.
PNRM_003	HDAC6	-0.0988586	.	.	.	.
PNRM_003	ALDH16A1	-0.0991063	.	.	.	.
PNRM_003	MRC2	-0.0992137	.	.	.	.
PNRM_003	FZD3	-0.0996266	.	.	.	.
PNRM_003	DDX60L	-0.100112	.	.	.	.
PNRM_003	ELOA	-0.101233	.	.	.	.
PNRM_003	PIK3C2A	-0.101582	.	.	.	.
PNRM_003	CDC42BPB	-0.10243	.	.	.	.
PNRM_003	UBR1	-0.102677	.	.	.	.
PNRM_003	RTN3	-0.103234	.	.	.	.
PNRM_003	FAM171A1	-0.103285	.	.	.	.
PNRM_003	SEC31A	-0.104485	.	.	.	.
PNRM_003	REV1	-0.104576	.	.	.	.
PNRM_003	KCNH2	-0.104695	.	.	.	.
PNRM_003	AMOTL2	-0.105499	.	.	.	.
PNRM_003	ARHGAP5	-0.105607	.	.	.	.
PNRM_003	VSIG10L	-0.105637	.	.	.	.
PNRM_003	MYO1H	-0.106175	.	.	.	.
PNRM_003	SEZ6L2	-0.106411	.	.	.	.
PNRM_003	SRMS	-0.106728	.	.	.	.
PNRM_003	TOP2A	-0.107181	.	.	.	.
PNRM_003	SLIT3	-0.10741	.	.	.	.
PNRM_003	CLCN4	-0.107533	.	.	.	.
PNRM_003	MYOF	-0.107753	.	.	.	.
PNRM_003	NID2	-0.107806	.	.	.	.
PNRM_003	ZNF282	-0.108315	.	.	.	.
PNRM_003	COL6A3	-0.10864	.	.	.	.
PNRM_003	STAB1	-0.108901	.	.	.	.
PNRM_003	SMG5	-0.108997	.	.	.	.
PNRM_003	JPH4	-0.109172	.	.	.	.
PNRM_003	ALMS1	-0.109477	.	.	.	.
PNRM_003	ERCC5	-0.109528	.	.	.	.
PNRM_003	TJP2	-0.109816	.	.	.	.
PNRM_003	SAP130	-0.110094	.	.	.	.
PNRM_003	ANKK1	-0.110103	.	.	.	.
PNRM_003	PLXNB1	-0.1107	.	.	.	.
PNRM_003	RAPGEF4	-0.110824	.	.	.	.
PNRM_003	LAMP1	-0.111908	.	.	.	.
PNRM_003	FBXO21	-0.112006	.	.	.	.
PNRM_003	MAP1B	-0.112072	.	.	.	.
PNRM_003	PDZD2	-0.112575	.	.	.	.
PNRM_003	SCUBE1	-0.112735	.	.	.	.
PNRM_003	TTC21B	-0.113042	.	.	.	.
PNRM_003	NEB	-0.113581	.	.	.	.
PNRM_003	PLXNB2	-0.1136	.	.	.	.
PNRM_003	KIAA1549	-0.114909	.	.	.	.
PNRM_003	EPHB2	-0.115127	.	.	.	.
PNRM_003	DLG4	-0.11543	.	.	.	.
PNRM_003	PRR36	-0.115521	.	.	.	.
PNRM_003	ADRA2B	-0.116088	.	.	.	.
PNRM_003	BICRAL	-0.116622	.	.	.	.
PNRM_003	SCN11A	-0.116807	.	.	.	.
PNRM_003	WDFY4	-0.117718	.	.	.	.
PNRM_003	MAP4K4	-0.118107	.	.	.	.
PNRM_003	SYCP2	-0.11848	.	.	.	.
PNRM_003	WASF3	-0.118598	.	.	.	.
PNRM_003	WDR6	-0.119218	.	.	.	.
PNRM_003	OSBPL6	-0.119229	.	.	.	.
PNRM_003	SCAF4	-0.11944	.	.	.	.
PNRM_003	FAM135B	-0.119443	.	.	.	.
PNRM_003	AKAP12	-0.120024	.	.	.	.
PNRM_003	ADAMTS16	-0.120045	.	.	.	.
PNRM_003	BRPF1	-0.120134	.	.	.	.
PNRM_003	EXOC2	-0.120305	.	.	.	.
PNRM_003	SLC16A7	-0.120305	.	.	.	.
PNRM_003	CNGA3	-0.120592	.	.	.	.
PNRM_003	ADAM10	-0.120819	.	.	.	.
PNRM_003	COL4A2	-0.120832	.	.	.	.
PNRM_003	SPATA31D1	-0.122155	.	.	.	.
PNRM_003	LUZP1	-0.12237	.	.	.	.
PNRM_003	FOCAD	-0.123258	.	.	.	.
PNRM_003	INPPL1	-0.12333	.	.	.	.
PNRM_003	AKNA	-0.123734	.	.	.	.
PNRM_003	ENO4	-0.123817	.	.	.	.
PNRM_003	ASAP3	-0.123979	.	.	.	.
PNRM_003	LRRC15	-0.124239	.	.	.	.
PNRM_003	CNR1	-0.124782	.	.	.	.
PNRM_003	WNK4	-0.125018	.	.	.	.
PNRM_003	PEX6	-0.125976	.	.	.	.
PNRM_003	OXR1	-0.126429	.	.	.	.
PNRM_003	NKTR	-0.127662	.	.	.	.
PNRM_003	HEATR5A	-0.127888	.	.	.	.
PNRM_003	GRIP1	-0.128794	.	.	.	.
PNRM_003	PDZD8	-0.128955	.	.	.	.
PNRM_003	ADAMTS8	-0.128967	.	.	.	.
PNRM_003	SLC38A1	-0.128983	.	.	.	.
PNRM_003	PCDHA11	-0.129921	.	.	.	.
PNRM_003	PTPRD	-0.129955	.	.	.	.
PNRM_003	ABCA13	-0.130171	.	.	.	.
PNRM_003	PTCH1	-0.130261	.	.	.	.
PNRM_003	LNX2	-0.130807	.	.	.	.
PNRM_003	CDH19	-0.131082	.	.	.	.
PNRM_003	CHST8	-0.132297	.	.	.	.
PNRM_003	ANKRD17	-0.133114	.	.	.	.
PNRM_003	EIF3A	-0.133126	.	.	.	.
PNRM_003	THOC1	-0.133232	.	.	.	.
PNRM_003	NR0B1	-0.13395	.	.	.	.
PNRM_003	ERICH3	-0.134051	.	.	.	.
PNRM_003	CASKIN1	-0.134622	.	.	.	.
PNRM_003	HCFC1	-0.134668	.	.	.	.
PNRM_003	JUP	-0.134681	.	.	.	.
PNRM_003	SATB2	-0.135133	.	.	.	.
PNRM_003	AMZ1	-0.135265	.	.	.	.
PNRM_003	PITPNM3	-0.135312	.	.	.	.
PNRM_003	LMOD3	-0.135477	.	.	.	.
PNRM_003	SLC12A5	-0.135753	.	.	.	.
PNRM_003	SUPT6H	-0.135913	.	.	.	.
PNRM_003	RIF1	-0.137027	.	.	.	.
PNRM_003	TSC2	-0.13705	.	.	.	.
PNRM_003	PHGR1	-0.137102	.	.	.	.
PNRM_003	DPAGT1	-0.137329	.	.	.	.
PNRM_003	KCNG1	-0.137496	.	.	.	.
PNRM_003	C6orf132	-0.137783	.	.	.	.
PNRM_003	NEURL4	-0.140331	.	.	.	.
PNRM_003	ALPK1	-0.140554	.	.	.	.
PNRM_003	ADCY5	-0.141097	.	.	.	.
PNRM_003	FAM117A	-0.141138	.	.	.	.
PNRM_003	INSYN2B	-0.141499	.	.	.	.
PNRM_003	SLC6A11	-0.141904	.	.	.	.
PNRM_003	OGDHL	-0.141998	.	.	.	.
PNRM_003	SVEP1	-0.142003	.	.	.	.
PNRM_003	ABCC4	-0.143328	.	.	.	.
PNRM_003	RAPGEF6	-0.143836	.	.	.	.
PNRM_003	MMS22L	-0.145579	.	.	.	.
PNRM_003	PPL	-0.146516	.	.	.	.
PNRM_003	ACTRT1	-0.146694	.	.	.	.
PNRM_003	COL11A1	-0.146751	.	.	.	.
PNRM_003	VWA7	-0.147243	.	.	.	.
PNRM_003	PRPH	-0.147446	.	.	.	.
PNRM_003	SEZ6	-0.14805	.	.	.	.
PNRM_003	CELF2	-0.14818	.	.	.	.
PNRM_003	TICRR	-0.149755	.	.	.	.
PNRM_003	KLHL5	-0.150328	.	.	.	.
PNRM_003	DNAH1	-0.150388	.	.	.	.
PNRM_003	CASKIN2	-0.150451	.	.	.	.
PNRM_003	MYOCD	-0.150612	.	.	.	.
PNRM_003	PMS2	-0.151066	.	.	.	.
PNRM_003	IL16	-0.15154	.	.	.	.
PNRM_003	MFSD4B	-0.15236	.	.	.	.
PNRM_003	LARP7	-0.152451	.	.	.	.
PNRM_003	UGGT1	-0.152622	.	.	.	.
PNRM_003	SCLT1	-0.152861	.	.	.	.
PNRM_003	STXBP5L	-0.155462	.	.	.	.
PNRM_003	OGDH	-0.155643	.	.	.	.
PNRM_003	COL1A2	-0.156413	.	.	.	.
PNRM_003	L3MBTL4	-0.156697	.	.	.	.
PNRM_003	NLRP5	-0.156821	.	.	.	.
PNRM_003	OR2G2	-0.157671	.	.	.	.
PNRM_003	ZNF365	-0.157692	.	.	.	.
PNRM_003	KDM6B	-0.157696	.	.	.	.
PNRM_003	RADIL	-0.158605	.	.	.	.
PNRM_003	NOTCH2	-0.159107	.	.	.	.
PNRM_003	RAI14	-0.159189	.	.	.	.
PNRM_003	TAS2R41	-0.159467	.	.	.	.
PNRM_003	LILRB2	-0.159714	.	.	.	.
PNRM_003	ABCA7	-0.159767	.	.	.	.
PNRM_003	RBM44	-0.160842	.	.	.	.
PNRM_003	SUPT5H	-0.161199	.	.	.	.
PNRM_003	CEP170B	-0.161504	.	.	.	.
PNRM_003	ZBTB45	-0.161563	.	.	.	.
PNRM_003	ABCC5	-0.161571	.	.	.	.
PNRM_003	COL18A1	-0.161961	.	.	.	.
PNRM_003	GALNTL6	-0.162301	.	.	.	.
PNRM_003	SORCS3	-0.162326	.	.	.	.
PNRM_003	RBM6	-0.162602	.	.	.	.
PNRM_003	RIPOR1	-0.163785	.	.	.	.
PNRM_003	GZF1	-0.163919	.	.	.	.
PNRM_003	MLNR	-0.164039	.	.	.	.
PNRM_003	GRIN2C	-0.164274	.	.	.	.
PNRM_003	SLITRK1	-0.164496	.	.	.	.
PNRM_003	SPATA31A3	-0.164655	.	.	.	.
PNRM_003	CALHM5	-0.164768	.	.	.	.
PNRM_003	LRRK2	-0.165312	.	.	.	.
PNRM_003	PZP	-0.16568	.	.	.	.
PNRM_003	PLXNA1	-0.165869	.	.	.	.
PNRM_003	TGIF1	-0.16588	.	.	.	.
PNRM_003	PCDHGA2	-0.16595	.	.	.	.
PNRM_003	BTBD1	-0.166014	.	.	.	.
PNRM_003	HIPK2	-0.166897	.	.	.	.
PNRM_003	SLC26A7	-0.167588	.	.	.	.
PNRM_003	IGF2BP1	-0.167786	.	.	.	.
PNRM_003	PDE10A	-0.168432	.	.	.	.
PNRM_003	CCDC180	-0.168624	.	.	.	.
PNRM_003	LRP6	-0.168693	.	.	.	.
PNRM_003	CCDC141	-0.168885	.	.	.	.
PNRM_003	AGL	-0.168968	.	.	.	.
PNRM_003	ADARB2	-0.169033	.	.	.	.
PNRM_003	ATP2B3	-0.16949	.	.	.	.
PNRM_003	PAX1	-0.169837	.	.	.	.
PNRM_003	DDR2	-0.169845	.	.	.	.
PNRM_003	OR5D18	-0.16995	.	.	.	.
PNRM_003	PROSER1	-0.170963	.	.	.	.
PNRM_003	CCDC186	-0.171044	.	.	.	.
PNRM_003	LIMCH1	-0.171146	.	.	.	.
PNRM_003	LRFN2	-0.171779	.	.	.	.
PNRM_003	KDM2B	-0.171805	.	.	.	.
PNRM_003	NPC1	-0.172002	.	.	.	.
PNRM_003	KCNS1	-0.172366	.	.	.	.
PNRM_003	SYT4	-0.173093	.	.	.	.
PNRM_003	AEBP1	-0.1748	.	.	.	.
PNRM_003	DNAJC13	-0.174978	.	.	.	.
PNRM_003	MIA2	-0.175101	.	.	.	.
PNRM_003	NUP88	-0.175336	.	.	.	.
PNRM_003	NCOA5	-0.175389	.	.	.	.
PNRM_003	IQGAP3	-0.175913	.	.	.	.
PNRM_003	SPTBN2	-0.176794	.	.	.	.
PNRM_003	YLPM1	-0.176903	.	.	.	.
PNRM_003	SYT16	-0.177378	.	.	.	.
PNRM_003	TMEM132E	-0.177384	.	.	.	.
PNRM_003	UBR4	-0.177783	.	.	.	.
PNRM_003	TSHZ2	-0.177887	.	.	.	.
PNRM_003	CACNA1H	-0.177889	.	.	.	.
PNRM_003	EML1	-0.177979	.	.	.	.
PNRM_003	ONECUT1	-0.17816	.	.	.	.
PNRM_003	IPO4	-0.178382	.	.	.	.
PNRM_003	SCRIB	-0.179545	.	.	.	.
PNRM_003	ABCB6	-0.180097	.	.	.	.
PNRM_003	NOS1	-0.180171	.	.	.	.
PNRM_003	WDR27	-0.18026	.	.	.	.
PNRM_003	EP400	-0.180305	.	.	.	.
PNRM_003	GLI3	-0.181748	.	.	.	.
PNRM_003	EVPL	-0.182502	.	.	.	.
PNRM_003	PCDHA6	-0.183628	.	.	.	.
PNRM_003	CIITA	-0.183951	.	.	.	.
PNRM_003	SGO1	-0.184386	.	.	.	.
PNRM_003	SLX4	-0.184832	.	.	.	.
PNRM_003	MTSS1	-0.184868	.	.	.	.
PNRM_003	OTUD7B	-0.185105	.	.	.	.
PNRM_003	C2orf16	-0.185284	.	.	.	.
PNRM_003	ASCC3	-0.18553	.	.	.	.
PNRM_003	FAM184B	-0.185585	.	.	.	.
PNRM_003	VWDE	-0.186326	.	.	.	.
PNRM_003	ZMYND15	-0.186469	.	.	.	.
PNRM_003	ZIC4	-0.186536	.	.	.	.
PNRM_003	SBF1	-0.186935	.	.	.	.
PNRM_003	KCNC1	-0.187483	.	.	.	.
PNRM_003	ATP6V0A2	-0.18764	.	.	.	.
PNRM_003	DISP1	-0.187994	.	.	.	.
PNRM_003	MAP3K1	-0.188284	.	.	.	.
PNRM_003	DCAF1	-0.188294	.	.	.	.
PNRM_003	HSPG2	-0.188556	.	.	.	.
PNRM_003	ELL	-0.189053	.	.	.	.
PNRM_003	KCTD8	-0.189056	.	.	.	.
PNRM_003	ACAD10	-0.189077	.	.	.	.
PNRM_003	ATP1A2	-0.189094	.	.	.	.
PNRM_003	KDR	-0.189164	.	.	.	.
PNRM_003	FBLN2	-0.189171	.	.	.	.
PNRM_003	PDX1	-0.1895	.	.	.	.
PNRM_003	TOPAZ1	-0.189554	.	.	.	.
PNRM_003	COL27A1	-0.189567	.	.	.	.
PNRM_003	SOS1	-0.18959	.	.	.	.
PNRM_003	ADAMTSL2	-0.189976	.	.	.	.
PNRM_003	TASOR	-0.190098	.	.	.	.
PNRM_003	AGBL1	-0.191967	.	.	.	.
PNRM_003	COL22A1	-0.192356	.	.	.	.
PNRM_003	SGSM1	-0.192397	.	.	.	.
PNRM_003	DLGAP3	-0.193241	.	.	.	.
PNRM_003	LRFN5	-0.193426	.	.	.	.
PNRM_003	FKRP	-0.195437	.	.	.	.
PNRM_003	GDF7	-0.196291	.	.	.	.
PNRM_003	KALRN	-0.196442	.	.	.	.
PNRM_003	BRWD1	-0.198356	.	.	.	.
PNRM_003	INHBA	-0.198484	.	.	.	.
PNRM_003	DYNC2H1	-0.199656	.	.	.	.
PNRM_003	FAM71E2	-0.199771	.	.	.	.
PNRM_003	DMRTB1	-0.199911	.	.	.	.
PNRM_003	ACOXL	-0.199945	.	.	.	.
PNRM_003	CR1	-0.200236	.	.	.	.
PNRM_003	BCOR	-0.200481	.	.	.	.
PNRM_003	DGKQ	-0.200587	.	.	.	.
PNRM_003	AMOT	-0.200916	.	.	.	.
PNRM_003	MSH5	-0.201955	.	.	.	.
PNRM_003	LAMB2	-0.202104	.	.	.	.
PNRM_003	ACE	-0.202461	.	.	.	.
PNRM_003	CELSR3	-0.203937	.	.	.	.
PNRM_003	PTX4	-0.203979	.	.	.	.
PNRM_003	PLOD2	-0.204074	.	.	.	.
PNRM_003	DAB1	-0.204509	.	.	.	.
PNRM_003	PTPN4	-0.204661	.	.	.	.
PNRM_003	CFAP65	-0.204906	.	.	.	.
PNRM_003	CAPN9	-0.205436	.	.	.	.
PNRM_003	ZNFX1	-0.20597	.	.	.	.
PNRM_003	CRYBG2	-0.206283	.	.	.	.
PNRM_003	NMUR2	-0.206824	.	.	.	.
PNRM_003	KIF14	-0.20741	.	.	.	.
PNRM_003	BICD1	-0.207967	.	.	.	.
PNRM_003	MATK	-0.208942	.	.	.	.
PNRM_003	RBBP6	-0.209279	.	.	.	.
PNRM_003	RIPK4	-0.209472	.	.	.	.
PNRM_003	USH1G	-0.209497	.	.	.	.
PNRM_003	GRID2IP	-0.209684	.	.	.	.
PNRM_003	LAMB1	-0.210019	.	.	.	.
PNRM_003	NKX2-6	-0.210306	.	.	.	.
PNRM_003	DAZAP1	-0.21049	.	.	.	.
PNRM_003	UNC13C	-0.210915	.	.	.	.
PNRM_003	CDC7	-0.210916	.	.	.	.
PNRM_003	TF	-0.211687	.	.	.	.
PNRM_003	GPR158	-0.212102	.	.	.	.
PNRM_003	SH3PXD2B	-0.212845	.	.	.	.
PNRM_003	MST1R	-0.213155	.	.	.	.
PNRM_003	ZAN	-0.2132	.	.	.	.
PNRM_003	NKAPL	-0.215154	.	.	.	.
PNRM_003	PCDHB7	-0.215496	.	.	.	.
PNRM_003	BCR	-0.21598	.	.	.	.
PNRM_003	NFATC1	-0.216529	.	.	.	.
PNRM_003	MYLK	-0.216596	.	.	.	.
PNRM_003	TMC8	-0.21685	.	.	.	.
PNRM_003	RASAL3	-0.217592	.	.	.	.
PNRM_003	NACAD	-0.217614	.	.	.	.
PNRM_003	ATR	-0.218613	.	.	.	.
PNRM_003	CFAP97	-0.218968	.	.	.	.
PNRM_003	ANKRD31	-0.219327	.	.	.	.
PNRM_003	DIS3L2	-0.219605	.	.	.	.
PNRM_003	TUBGCP6	-0.220269	.	.	.	.
PNRM_003	MAP3K15	-0.220456	.	.	.	.
PNRM_003	GOLGA3	-0.220917	.	.	.	.
PNRM_003	GJD4	-0.222056	.	.	.	.
PNRM_003	TUBGCP2	-0.22224	.	.	.	.
PNRM_003	STON2	-0.222539	.	.	.	.
PNRM_003	MCM9	-0.222669	.	.	.	.
PNRM_003	ATP7A	-0.222992	.	.	.	.
PNRM_003	PRKAA1	-0.223111	.	.	.	.
PNRM_003	VPS51	-0.223173	.	.	.	.
PNRM_003	KIAA0556	-0.22325	.	.	.	.
PNRM_003	ZCCHC4	-0.223298	.	.	.	.
PNRM_003	SLC4A7	-0.224314	.	.	.	.
PNRM_003	ARHGAP32	-0.224552	.	.	.	.
PNRM_003	GDF1	-0.224618	.	.	.	.
PNRM_003	R3HDM2	-0.224731	.	.	.	.
PNRM_003	UMOD	-0.225366	.	.	.	.
PNRM_003	SLC34A2	-0.225581	.	.	.	.
PNRM_003	PCDHB4	-0.226375	.	.	.	.
PNRM_003	KLHL4	-0.227176	.	.	.	.
PNRM_003	FAM111B	-0.227443	.	.	.	.
PNRM_003	CWF19L2	-0.227816	.	.	.	.
PNRM_003	PAX7	-0.228002	.	.	.	.
PNRM_003	DHDH	-0.228013	.	.	.	.
PNRM_003	UNC13A	-0.228994	.	.	.	.
PNRM_003	MLH3	-0.229097	.	.	.	.
PNRM_003	SRGAP1	-0.229456	.	.	.	.
PNRM_003	SLC26A1	-0.229513	.	.	.	.
PNRM_003	COL2A1	-0.231229	.	.	.	.
PNRM_003	PEG10	-0.231456	.	.	.	.
PNRM_003	ZNRF4	-0.231529	.	.	.	.
PNRM_003	SEPTIN9	-0.231804	.	.	.	.
PNRM_003	MBD2	-0.232126	.	.	.	.
PNRM_003	HECW1	-0.232251	.	.	.	.
PNRM_003	STOX2	-0.232309	.	.	.	.
PNRM_003	COQ8A	-0.232854	.	.	.	.
PNRM_003	PALM2AKAP2	-0.233051	.	.	.	.
PNRM_003	NES	-0.233357	.	.	.	.
PNRM_003	TUT4	-0.233907	.	.	.	.
PNRM_003	ADGRG4	-0.234039	.	.	.	.
PNRM_003	ITPKB	-0.234193	.	.	.	.
PNRM_003	HYDIN	-0.234408	.	.	.	.
PNRM_003	DPP6	-0.234491	.	.	.	.
PNRM_003	ZNF423	-0.234702	.	.	.	.
PNRM_003	MSH3	-0.235199	.	.	.	.
PNRM_003	SYMPK	-0.235538	.	.	.	.
PNRM_003	ZNF330	-0.235571	.	.	.	.
PNRM_003	GRID1	-0.235763	.	.	.	.
PNRM_003	PLEKHM2	-0.235865	.	.	.	.
PNRM_003	SLIT2	-0.235913	.	.	.	.
PNRM_003	NIBAN1	-0.236255	.	.	.	.
PNRM_003	IFIH1	-0.236617	.	.	.	.
PNRM_003	MON2	-0.237146	.	.	.	.
PNRM_003	TSPYL2	-0.237243	.	.	.	.
PNRM_003	GRM8	-0.237464	.	.	.	.
PNRM_003	HID1	-0.237583	.	.	.	.
PNRM_003	PLEKHG4B	-0.237822	.	.	.	.
PNRM_003	XK	-0.237872	.	.	.	.
PNRM_003	COG5	-0.238003	.	.	.	.
PNRM_003	CNTNAP5	-0.238943	.	.	.	.
PNRM_003	ZNF843	-0.239036	.	.	.	.
PNRM_003	ANKRD6	-0.239171	.	.	.	.
PNRM_003	IGSF10	-0.239554	.	.	.	.
PNRM_003	EXD3	-0.239897	.	.	.	.
PNRM_003	NRXN2	-0.239996	.	.	.	.
PNRM_003	PHRF1	-0.240128	.	.	.	.
PNRM_003	CYP4F22	-0.240246	.	.	.	.
PNRM_003	WNK1	-0.240279	.	.	.	.
PNRM_003	MYBPC3	-0.240453	.	.	.	.
PNRM_003	CEP112	-0.240472	.	.	.	.
PNRM_003	ADH7	-0.241122	.	.	.	.
PNRM_003	TCF7L2	-0.241413	.	.	.	.
PNRM_003	INTS2	-0.24159	.	.	.	.
PNRM_003	CHRNA10	-0.241651	.	.	.	.
PNRM_003	STAB2	-0.242611	.	.	.	.
PNRM_003	TRPM8	-0.242652	.	.	.	.
PNRM_003	KMT2A	-0.242655	.	.	.	.
PNRM_003	COL5A2	-0.243199	.	.	.	.
PNRM_003	ASTN2	-0.243266	.	.	.	.
PNRM_003	DNM1	-0.24411	.	.	.	.
PNRM_003	NOD2	-0.244355	.	.	.	.
PNRM_003	HIVEP1	-0.24539	.	.	.	.
PNRM_003	SDAD1	-0.24561	.	.	.	.
PNRM_003	SARDH	-0.245901	.	.	.	.
PNRM_003	CACNA1I	-0.245969	.	.	.	.
PNRM_003	TRIO	-0.246154	.	.	.	.
PNRM_003	HK3	-0.246377	.	.	.	.
PNRM_003	WTAP	-0.246862	.	.	.	.
PNRM_003	PRSS56	-0.246884	.	.	.	.
PNRM_003	NFRKB	-0.246947	.	.	.	.
PNRM_003	RGPD4	-0.247142	.	.	.	.
PNRM_003	ZNF518B	-0.247303	.	.	.	.
PNRM_003	AATF	-0.24764	.	.	.	.
PNRM_003	SIRT6	-0.247738	.	.	.	.
PNRM_003	CNOT1	-0.248364	.	.	.	.
PNRM_003	PTK2B	-0.248672	.	.	.	.
PNRM_003	ACSL3	-0.248724	.	.	.	.
PNRM_003	CYFIP1	-0.249826	.	.	.	.
PNRM_003	NLRP12	-0.250412	.	.	.	.
PNRM_003	MMRN1	-0.250747	.	.	.	.
PNRM_003	POLE	-0.250754	.	.	.	.
PNRM_003	NCOA2	-0.250968	.	.	.	.
PNRM_003	ATG16L2	-0.251592	.	.	.	.
PNRM_003	FLG2	-0.252821	.	.	.	.
PNRM_003	PMFBP1	-0.252959	.	.	.	.
PNRM_003	FOXD4L5	-0.253028	.	.	.	.
PNRM_003	KDM3B	-0.253124	.	.	.	.
PNRM_003	EPB42	-0.253914	.	.	.	.
PNRM_003	FLT4	-0.253966	.	.	.	.
PNRM_003	FAM155A	-0.254764	.	.	.	.
PNRM_003	RFX7	-0.254921	.	.	.	.
PNRM_003	SLC4A3	-0.255135	.	.	.	.
PNRM_003	SCN4A	-0.255393	.	.	.	.
PNRM_003	AUTS2	-0.256155	.	.	.	.
PNRM_003	FARP1	-0.256653	.	.	.	.
PNRM_003	MED12	-0.257434	.	.	.	.
PNRM_003	ALPK3	-0.258442	.	.	.	.
PNRM_003	ZNF609	-0.258505	.	.	.	.
PNRM_003	GRID2	-0.25904	.	.	.	.
PNRM_003	SLC8A2	-0.259256	.	.	.	.
PNRM_003	FTCD	-0.260176	.	.	.	.
PNRM_003	ZNF630	-0.260892	.	.	.	.
PNRM_003	TYK2	-0.262103	.	.	.	.
PNRM_003	KLHDC7A	-0.262455	.	.	.	.
PNRM_003	BPTF	-0.263261	.	.	.	.
PNRM_003	TMEM8B	-0.263475	.	.	.	.
PNRM_003	SCN7A	-0.263846	.	.	.	.
PNRM_003	FMN2	-0.264031	.	.	.	.
PNRM_003	DMBT1	-0.265049	.	.	.	.
PNRM_003	PLCE1	-0.265197	.	.	.	.
PNRM_003	TRHDE	-0.265488	.	.	.	.
PNRM_003	ZNF512B	-0.265723	.	.	.	.
PNRM_003	PCBP4	-0.2665	.	.	.	.
PNRM_003	MGAT4B	-0.266616	.	.	.	.
PNRM_003	HTR1F	-0.267189	.	.	.	.
PNRM_003	ABCA9	-0.267436	.	.	.	.
PNRM_003	TRIM42	-0.267625	.	.	.	.
PNRM_003	GRIN1	-0.267662	.	.	.	.
PNRM_003	LTBP4	-0.267694	.	.	.	.
PNRM_003	MARK2	-0.267893	.	.	.	.
PNRM_003	JMJD1C	-0.267922	.	.	.	.
PNRM_003	MAPKBP1	-0.268651	.	.	.	.
PNRM_003	CHD5	-0.268809	.	.	.	.
PNRM_003	TRPC6	-0.269176	.	.	.	.
PNRM_003	ZZEF1	-0.269299	.	.	.	.
PNRM_003	AKAP11	-0.269323	.	.	.	.
PNRM_003	TUBA8	-0.270037	.	.	.	.
PNRM_003	TRIOBP	-0.270151	.	.	.	.
PNRM_003	C2	-0.270249	.	.	.	.
PNRM_003	PHC1	-0.270651	.	.	.	.
PNRM_003	LRRC8C	-0.270724	.	.	.	.
PNRM_003	CLCN7	-0.271104	.	.	.	.
PNRM_003	NCAN	-0.271364	.	.	.	.
PNRM_003	RECQL	-0.271449	.	.	.	.
PNRM_003	PPARGC1B	-0.272541	.	.	.	.
PNRM_003	ZFR2	-0.272557	.	.	.	.
PNRM_003	SPAG17	-0.272775	.	.	.	.
PNRM_003	GDPD2	-0.273069	.	.	.	.
PNRM_003	F8	-0.273961	.	.	.	.
PNRM_003	NTSR2	-0.274436	.	.	.	.
PNRM_003	DNA2	-0.274879	.	.	.	.
PNRM_003	ASXL1	-0.275027	.	.	.	.
PNRM_003	JARID2	-0.275323	.	.	.	.
PNRM_003	CACNA2D1	-0.277518	.	.	.	.
PNRM_003	CFAP43	-0.277649	.	.	.	.
PNRM_003	MYH2	-0.278427	.	.	.	.
PNRM_003	GPR6	-0.278603	.	.	.	.
PNRM_003	HAP1	-0.278669	.	.	.	.
PNRM_003	TRPM3	-0.279048	.	.	.	.
PNRM_003	VPS13C	-0.279233	.	.	.	.
PNRM_003	MCTP2	-0.279548	.	.	.	.
PNRM_003	WDHD1	-0.279634	.	.	.	.
PNRM_003	IL4R	-0.280441	.	.	.	.
PNRM_003	TEX15	-0.280443	.	.	.	.
PNRM_003	FBN1	-0.280881	.	.	.	.
PNRM_003	SYNPO	-0.280969	.	.	.	.
PNRM_003	ACTN3	-0.281564	.	.	.	.
PNRM_003	ERV3-1	-0.281989	.	.	.	.
PNRM_003	NPTXR	-0.282593	.	.	.	.
PNRM_003	EBF1	-0.283101	.	.	.	.
PNRM_003	TMEM94	-0.283637	.	.	.	.
PNRM_003	ADAMTS2	-0.283653	.	.	.	.
PNRM_003	CNGA4	-0.283923	.	.	.	.
PNRM_003	CSF2RA	-0.283936	.	.	.	.
PNRM_003	YBX2	-0.283979	.	.	.	.
PNRM_003	NRDE2	-0.285076	.	.	.	.
PNRM_003	PLCB1	-0.285161	.	.	.	.
PNRM_003	COL4A6	-0.285666	.	.	.	.
PNRM_003	CUL7	-0.286042	.	.	.	.
PNRM_003	PPEF2	-0.286149	.	.	.	.
PNRM_003	SSC5D	-0.286757	.	.	.	.
PNRM_003	PDZD7	-0.286759	.	.	.	.
PNRM_003	KCND2	-0.287115	.	.	.	.
PNRM_003	ITGAD	-0.28733	.	.	.	.
PNRM_003	OTOGL	-0.287342	.	.	.	.
PNRM_003	CEP135	-0.28763	.	.	.	.
PNRM_003	USP40	-0.288198	.	.	.	.
PNRM_003	WWC3	-0.288626	.	.	.	.
PNRM_003	TARBP1	-0.289087	.	.	.	.
PNRM_003	PCNX1	-0.289241	.	.	.	.
PNRM_003	PHACTR1	-0.289989	.	.	.	.
PNRM_003	PLCD1	-0.290556	.	.	.	.
PNRM_003	ZNF281	-0.290936	.	.	.	.
PNRM_003	OTOP1	-0.291019	.	.	.	.
PNRM_003	ATP1A3	-0.291041	.	.	.	.
PNRM_003	AC097637.1	-0.291861	.	.	.	.
PNRM_003	MED13	-0.292565	.	.	.	.
PNRM_003	SAFB	-0.293585	.	.	.	.
PNRM_003	CD93	-0.294221	.	.	.	.
PNRM_003	NCOA6	-0.294437	.	.	.	.
PNRM_003	FRMPD2	-0.294466	.	.	.	.
PNRM_003	TTC17	-0.29534	.	.	.	.
PNRM_003	PCDH19	-0.296381	.	.	.	.
PNRM_003	SPTB	-0.296608	.	.	.	.
PNRM_003	PFKP	-0.296954	.	.	.	.
PNRM_003	THADA	-0.297239	.	.	.	.
PNRM_003	APBB2	-0.297415	.	.	.	.
PNRM_003	NUP98	-0.297742	.	.	.	.
PNRM_003	SAMD9L	-0.298049	.	.	.	.
PNRM_003	ABCB9	-0.298697	.	.	.	.
PNRM_003	XIRP2	-0.299205	.	.	.	.
PNRM_003	MAPK8IP3	-0.300217	.	.	.	.
PNRM_003	MGAM	-0.300396	.	.	.	.
PNRM_003	ZNF880	-0.301166	.	.	.	.
PNRM_003	PC	-0.302245	.	.	.	.
PNRM_003	XYLT2	-0.30282	.	.	.	.
PNRM_003	HLCS	-0.303964	.	.	.	.
PNRM_003	EMILIN3	-0.304597	.	.	.	.
PNRM_003	CACNA1S	-0.304718	.	.	.	.
PNRM_003	OR8I2	-0.304881	.	.	.	.
PNRM_003	CDK13	-0.304898	.	.	.	.
PNRM_003	MED23	-0.304935	.	.	.	.
PNRM_003	HLA-B	-0.305219	.	.	.	.
PNRM_003	DOCK6	-0.305281	.	.	.	.
PNRM_003	PTPRN	-0.306062	.	.	.	.
[truncated: 6,151 more rows]
