# Supplementary material for: Panorama: a database for the oncogenic evaluation of somatic mutations in pan-cancer
Source: Database (Oxford). 2026 Jan 16;2026:baaf086. doi: 10.1093/database/baaf086 (PMC12808847; doi:10.1093/database/baaf086)
Supplement: baaf086_Supplemental_Files [file baaf086_supplemental_files.zip › Supplementary.Table.S3.xlsx]

## Sheet: Table S3
TissueType	CancerType	PMID	gene1	gene2	oddsRatio	pAdj	Event	pair	Description
Brain	Glioblastoma	33577785	RB1	TP53	12.3443	0.0122062	Co_Occurence	RB1, TP53	Glioblastoma, Wang et al, 2021, Cancer Cell, CPTAC, PMID33577785
Brain	Glioblastoma	33577785	PCLO	TTN	22.1403	0.0196684	Co_Occurence	PCLO, TTN	Glioblastoma, Wang et al, 2021, Cancer Cell, CPTAC, PMID33577785
Brain	Glioblastoma	33577785	IDH1	ATRX	17.8321	0.0316196	Co_Occurence	ATRX, IDH1	Glioblastoma, Wang et al, 2021, Cancer Cell, CPTAC, PMID33577785
Brain	Glioblastoma	33577785	ATRX	TP53	10.5378	0.0316196	Co_Occurence	ATRX, TP53	Glioblastoma, Wang et al, 2021, Cancer Cell, CPTAC, PMID33577785
Breast	Breast Cancer	33212010	STARD9	SYNE1	27.7912	0.0025323	Co_Occurence	STARD9, SYNE1	Breast Cancer, Krug et al, 2020, Cell, CPTAC, PMID33212010
Breast	Breast Cancer	33212010	RYR1	TTN	11.8105	0.0119019	Co_Occurence	RYR1, TTN	Breast Cancer, Krug et al, 2020, Cell, CPTAC, PMID33212010
Breast	Breast Cancer	33212010	OBSCN	STARD9	20.376	0.0176158	Co_Occurence	OBSCN, STARD9	Breast Cancer, Krug et al, 2020, Cell, CPTAC, PMID33212010
Breast	Breast Cancer	33212010	XIRP2	AHNAK	11.8683	0.0244844	Co_Occurence	AHNAK, XIRP2	Breast Cancer, Krug et al, 2020, Cell, CPTAC, PMID33212010
Breast	Breast Cancer	33212010	CCDC168	OBSCN	13.5735	0.0436099	Co_Occurence	CCDC168, OBSCN	Breast Cancer, Krug et al, 2020, Cell, CPTAC, PMID33212010
Colon	Colon Cancer	31031003	MYCBP2	MUC16	43.3008	4.82657e-08	Co_Occurence	MUC16, MYCBP2	Colon Cancer, Vasaikar et al, 2019, Cell, CPTAC, PMID31031003
Colon	Colon Cancer	31031003	DNAH5	FSIP2	25.2807	1.45056e-06	Co_Occurence	DNAH5, FSIP2	Colon Cancer, Vasaikar et al, 2019, Cell, CPTAC, PMID31031003
Colon	Colon Cancer	31031003	SPEG	ACVR2A	21.7122	2.2733e-06	Co_Occurence	ACVR2A, SPEG	Colon Cancer, Vasaikar et al, 2019, Cell, CPTAC, PMID31031003
Colon	Colon Cancer	31031003	DNAH5	PLEC	16.8465	5.98022e-06	Co_Occurence	DNAH5, PLEC	Colon Cancer, Vasaikar et al, 2019, Cell, CPTAC, PMID31031003
Colon	Colon Cancer	31031003	FSIP2	ZNF469	19.1866	1.63178e-05	Co_Occurence	FSIP2, ZNF469	Colon Cancer, Vasaikar et al, 2019, Cell, CPTAC, PMID31031003
Colon	Colon Cancer	31031003	ZNF469	MUC16	16.1903	1.88966e-05	Co_Occurence	MUC16, ZNF469	Colon Cancer, Vasaikar et al, 2019, Cell, CPTAC, PMID31031003
Colon	Colon Cancer	31031003	OBSCN	ACVR2A	14.7414	2.41291e-05	Co_Occurence	ACVR2A, OBSCN	Colon Cancer, Vasaikar et al, 2019, Cell, CPTAC, PMID31031003
Colon	Colon Cancer	31031003	PLEC	MYCBP2	15.6175	2.64691e-05	Co_Occurence	MYCBP2, PLEC	Colon Cancer, Vasaikar et al, 2019, Cell, CPTAC, PMID31031003
Colon	Colon Cancer	31031003	CSMD3	SPEG	15.0675	2.87944e-05	Co_Occurence	CSMD3, SPEG	Colon Cancer, Vasaikar et al, 2019, Cell, CPTAC, PMID31031003
Colon	Colon Cancer	31031003	KMT2D	ACVR2A	16.6383	2.94701e-05	Co_Occurence	ACVR2A, KMT2D	Colon Cancer, Vasaikar et al, 2019, Cell, CPTAC, PMID31031003
Colon	Colon Cancer	31031003	ZNF469	MYCBP2	16.2957	3.02757e-05	Co_Occurence	MYCBP2, ZNF469	Colon Cancer, Vasaikar et al, 2019, Cell, CPTAC, PMID31031003
Colon	Colon Cancer	31031003	MUC16	ADGRV1	12.8004	4.74145e-05	Co_Occurence	ADGRV1, MUC16	Colon Cancer, Vasaikar et al, 2019, Cell, CPTAC, PMID31031003
Colon	Colon Cancer	31031003	ACVR2A	PLEC	13.2487	5.41802e-05	Co_Occurence	ACVR2A, PLEC	Colon Cancer, Vasaikar et al, 2019, Cell, CPTAC, PMID31031003
Colon	Colon Cancer	31031003	KMT2D	RYR1	14.6424	5.41802e-05	Co_Occurence	KMT2D, RYR1	Colon Cancer, Vasaikar et al, 2019, Cell, CPTAC, PMID31031003
Colon	Colon Cancer	31031003	MYCBP2	ADGRV1	14.127	5.79037e-05	Co_Occurence	ADGRV1, MYCBP2	Colon Cancer, Vasaikar et al, 2019, Cell, CPTAC, PMID31031003
Colon	Colon Cancer	31031003	KMT2D	FAT3	13.7224	5.79037e-05	Co_Occurence	FAT3, KMT2D	Colon Cancer, Vasaikar et al, 2019, Cell, CPTAC, PMID31031003
Colon	Colon Cancer	31031003	MYCBP2	OBSCN	12.4874	7.90135e-05	Co_Occurence	MYCBP2, OBSCN	Colon Cancer, Vasaikar et al, 2019, Cell, CPTAC, PMID31031003
Colon	Colon Cancer	31031003	CCDC168	ACVR2A	11.7861	9.01116e-05	Co_Occurence	ACVR2A, CCDC168	Colon Cancer, Vasaikar et al, 2019, Cell, CPTAC, PMID31031003
Colon	Colon Cancer	31031003	DNAH5	ACVR2A	11.7861	9.01116e-05	Co_Occurence	ACVR2A, DNAH5	Colon Cancer, Vasaikar et al, 2019, Cell, CPTAC, PMID31031003
Colon	Colon Cancer	31031003	FSIP2	PLEC	13.0369	9.01116e-05	Co_Occurence	FSIP2, PLEC	Colon Cancer, Vasaikar et al, 2019, Cell, CPTAC, PMID31031003
Colon	Colon Cancer	31031003	PLEC	SPEG	11.4632	9.66385e-05	Co_Occurence	PLEC, SPEG	Colon Cancer, Vasaikar et al, 2019, Cell, CPTAC, PMID31031003
Colon	Colon Cancer	31031003	CSMD3	ACVR2A	12.2328	0.000106991	Co_Occurence	ACVR2A, CSMD3	Colon Cancer, Vasaikar et al, 2019, Cell, CPTAC, PMID31031003
Colon	Colon Cancer	31031003	CSMD3	OBSCN	10.5865	0.000158518	Co_Occurence	CSMD3, OBSCN	Colon Cancer, Vasaikar et al, 2019, Cell, CPTAC, PMID31031003
Colon	Colon Cancer	31031003	DNAH5	KMT2D	11.7115	0.000158518	Co_Occurence	DNAH5, KMT2D	Colon Cancer, Vasaikar et al, 2019, Cell, CPTAC, PMID31031003
Colon	Colon Cancer	31031003	DNAH5	OBSCN	9.47665	0.000173307	Co_Occurence	DNAH5, OBSCN	Colon Cancer, Vasaikar et al, 2019, Cell, CPTAC, PMID31031003
Colon	Colon Cancer	31031003	RYR1	DNAH5	10.1906	0.000173307	Co_Occurence	DNAH5, RYR1	Colon Cancer, Vasaikar et al, 2019, Cell, CPTAC, PMID31031003
Colon	Colon Cancer	31031003	PLEC	TTN	14.3014	0.000173307	Co_Occurence	PLEC, TTN	Colon Cancer, Vasaikar et al, 2019, Cell, CPTAC, PMID31031003
Colon	Colon Cancer	31031003	ZNF469	PLEC	11.0546	0.000173307	Co_Occurence	PLEC, ZNF469	Colon Cancer, Vasaikar et al, 2019, Cell, CPTAC, PMID31031003
Colon	Colon Cancer	31031003	KMT2D	CSMD3	11.569	0.0002081	Co_Occurence	CSMD3, KMT2D	Colon Cancer, Vasaikar et al, 2019, Cell, CPTAC, PMID31031003
Colon	Colon Cancer	31031003	FSIP2	ACVR2A	11.569	0.0002081	Co_Occurence	ACVR2A, FSIP2	Colon Cancer, Vasaikar et al, 2019, Cell, CPTAC, PMID31031003
Colon	Colon Cancer	31031003	KMT2D	ADGRV1	11.569	0.0002081	Co_Occurence	ADGRV1, KMT2D	Colon Cancer, Vasaikar et al, 2019, Cell, CPTAC, PMID31031003
Colon	Colon Cancer	31031003	KMT2D	OBSCN	10.6075	0.000230739	Co_Occurence	KMT2D, OBSCN	Colon Cancer, Vasaikar et al, 2019, Cell, CPTAC, PMID31031003
Colon	Colon Cancer	31031003	FSIP2	OBSCN	10.6075	0.000230739	Co_Occurence	FSIP2, OBSCN	Colon Cancer, Vasaikar et al, 2019, Cell, CPTAC, PMID31031003
Colon	Colon Cancer	31031003	MUC16	ACVR2A	9.20193	0.000265595	Co_Occurence	ACVR2A, MUC16	Colon Cancer, Vasaikar et al, 2019, Cell, CPTAC, PMID31031003
Colon	Colon Cancer	31031003	FSIP2	TTN	22.5909	0.000265657	Co_Occurence	FSIP2, TTN	Colon Cancer, Vasaikar et al, 2019, Cell, CPTAC, PMID31031003
Colon	Colon Cancer	31031003	DNAH5	MYCBP2	9.93053	0.000265657	Co_Occurence	DNAH5, MYCBP2	Colon Cancer, Vasaikar et al, 2019, Cell, CPTAC, PMID31031003
Colon	Colon Cancer	31031003	DNAH5	ZNF469	9.93053	0.000265657	Co_Occurence	DNAH5, ZNF469	Colon Cancer, Vasaikar et al, 2019, Cell, CPTAC, PMID31031003
Colon	Colon Cancer	31031003	SPEG	OBSCN	9.14776	0.000265657	Co_Occurence	OBSCN, SPEG	Colon Cancer, Vasaikar et al, 2019, Cell, CPTAC, PMID31031003
Colon	Colon Cancer	31031003	KMT2D	MUC16	9.76132	0.000318849	Co_Occurence	KMT2D, MUC16	Colon Cancer, Vasaikar et al, 2019, Cell, CPTAC, PMID31031003
Colon	Colon Cancer	31031003	KMT2D	SPEG	10.2957	0.000332011	Co_Occurence	KMT2D, SPEG	Colon Cancer, Vasaikar et al, 2019, Cell, CPTAC, PMID31031003
Colon	Colon Cancer	31031003	MYCBP2	ACVR2A	10.0158	0.000346966	Co_Occurence	ACVR2A, MYCBP2	Colon Cancer, Vasaikar et al, 2019, Cell, CPTAC, PMID31031003
Colon	Colon Cancer	31031003	ZNF469	ACVR2A	10.0158	0.000346966	Co_Occurence	ACVR2A, ZNF469	Colon Cancer, Vasaikar et al, 2019, Cell, CPTAC, PMID31031003
Colon	Colon Cancer	31031003	ZNF469	ADGRV1	10.0158	0.000346966	Co_Occurence	ADGRV1, ZNF469	Colon Cancer, Vasaikar et al, 2019, Cell, CPTAC, PMID31031003
Colon	Colon Cancer	31031003	OBSCN	ZNF469	8.98547	0.000433636	Co_Occurence	OBSCN, ZNF469	Colon Cancer, Vasaikar et al, 2019, Cell, CPTAC, PMID31031003
Colon	Colon Cancer	31031003	OBSCN	PLEC	8.02706	0.000484908	Co_Occurence	OBSCN, PLEC	Colon Cancer, Vasaikar et al, 2019, Cell, CPTAC, PMID31031003
Colon	Colon Cancer	31031003	SPEG	MUC16	7.77918	0.000518131	Co_Occurence	MUC16, SPEG	Colon Cancer, Vasaikar et al, 2019, Cell, CPTAC, PMID31031003
Colon	Colon Cancer	31031003	DNAH5	TTN	9.34298	0.000555804	Co_Occurence	DNAH5, TTN	Colon Cancer, Vasaikar et al, 2019, Cell, CPTAC, PMID31031003
Colon	Colon Cancer	31031003	TTN	CSMD3	12.0913	0.000559358	Co_Occurence	CSMD3, TTN	Colon Cancer, Vasaikar et al, 2019, Cell, CPTAC, PMID31031003
Colon	Colon Cancer	31031003	TTN	ACVR2A	12.0913	0.000559358	Co_Occurence	ACVR2A, TTN	Colon Cancer, Vasaikar et al, 2019, Cell, CPTAC, PMID31031003
Colon	Colon Cancer	31031003	MYCBP2	SPEG	8.90646	0.000585662	Co_Occurence	MYCBP2, SPEG	Colon Cancer, Vasaikar et al, 2019, Cell, CPTAC, PMID31031003
Colon	Colon Cancer	31031003	ZNF469	FAT3	8.18646	0.000676773	Co_Occurence	FAT3, ZNF469	Colon Cancer, Vasaikar et al, 2019, Cell, CPTAC, PMID31031003
Colon	Colon Cancer	31031003	MYCBP2	FSIP2	9.2515	0.000757349	Co_Occurence	FSIP2, MYCBP2	Colon Cancer, Vasaikar et al, 2019, Cell, CPTAC, PMID31031003
Colon	Colon Cancer	31031003	OBSCN	MUC16	6.73107	0.000873823	Co_Occurence	MUC16, OBSCN	Colon Cancer, Vasaikar et al, 2019, Cell, CPTAC, PMID31031003
Colon	Colon Cancer	31031003	CCDC168	SPEG	7.53503	0.00087613	Co_Occurence	CCDC168, SPEG	Colon Cancer, Vasaikar et al, 2019, Cell, CPTAC, PMID31031003
Colon	Colon Cancer	31031003	DNAH5	SPEG	7.53503	0.00087613	Co_Occurence	DNAH5, SPEG	Colon Cancer, Vasaikar et al, 2019, Cell, CPTAC, PMID31031003
Colon	Colon Cancer	31031003	CSMD3	RYR1	7.82249	0.00103344	Co_Occurence	CSMD3, RYR1	Colon Cancer, Vasaikar et al, 2019, Cell, CPTAC, PMID31031003
Colon	Colon Cancer	31031003	ADGRV1	SPEG	7.82249	0.00103344	Co_Occurence	ADGRV1, SPEG	Colon Cancer, Vasaikar et al, 2019, Cell, CPTAC, PMID31031003
Colon	Colon Cancer	31031003	MYCBP2	TTN	11.0792	0.00105318	Co_Occurence	MYCBP2, TTN	Colon Cancer, Vasaikar et al, 2019, Cell, CPTAC, PMID31031003
Colon	Colon Cancer	31031003	CSMD3	FAT3	7.0727	0.00123757	Co_Occurence	CSMD3, FAT3	Colon Cancer, Vasaikar et al, 2019, Cell, CPTAC, PMID31031003
Colon	Colon Cancer	31031003	ACVR2A	FAT3	7.0727	0.00123757	Co_Occurence	ACVR2A, FAT3	Colon Cancer, Vasaikar et al, 2019, Cell, CPTAC, PMID31031003
Colon	Colon Cancer	31031003	ADGRV1	FAT3	7.0727	0.00123757	Co_Occurence	ADGRV1, FAT3	Colon Cancer, Vasaikar et al, 2019, Cell, CPTAC, PMID31031003
Colon	Colon Cancer	31031003	MUC16	PLEC	6.71048	0.00133971	Co_Occurence	MUC16, PLEC	Colon Cancer, Vasaikar et al, 2019, Cell, CPTAC, PMID31031003
Colon	Colon Cancer	31031003	CCDC168	ZNF469	7.23646	0.00147825	Co_Occurence	CCDC168, ZNF469	Colon Cancer, Vasaikar et al, 2019, Cell, CPTAC, PMID31031003
Colon	Colon Cancer	31031003	APC	MYCBP2	0.138189	0.00147825	Mutually_Exclusive	APC, MYCBP2	Colon Cancer, Vasaikar et al, 2019, Cell, CPTAC, PMID31031003
Colon	Colon Cancer	31031003	PLEC	CCDC168	6.69167	0.00147825	Co_Occurence	CCDC168, PLEC	Colon Cancer, Vasaikar et al, 2019, Cell, CPTAC, PMID31031003
Colon	Colon Cancer	31031003	OBSCN	TTN	6.86181	0.00156289	Co_Occurence	OBSCN, TTN	Colon Cancer, Vasaikar et al, 2019, Cell, CPTAC, PMID31031003
Colon	Colon Cancer	31031003	PLEC	ADGRV1	7.02068	0.00157272	Co_Occurence	ADGRV1, PLEC	Colon Cancer, Vasaikar et al, 2019, Cell, CPTAC, PMID31031003
Colon	Colon Cancer	31031003	PLEC	CSMD3	7.02068	0.00157272	Co_Occurence	CSMD3, PLEC	Colon Cancer, Vasaikar et al, 2019, Cell, CPTAC, PMID31031003
Colon	Colon Cancer	31031003	PIK3CA	FAT3	6.10765	0.00157272	Co_Occurence	FAT3, PIK3CA	Colon Cancer, Vasaikar et al, 2019, Cell, CPTAC, PMID31031003
Colon	Colon Cancer	31031003	FSIP2	MUC16	6.99278	0.00163328	Co_Occurence	FSIP2, MUC16	Colon Cancer, Vasaikar et al, 2019, Cell, CPTAC, PMID31031003
Colon	Colon Cancer	31031003	TTN	SPEG	7.89904	0.00176218	Co_Occurence	SPEG, TTN	Colon Cancer, Vasaikar et al, 2019, Cell, CPTAC, PMID31031003
Colon	Colon Cancer	31031003	FSIP2	SPEG	7.39126	0.00181523	Co_Occurence	FSIP2, SPEG	Colon Cancer, Vasaikar et al, 2019, Cell, CPTAC, PMID31031003
Colon	Colon Cancer	31031003	ACVR2A	KRAS	0.0597492	0.00182228	Mutually_Exclusive	ACVR2A, KRAS	Colon Cancer, Vasaikar et al, 2019, Cell, CPTAC, PMID31031003
Colon	Colon Cancer	31031003	DNAH5	MUC16	5.877	0.00185968	Co_Occurence	DNAH5, MUC16	Colon Cancer, Vasaikar et al, 2019, Cell, CPTAC, PMID31031003
Colon	Colon Cancer	31031003	NBEA	ACVR2A	7.22776	0.00187282	Co_Occurence	ACVR2A, NBEA	Colon Cancer, Vasaikar et al, 2019, Cell, CPTAC, PMID31031003
Colon	Colon Cancer	31031003	MYCBP2	CSMD3	7.22776	0.00187282	Co_Occurence	CSMD3, MYCBP2	Colon Cancer, Vasaikar et al, 2019, Cell, CPTAC, PMID31031003
Colon	Colon Cancer	31031003	DNAH5	CCDC168	5.99922	0.00228202	Co_Occurence	CCDC168, DNAH5	Colon Cancer, Vasaikar et al, 2019, Cell, CPTAC, PMID31031003
Colon	Colon Cancer	31031003	DNAH5	CSMD3	6.35081	0.00236674	Co_Occurence	CSMD3, DNAH5	Colon Cancer, Vasaikar et al, 2019, Cell, CPTAC, PMID31031003
Colon	Colon Cancer	31031003	CCDC168	RYR2	6.35081	0.00236674	Co_Occurence	CCDC168, RYR2	Colon Cancer, Vasaikar et al, 2019, Cell, CPTAC, PMID31031003
Colon	Colon Cancer	31031003	DNAH5	ADGRV1	6.35081	0.00236674	Co_Occurence	ADGRV1, DNAH5	Colon Cancer, Vasaikar et al, 2019, Cell, CPTAC, PMID31031003
Colon	Colon Cancer	31031003	KMT2D	FSIP2	7.43304	0.00243904	Co_Occurence	FSIP2, KMT2D	Colon Cancer, Vasaikar et al, 2019, Cell, CPTAC, PMID31031003
Colon	Colon Cancer	31031003	PLEC	RYR1	6.23785	0.00247839	Co_Occurence	PLEC, RYR1	Colon Cancer, Vasaikar et al, 2019, Cell, CPTAC, PMID31031003
Colon	Colon Cancer	31031003	OBSCN	FAT3	5.77177	0.00262523	Co_Occurence	FAT3, OBSCN	Colon Cancer, Vasaikar et al, 2019, Cell, CPTAC, PMID31031003
Colon	Colon Cancer	31031003	FAT3	NBEA	6.03657	0.00314767	Co_Occurence	FAT3, NBEA	Colon Cancer, Vasaikar et al, 2019, Cell, CPTAC, PMID31031003
Colon	Colon Cancer	31031003	SYNE1	NBEA	6.03657	0.00314767	Co_Occurence	NBEA, SYNE1	Colon Cancer, Vasaikar et al, 2019, Cell, CPTAC, PMID31031003
Colon	Colon Cancer	31031003	ADGRV1	OBSCN	5.78198	0.0036516	Co_Occurence	ADGRV1, OBSCN	Colon Cancer, Vasaikar et al, 2019, Cell, CPTAC, PMID31031003
Colon	Colon Cancer	31031003	KMT2D	ZNF469	6.61053	0.00387394	Co_Occurence	KMT2D, ZNF469	Colon Cancer, Vasaikar et al, 2019, Cell, CPTAC, PMID31031003
Colon	Colon Cancer	31031003	KMT2D	MYCBP2	6.61053	0.00387394	Co_Occurence	KMT2D, MYCBP2	Colon Cancer, Vasaikar et al, 2019, Cell, CPTAC, PMID31031003
Colon	Colon Cancer	31031003	SPEG	APC	0.177325	0.00388855	Mutually_Exclusive	APC, SPEG	Colon Cancer, Vasaikar et al, 2019, Cell, CPTAC, PMID31031003
Colon	Colon Cancer	31031003	CCDC168	KMT2D	6.09282	0.00397427	Co_Occurence	CCDC168, KMT2D	Colon Cancer, Vasaikar et al, 2019, Cell, CPTAC, PMID31031003
Colon	Colon Cancer	31031003	ADGRV1	RYR1	5.76503	0.00477745	Co_Occurence	ADGRV1, RYR1	Colon Cancer, Vasaikar et al, 2019, Cell, CPTAC, PMID31031003
Colon	Colon Cancer	31031003	ZNF469	TTN	6.62119	0.00572596	Co_Occurence	TTN, ZNF469	Colon Cancer, Vasaikar et al, 2019, Cell, CPTAC, PMID31031003
Colon	Colon Cancer	31031003	CSMD3	MUC16	5.09816	0.00635775	Co_Occurence	CSMD3, MUC16	Colon Cancer, Vasaikar et al, 2019, Cell, CPTAC, PMID31031003
Colon	Colon Cancer	31031003	CCDC168	FAT3	4.93068	0.00640665	Co_Occurence	CCDC168, FAT3	Colon Cancer, Vasaikar et al, 2019, Cell, CPTAC, PMID31031003
Colon	Colon Cancer	31031003	MYCBP2	CCDC168	5.34563	0.00669127	Co_Occurence	CCDC168, MYCBP2	Colon Cancer, Vasaikar et al, 2019, Cell, CPTAC, PMID31031003
Colon	Colon Cancer	31031003	MYCBP2	HMCN1	5.34563	0.00669127	Co_Occurence	HMCN1, MYCBP2	Colon Cancer, Vasaikar et al, 2019, Cell, CPTAC, PMID31031003
Colon	Colon Cancer	31031003	ZNF469	HMCN1	5.34563	0.00669127	Co_Occurence	HMCN1, ZNF469	Colon Cancer, Vasaikar et al, 2019, Cell, CPTAC, PMID31031003
Colon	Colon Cancer	31031003	SPEG	FAT4	5.17131	0.00744865	Co_Occurence	FAT4, SPEG	Colon Cancer, Vasaikar et al, 2019, Cell, CPTAC, PMID31031003
Colon	Colon Cancer	31031003	TTN	RYR1	5.31807	0.00844396	Co_Occurence	RYR1, TTN	Colon Cancer, Vasaikar et al, 2019, Cell, CPTAC, PMID31031003
Colon	Colon Cancer	31031003	OBSCN	RYR1	5.13233	0.00844396	Co_Occurence	OBSCN, RYR1	Colon Cancer, Vasaikar et al, 2019, Cell, CPTAC, PMID31031003
Colon	Colon Cancer	31031003	FSIP2	FAT4	5.37149	0.00878253	Co_Occurence	FAT4, FSIP2	Colon Cancer, Vasaikar et al, 2019, Cell, CPTAC, PMID31031003
Colon	Colon Cancer	31031003	CCDC168	MUC16	4.54374	0.00925937	Co_Occurence	CCDC168, MUC16	Colon Cancer, Vasaikar et al, 2019, Cell, CPTAC, PMID31031003
Colon	Colon Cancer	31031003	SPEG	FAT3	4.6966	0.0105632	Co_Occurence	FAT3, SPEG	Colon Cancer, Vasaikar et al, 2019, Cell, CPTAC, PMID31031003
Colon	Colon Cancer	31031003	KMT2D	PLEC	4.89244	0.0129671	Co_Occurence	KMT2D, PLEC	Colon Cancer, Vasaikar et al, 2019, Cell, CPTAC, PMID31031003
Colon	Colon Cancer	31031003	PIK3CA	MUC16	4.20242	0.0133489	Co_Occurence	MUC16, PIK3CA	Colon Cancer, Vasaikar et al, 2019, Cell, CPTAC, PMID31031003
Colon	Colon Cancer	31031003	FSIP2	FAT3	5.13607	0.0134161	Co_Occurence	FAT3, FSIP2	Colon Cancer, Vasaikar et al, 2019, Cell, CPTAC, PMID31031003
Colon	Colon Cancer	31031003	ADGRV1	ACVR2A	4.73294	0.0134161	Co_Occurence	ACVR2A, ADGRV1	Colon Cancer, Vasaikar et al, 2019, Cell, CPTAC, PMID31031003
Colon	Colon Cancer	31031003	RYR2	ACVR2A	4.73294	0.0134161	Co_Occurence	ACVR2A, RYR2	Colon Cancer, Vasaikar et al, 2019, Cell, CPTAC, PMID31031003
Colon	Colon Cancer	31031003	CSMD3	ADGRV1	4.73294	0.0134161	Co_Occurence	ADGRV1, CSMD3	Colon Cancer, Vasaikar et al, 2019, Cell, CPTAC, PMID31031003
Colon	Colon Cancer	31031003	ZNF469	FAT4	4.77183	0.0134161	Co_Occurence	FAT4, ZNF469	Colon Cancer, Vasaikar et al, 2019, Cell, CPTAC, PMID31031003
Colon	Colon Cancer	31031003	MYCBP2	TP53	0.208672	0.0134161	Mutually_Exclusive	MYCBP2, TP53	Colon Cancer, Vasaikar et al, 2019, Cell, CPTAC, PMID31031003
Colon	Colon Cancer	31031003	ZNF469	RYR1	4.77183	0.0134161	Co_Occurence	RYR1, ZNF469	Colon Cancer, Vasaikar et al, 2019, Cell, CPTAC, PMID31031003
Colon	Colon Cancer	31031003	ZNF469	SPEG	4.77183	0.0134161	Co_Occurence	SPEG, ZNF469	Colon Cancer, Vasaikar et al, 2019, Cell, CPTAC, PMID31031003
Colon	Colon Cancer	31031003	TTN	ADGRV1	4.86276	0.0141627	Co_Occurence	ADGRV1, TTN	Colon Cancer, Vasaikar et al, 2019, Cell, CPTAC, PMID31031003
Colon	Colon Cancer	31031003	PLEC	FAT3	4.20735	0.0142416	Co_Occurence	FAT3, PLEC	Colon Cancer, Vasaikar et al, 2019, Cell, CPTAC, PMID31031003
Colon	Colon Cancer	31031003	CCDC168	CSMD3	4.74613	0.0143124	Co_Occurence	CCDC168, CSMD3	Colon Cancer, Vasaikar et al, 2019, Cell, CPTAC, PMID31031003
Colon	Colon Cancer	31031003	APC	ACVR2A	0.210698	0.0143124	Mutually_Exclusive	ACVR2A, APC	Colon Cancer, Vasaikar et al, 2019, Cell, CPTAC, PMID31031003
Colon	Colon Cancer	31031003	CCDC168	ADGRV1	4.74613	0.0143124	Co_Occurence	ADGRV1, CCDC168	Colon Cancer, Vasaikar et al, 2019, Cell, CPTAC, PMID31031003
Colon	Colon Cancer	31031003	APC	OBSCN	0.240726	0.0143831	Mutually_Exclusive	APC, OBSCN	Colon Cancer, Vasaikar et al, 2019, Cell, CPTAC, PMID31031003
Colon	Colon Cancer	31031003	KRAS	PLEC	0.188618	0.0148397	Mutually_Exclusive	KRAS, PLEC	Colon Cancer, Vasaikar et al, 2019, Cell, CPTAC, PMID31031003
Colon	Colon Cancer	31031003	PIK3CA	OBSCN	4.0702	0.0159986	Co_Occurence	OBSCN, PIK3CA	Colon Cancer, Vasaikar et al, 2019, Cell, CPTAC, PMID31031003
Colon	Colon Cancer	31031003	MYCBP2	FAT3	4.50289	0.0159986	Co_Occurence	FAT3, MYCBP2	Colon Cancer, Vasaikar et al, 2019, Cell, CPTAC, PMID31031003
Colon	Colon Cancer	31031003	ACVR2A	TP53	0.242207	0.0165774	Mutually_Exclusive	ACVR2A, TP53	Colon Cancer, Vasaikar et al, 2019, Cell, CPTAC, PMID31031003
Colon	Colon Cancer	31031003	RYR2	OBSCN	4.34417	0.0170766	Co_Occurence	OBSCN, RYR2	Colon Cancer, Vasaikar et al, 2019, Cell, CPTAC, PMID31031003
Colon	Colon Cancer	31031003	CCDC168	FAT4	4.25425	0.0178479	Co_Occurence	CCDC168, FAT4	Colon Cancer, Vasaikar et al, 2019, Cell, CPTAC, PMID31031003
Colon	Colon Cancer	31031003	PIK3CA	ZNF469	4.15929	0.0198876	Co_Occurence	PIK3CA, ZNF469	Colon Cancer, Vasaikar et al, 2019, Cell, CPTAC, PMID31031003
Colon	Colon Cancer	31031003	PIK3CA	SYNE1	3.69789	0.0205941	Co_Occurence	PIK3CA, SYNE1	Colon Cancer, Vasaikar et al, 2019, Cell, CPTAC, PMID31031003
Colon	Colon Cancer	31031003	SYNE1	CSMD3	3.99503	0.0216026	Co_Occurence	CSMD3, SYNE1	Colon Cancer, Vasaikar et al, 2019, Cell, CPTAC, PMID31031003
Colon	Colon Cancer	31031003	FAT3	RYR2	3.99503	0.0216026	Co_Occurence	FAT3, RYR2	Colon Cancer, Vasaikar et al, 2019, Cell, CPTAC, PMID31031003
Colon	Colon Cancer	31031003	SYNE1	ACVR2A	3.99503	0.0216026	Co_Occurence	ACVR2A, SYNE1	Colon Cancer, Vasaikar et al, 2019, Cell, CPTAC, PMID31031003
Colon	Colon Cancer	31031003	SYNE1	MUC16	3.66551	0.0222816	Co_Occurence	MUC16, SYNE1	Colon Cancer, Vasaikar et al, 2019, Cell, CPTAC, PMID31031003
Colon	Colon Cancer	31031003	FAT3	MUC16	3.66551	0.0222816	Co_Occurence	FAT3, MUC16	Colon Cancer, Vasaikar et al, 2019, Cell, CPTAC, PMID31031003
Colon	Colon Cancer	31031003	FSIP2	CSMD3	4.31328	0.0227779	Co_Occurence	CSMD3, FSIP2	Colon Cancer, Vasaikar et al, 2019, Cell, CPTAC, PMID31031003
Colon	Colon Cancer	31031003	FSIP2	TP53	0.238591	0.0227779	Mutually_Exclusive	FSIP2, TP53	Colon Cancer, Vasaikar et al, 2019, Cell, CPTAC, PMID31031003
Colon	Colon Cancer	31031003	FSIP2	ADGRV1	4.31328	0.0227779	Co_Occurence	ADGRV1, FSIP2	Colon Cancer, Vasaikar et al, 2019, Cell, CPTAC, PMID31031003
Colon	Colon Cancer	31031003	CCDC168	TP53	0.274898	0.0227779	Mutually_Exclusive	CCDC168, TP53	Colon Cancer, Vasaikar et al, 2019, Cell, CPTAC, PMID31031003
Colon	Colon Cancer	31031003	PLEC	APC	0.260189	0.0230196	Mutually_Exclusive	APC, PLEC	Colon Cancer, Vasaikar et al, 2019, Cell, CPTAC, PMID31031003
Colon	Colon Cancer	31031003	FSIP2	CCDC168	4.48064	0.0230985	Co_Occurence	CCDC168, FSIP2	Colon Cancer, Vasaikar et al, 2019, Cell, CPTAC, PMID31031003
Colon	Colon Cancer	31031003	ACVR2A	RYR1	4.27978	0.0246645	Co_Occurence	ACVR2A, RYR1	Colon Cancer, Vasaikar et al, 2019, Cell, CPTAC, PMID31031003
Colon	Colon Cancer	31031003	SYNE1	DNAH5	3.7987	0.0253611	Co_Occurence	DNAH5, SYNE1	Colon Cancer, Vasaikar et al, 2019, Cell, CPTAC, PMID31031003
Colon	Colon Cancer	31031003	FAT3	DNAH5	3.7987	0.0253611	Co_Occurence	DNAH5, FAT3	Colon Cancer, Vasaikar et al, 2019, Cell, CPTAC, PMID31031003
Colon	Colon Cancer	31031003	MUC16	TTN	3.39473	0.0277791	Co_Occurence	MUC16, TTN	Colon Cancer, Vasaikar et al, 2019, Cell, CPTAC, PMID31031003
Colon	Colon Cancer	31031003	NBEA	CCDC168	3.97759	0.0285811	Co_Occurence	CCDC168, NBEA	Colon Cancer, Vasaikar et al, 2019, Cell, CPTAC, PMID31031003
Colon	Colon Cancer	31031003	RYR2	PLEC	3.89527	0.0297544	Co_Occurence	PLEC, RYR2	Colon Cancer, Vasaikar et al, 2019, Cell, CPTAC, PMID31031003
Colon	Colon Cancer	31031003	SPEG	RYR1	3.8686	0.0300337	Co_Occurence	RYR1, SPEG	Colon Cancer, Vasaikar et al, 2019, Cell, CPTAC, PMID31031003
Colon	Colon Cancer	31031003	RYR1	MUC16	3.43116	0.0330832	Co_Occurence	MUC16, RYR1	Colon Cancer, Vasaikar et al, 2019, Cell, CPTAC, PMID31031003
Colon	Colon Cancer	31031003	MUC16	HMCN1	3.53885	0.0338984	Co_Occurence	HMCN1, MUC16	Colon Cancer, Vasaikar et al, 2019, Cell, CPTAC, PMID31031003
Colon	Colon Cancer	31031003	OBSCN	NBEA	3.65876	0.0353705	Co_Occurence	NBEA, OBSCN	Colon Cancer, Vasaikar et al, 2019, Cell, CPTAC, PMID31031003
Colon	Colon Cancer	31031003	KMT2D	TTN	4.02645	0.0366906	Co_Occurence	KMT2D, TTN	Colon Cancer, Vasaikar et al, 2019, Cell, CPTAC, PMID31031003
Colon	Colon Cancer	31031003	DNAH5	RYR2	3.56498	0.0369078	Co_Occurence	DNAH5, RYR2	Colon Cancer, Vasaikar et al, 2019, Cell, CPTAC, PMID31031003
Colon	Colon Cancer	31031003	HMCN1	ACVR2A	3.56498	0.0369078	Co_Occurence	ACVR2A, HMCN1	Colon Cancer, Vasaikar et al, 2019, Cell, CPTAC, PMID31031003
Colon	Colon Cancer	31031003	APC	ADGRV1	0.280507	0.0369078	Mutually_Exclusive	ADGRV1, APC	Colon Cancer, Vasaikar et al, 2019, Cell, CPTAC, PMID31031003
Colon	Colon Cancer	31031003	PIK3CA	ACVR2A	3.6889	0.0395416	Co_Occurence	ACVR2A, PIK3CA	Colon Cancer, Vasaikar et al, 2019, Cell, CPTAC, PMID31031003
Colon	Colon Cancer	31031003	RYR1	FAT3	3.57853	0.0401983	Co_Occurence	FAT3, RYR1	Colon Cancer, Vasaikar et al, 2019, Cell, CPTAC, PMID31031003
Colon	Colon Cancer	31031003	FAT4	FAT3	3.57853	0.0401983	Co_Occurence	FAT3, FAT4	Colon Cancer, Vasaikar et al, 2019, Cell, CPTAC, PMID31031003
Colon	Colon Cancer	31031003	PLEC	TP53	0.312911	0.0401983	Mutually_Exclusive	PLEC, TP53	Colon Cancer, Vasaikar et al, 2019, Cell, CPTAC, PMID31031003
Colon	Colon Cancer	31031003	SPEG	SYNE1	3.57853	0.0401983	Co_Occurence	SPEG, SYNE1	Colon Cancer, Vasaikar et al, 2019, Cell, CPTAC, PMID31031003
Colon	Colon Cancer	31031003	KMT2D	FAT4	3.92787	0.0409174	Co_Occurence	FAT4, KMT2D	Colon Cancer, Vasaikar et al, 2019, Cell, CPTAC, PMID31031003
Colon	Colon Cancer	31031003	CCDC168	APC	0.286131	0.0409174	Mutually_Exclusive	APC, CCDC168	Colon Cancer, Vasaikar et al, 2019, Cell, CPTAC, PMID31031003
Colon	Colon Cancer	31031003	FSIP2	RYR1	3.92787	0.0409174	Co_Occurence	FSIP2, RYR1	Colon Cancer, Vasaikar et al, 2019, Cell, CPTAC, PMID31031003
Colon	Colon Cancer	31031003	ZNF469	RYR2	3.8692	0.0415078	Co_Occurence	RYR2, ZNF469	Colon Cancer, Vasaikar et al, 2019, Cell, CPTAC, PMID31031003
Colon	Colon Cancer	31031003	PIK3CA	FAT4	3.3033	0.0452401	Co_Occurence	FAT4, PIK3CA	Colon Cancer, Vasaikar et al, 2019, Cell, CPTAC, PMID31031003
Colon	Colon Cancer	31031003	KRAS	APC	3.86824	0.0452401	Co_Occurence	APC, KRAS	Colon Cancer, Vasaikar et al, 2019, Cell, CPTAC, PMID31031003
Colon	Colon Cancer	31031003	DNAH5	KRAS	0.258515	0.0452401	Mutually_Exclusive	DNAH5, KRAS	Colon Cancer, Vasaikar et al, 2019, Cell, CPTAC, PMID31031003
Colon	Colon Cancer	31031003	HMCN1	KRAS	0.258515	0.0452401	Mutually_Exclusive	HMCN1, KRAS	Colon Cancer, Vasaikar et al, 2019, Cell, CPTAC, PMID31031003
Colon	Colon Cancer	31031003	CCDC168	OBSCN	3.19563	0.0474718	Co_Occurence	CCDC168, OBSCN	Colon Cancer, Vasaikar et al, 2019, Cell, CPTAC, PMID31031003
Colon	Colon Cancer	31031003	HMCN1	OBSCN	3.19563	0.0474718	Co_Occurence	HMCN1, OBSCN	Colon Cancer, Vasaikar et al, 2019, Cell, CPTAC, PMID31031003
Colon	Colon Cancer	31031003	MYCBP2	RYR1	3.52234	0.0483895	Co_Occurence	MYCBP2, RYR1	Colon Cancer, Vasaikar et al, 2019, Cell, CPTAC, PMID31031003
Colon	Colon Cancer	31031003	NBEA	SPEG	3.52234	0.0483895	Co_Occurence	NBEA, SPEG	Colon Cancer, Vasaikar et al, 2019, Cell, CPTAC, PMID31031003
Colon	Colon Cancer	31031003	RYR2	CSMD3	3.49821	0.0488128	Co_Occurence	CSMD3, RYR2	Colon Cancer, Vasaikar et al, 2019, Cell, CPTAC, PMID31031003
Head and Neck	Head and Neck Squamous Cell Carcinoma	33417831	CSMD1	FAT3	14.4265	0.00144768	Co_Occurence	CSMD1, FAT3	Head and Neck Squamous Cell Carcinoma, Huang et al, 2021, Cancer Cell, CPTAC, PMID33417831
Head and Neck	Head and Neck Squamous Cell Carcinoma	33417831	APOB	MUC16	10.6584	0.00488305	Co_Occurence	APOB, MUC16	Head and Neck Squamous Cell Carcinoma, Huang et al, 2021, Cancer Cell, CPTAC, PMID33417831
Head and Neck	Head and Neck Squamous Cell Carcinoma	33417831	CSMD3	RYR2	7.54915	0.00526112	Co_Occurence	CSMD3, RYR2	Head and Neck Squamous Cell Carcinoma, Huang et al, 2021, Cancer Cell, CPTAC, PMID33417831
Head and Neck	Head and Neck Squamous Cell Carcinoma	33417831	CSMD3	FSIP2	9.88337	0.00593611	Co_Occurence	CSMD3, FSIP2	Head and Neck Squamous Cell Carcinoma, Huang et al, 2021, Cancer Cell, CPTAC, PMID33417831
Head and Neck	Head and Neck Squamous Cell Carcinoma	33417831	CSMD1	DNAH5	7.11582	0.0121991	Co_Occurence	CSMD1, DNAH5	Head and Neck Squamous Cell Carcinoma, Huang et al, 2021, Cancer Cell, CPTAC, PMID33417831
Head and Neck	Head and Neck Squamous Cell Carcinoma	33417831	FSIP2	CSMD1	9.45852	0.0121991	Co_Occurence	CSMD1, FSIP2	Head and Neck Squamous Cell Carcinoma, Huang et al, 2021, Cancer Cell, CPTAC, PMID33417831
Head and Neck	Head and Neck Squamous Cell Carcinoma	33417831	PCLO	FMN2	8.1593	0.0121991	Co_Occurence	FMN2, PCLO	Head and Neck Squamous Cell Carcinoma, Huang et al, 2021, Cancer Cell, CPTAC, PMID33417831
Head and Neck	Head and Neck Squamous Cell Carcinoma	33417831	APOB	FAT3	8.8906	0.0262792	Co_Occurence	APOB, FAT3	Head and Neck Squamous Cell Carcinoma, Huang et al, 2021, Cancer Cell, CPTAC, PMID33417831
Head and Neck	Head and Neck Squamous Cell Carcinoma	33417831	ABCA13	FAT3	7.83942	0.0373909	Co_Occurence	ABCA13, FAT3	Head and Neck Squamous Cell Carcinoma, Huang et al, 2021, Cancer Cell, CPTAC, PMID33417831
Head and Neck	Head and Neck Squamous Cell Carcinoma	33417831	ABCA13	MAP2	7.83942	0.0373909	Co_Occurence	ABCA13, MAP2	Head and Neck Squamous Cell Carcinoma, Huang et al, 2021, Cancer Cell, CPTAC, PMID33417831
Head and Neck	Head and Neck Squamous Cell Carcinoma	33417831	RYR2	TTN	5.31552	0.0470127	Co_Occurence	RYR2, TTN	Head and Neck Squamous Cell Carcinoma, Huang et al, 2021, Cancer Cell, CPTAC, PMID33417831
Head and Neck	Head and Neck Squamous Cell Carcinoma	33417831	LRP1B	TTN	5.31552	0.0470127	Co_Occurence	LRP1B, TTN	Head and Neck Squamous Cell Carcinoma, Huang et al, 2021, Cancer Cell, CPTAC, PMID33417831
Head and Neck	Head and Neck Squamous Cell Carcinoma	33417831	KMT2D	DNAH5	5.01026	0.0470127	Co_Occurence	DNAH5, KMT2D	Head and Neck Squamous Cell Carcinoma, Huang et al, 2021, Cancer Cell, CPTAC, PMID33417831
Lung	Lung Squamous Cell Carcinoma	34358469	FAT3	LRP1B	5.79481	0.0337411	Co_Occurence	FAT3, LRP1B	Lung Squamous Cell Carcinoma, Satpathy et al, 2021, Cell, CPTAC, PMID34358469
Lung	Lung Squamous Cell Carcinoma	34358469	EYS	COL22A1	5.64686	0.0450637	Co_Occurence	COL22A1, EYS	Lung Squamous Cell Carcinoma, Satpathy et al, 2021, Cell, CPTAC, PMID34358469
Lung	Lung Adenocarcinoma	32649874	KRAS	EGFR	0.0277858	2.21056e-06	Mutually_Exclusive	EGFR, KRAS	Lung Adenocarcinoma, Gillette et al, 2020, Cell, CPTAC, PMID32649874
Lung	Lung Adenocarcinoma	32649874	SPEG	RIMS2	20.8253	3.50169e-06	Co_Occurence	RIMS2, SPEG	Lung Adenocarcinoma, Gillette et al, 2020, Cell, CPTAC, PMID32649874
Lung	Lung Adenocarcinoma	32649874	CSMD3	APOB	14.7236	1.54212e-05	Co_Occurence	APOB, CSMD3	Lung Adenocarcinoma, Gillette et al, 2020, Cell, CPTAC, PMID32649874
Lung	Lung Adenocarcinoma	32649874	USH2A	PCLO	13.7229	1.82681e-05	Co_Occurence	PCLO, USH2A	Lung Adenocarcinoma, Gillette et al, 2020, Cell, CPTAC, PMID32649874
Lung	Lung Adenocarcinoma	32649874	CSMD1	CCDC168	15.3685	1.8289e-05	Co_Occurence	CCDC168, CSMD1	Lung Adenocarcinoma, Gillette et al, 2020, Cell, CPTAC, PMID32649874
Lung	Lung Adenocarcinoma	32649874	APOB	FAM135B	13.5361	3.87174e-05	Co_Occurence	APOB, FAM135B	Lung Adenocarcinoma, Gillette et al, 2020, Cell, CPTAC, PMID32649874
Lung	Lung Adenocarcinoma	32649874	FAM135B	CSMD3	11.6441	4.28809e-05	Co_Occurence	CSMD3, FAM135B	Lung Adenocarcinoma, Gillette et al, 2020, Cell, CPTAC, PMID32649874
Lung	Lung Adenocarcinoma	32649874	ZFHX4	LRP1B	9.73306	4.35232e-05	Co_Occurence	LRP1B, ZFHX4	Lung Adenocarcinoma, Gillette et al, 2020, Cell, CPTAC, PMID32649874
Lung	Lung Adenocarcinoma	32649874	LRP1B	EGFR	0.0827304	4.35232e-05	Mutually_Exclusive	EGFR, LRP1B	Lung Adenocarcinoma, Gillette et al, 2020, Cell, CPTAC, PMID32649874
Lung	Lung Adenocarcinoma	32649874	XIRP2	USH2A	12.1373	5.32951e-05	Co_Occurence	USH2A, XIRP2	Lung Adenocarcinoma, Gillette et al, 2020, Cell, CPTAC, PMID32649874
Lung	Lung Adenocarcinoma	32649874	USH2A	LRP1B	8.05064	6.33922e-05	Co_Occurence	LRP1B, USH2A	Lung Adenocarcinoma, Gillette et al, 2020, Cell, CPTAC, PMID32649874
Lung	Lung Adenocarcinoma	32649874	SPTA1	SPEG	13.3613	0.000110245	Co_Occurence	SPEG, SPTA1	Lung Adenocarcinoma, Gillette et al, 2020, Cell, CPTAC, PMID32649874
Lung	Lung Adenocarcinoma	32649874	CSMD3	PCLO	10.4253	0.00011124	Co_Occurence	CSMD3, PCLO	Lung Adenocarcinoma, Gillette et al, 2020, Cell, CPTAC, PMID32649874
Lung	Lung Adenocarcinoma	32649874	NRXN1	FAM135B	11.2905	0.000149204	Co_Occurence	FAM135B, NRXN1	Lung Adenocarcinoma, Gillette et al, 2020, Cell, CPTAC, PMID32649874
Lung	Lung Adenocarcinoma	32649874	RYR2	LRP1B	6.58113	0.000181958	Co_Occurence	LRP1B, RYR2	Lung Adenocarcinoma, Gillette et al, 2020, Cell, CPTAC, PMID32649874
Lung	Lung Adenocarcinoma	32649874	EGFR	USH2A	0.0717	0.000183773	Mutually_Exclusive	EGFR, USH2A	Lung Adenocarcinoma, Gillette et al, 2020, Cell, CPTAC, PMID32649874
Lung	Lung Adenocarcinoma	32649874	PCLO	LRP1B	9.22043	0.000239923	Co_Occurence	LRP1B, PCLO	Lung Adenocarcinoma, Gillette et al, 2020, Cell, CPTAC, PMID32649874
Lung	Lung Adenocarcinoma	32649874	APOB	LRP1B	9.22043	0.000239923	Co_Occurence	APOB, LRP1B	Lung Adenocarcinoma, Gillette et al, 2020, Cell, CPTAC, PMID32649874
Lung	Lung Adenocarcinoma	32649874	CCDC168	LRP1B	9.22043	0.000239923	Co_Occurence	CCDC168, LRP1B	Lung Adenocarcinoma, Gillette et al, 2020, Cell, CPTAC, PMID32649874
Lung	Lung Adenocarcinoma	32649874	COL11A1	CSMD3	8.58094	0.000246888	Co_Occurence	COL11A1, CSMD3	Lung Adenocarcinoma, Gillette et al, 2020, Cell, CPTAC, PMID32649874
Lung	Lung Adenocarcinoma	32649874	RIMS2	FAM135B	9.93826	0.000246888	Co_Occurence	FAM135B, RIMS2	Lung Adenocarcinoma, Gillette et al, 2020, Cell, CPTAC, PMID32649874
Lung	Lung Adenocarcinoma	32649874	MUC16	CSMD3	6.37483	0.000246922	Co_Occurence	CSMD3, MUC16	Lung Adenocarcinoma, Gillette et al, 2020, Cell, CPTAC, PMID32649874
Lung	Lung Adenocarcinoma	32649874	USH2A	COL11A1	8.4731	0.000249597	Co_Occurence	COL11A1, USH2A	Lung Adenocarcinoma, Gillette et al, 2020, Cell, CPTAC, PMID32649874
Lung	Lung Adenocarcinoma	32649874	SPEG	APOB	10.4933	0.00029119	Co_Occurence	APOB, SPEG	Lung Adenocarcinoma, Gillette et al, 2020, Cell, CPTAC, PMID32649874
Lung	Lung Adenocarcinoma	32649874	SPTA1	FBN2	10.8483	0.000423399	Co_Occurence	FBN2, SPTA1	Lung Adenocarcinoma, Gillette et al, 2020, Cell, CPTAC, PMID32649874
Lung	Lung Adenocarcinoma	32649874	USH2A	TTN	6.02964	0.000464919	Co_Occurence	TTN, USH2A	Lung Adenocarcinoma, Gillette et al, 2020, Cell, CPTAC, PMID32649874
Lung	Lung Adenocarcinoma	32649874	CSMD1	ZFHX4	8.24267	0.000464919	Co_Occurence	CSMD1, ZFHX4	Lung Adenocarcinoma, Gillette et al, 2020, Cell, CPTAC, PMID32649874
Lung	Lung Adenocarcinoma	32649874	APOB	TTN	8.69373	0.000464919	Co_Occurence	APOB, TTN	Lung Adenocarcinoma, Gillette et al, 2020, Cell, CPTAC, PMID32649874
Lung	Lung Adenocarcinoma	32649874	KRAS	RYR2	5.68845	0.000579019	Co_Occurence	KRAS, RYR2	Lung Adenocarcinoma, Gillette et al, 2020, Cell, CPTAC, PMID32649874
Lung	Lung Adenocarcinoma	32649874	COL11A1	LRP1B	7.58349	0.000628157	Co_Occurence	COL11A1, LRP1B	Lung Adenocarcinoma, Gillette et al, 2020, Cell, CPTAC, PMID32649874
Lung	Lung Adenocarcinoma	32649874	CSMD1	USH2A	7.48231	0.000651139	Co_Occurence	CSMD1, USH2A	Lung Adenocarcinoma, Gillette et al, 2020, Cell, CPTAC, PMID32649874
Lung	Lung Adenocarcinoma	32649874	APOB	USH2A	7.48231	0.000651139	Co_Occurence	APOB, USH2A	Lung Adenocarcinoma, Gillette et al, 2020, Cell, CPTAC, PMID32649874
Lung	Lung Adenocarcinoma	32649874	CCDC168	USH2A	7.48231	0.000651139	Co_Occurence	CCDC168, USH2A	Lung Adenocarcinoma, Gillette et al, 2020, Cell, CPTAC, PMID32649874
Lung	Lung Adenocarcinoma	32649874	LRP1B	CSMD3	5.39909	0.000678539	Co_Occurence	CSMD3, LRP1B	Lung Adenocarcinoma, Gillette et al, 2020, Cell, CPTAC, PMID32649874
Lung	Lung Adenocarcinoma	32649874	EGFR	RYR2	0.134455	0.000678539	Mutually_Exclusive	EGFR, RYR2	Lung Adenocarcinoma, Gillette et al, 2020, Cell, CPTAC, PMID32649874
Lung	Lung Adenocarcinoma	32649874	SPEG	ZFHX4	8.22821	0.000678539	Co_Occurence	SPEG, ZFHX4	Lung Adenocarcinoma, Gillette et al, 2020, Cell, CPTAC, PMID32649874
Lung	Lung Adenocarcinoma	32649874	XIRP2	COL11A1	8.30897	0.00077755	Co_Occurence	COL11A1, XIRP2	Lung Adenocarcinoma, Gillette et al, 2020, Cell, CPTAC, PMID32649874
Lung	Lung Adenocarcinoma	32649874	TTN	LRP1B	5.08479	0.000862816	Co_Occurence	LRP1B, TTN	Lung Adenocarcinoma, Gillette et al, 2020, Cell, CPTAC, PMID32649874
Lung	Lung Adenocarcinoma	32649874	XIRP2	TTN	7.82239	0.000862816	Co_Occurence	TTN, XIRP2	Lung Adenocarcinoma, Gillette et al, 2020, Cell, CPTAC, PMID32649874
Lung	Lung Adenocarcinoma	32649874	MUC16	APOB	7.67577	0.000862816	Co_Occurence	APOB, MUC16	Lung Adenocarcinoma, Gillette et al, 2020, Cell, CPTAC, PMID32649874
Lung	Lung Adenocarcinoma	32649874	RYR2	CCDC168	7.67577	0.000862816	Co_Occurence	CCDC168, RYR2	Lung Adenocarcinoma, Gillette et al, 2020, Cell, CPTAC, PMID32649874
Lung	Lung Adenocarcinoma	32649874	LRP1B	FAT3	6.41196	0.00101126	Co_Occurence	FAT3, LRP1B	Lung Adenocarcinoma, Gillette et al, 2020, Cell, CPTAC, PMID32649874
Lung	Lung Adenocarcinoma	32649874	FSIP2	XIRP2	8.51285	0.00101126	Co_Occurence	FSIP2, XIRP2	Lung Adenocarcinoma, Gillette et al, 2020, Cell, CPTAC, PMID32649874
Lung	Lung Adenocarcinoma	32649874	ZFHX4	EGFR	0.0968036	0.00105932	Mutually_Exclusive	EGFR, ZFHX4	Lung Adenocarcinoma, Gillette et al, 2020, Cell, CPTAC, PMID32649874
Lung	Lung Adenocarcinoma	32649874	CNTNAP2	ZFHX4	7.12069	0.00117727	Co_Occurence	CNTNAP2, ZFHX4	Lung Adenocarcinoma, Gillette et al, 2020, Cell, CPTAC, PMID32649874
Lung	Lung Adenocarcinoma	32649874	COL11A1	RYR2	6.49366	0.00119621	Co_Occurence	COL11A1, RYR2	Lung Adenocarcinoma, Gillette et al, 2020, Cell, CPTAC, PMID32649874
Lung	Lung Adenocarcinoma	32649874	APOB	COL11A1	7.399	0.00119621	Co_Occurence	APOB, COL11A1	Lung Adenocarcinoma, Gillette et al, 2020, Cell, CPTAC, PMID32649874
Lung	Lung Adenocarcinoma	32649874	FAM135B	MUC16	6.49366	0.00119621	Co_Occurence	FAM135B, MUC16	Lung Adenocarcinoma, Gillette et al, 2020, Cell, CPTAC, PMID32649874
Lung	Lung Adenocarcinoma	32649874	TTN	PCLO	6.43125	0.00144864	Co_Occurence	PCLO, TTN	Lung Adenocarcinoma, Gillette et al, 2020, Cell, CPTAC, PMID32649874
Lung	Lung Adenocarcinoma	32649874	SPTA1	PCLO	7.66074	0.00144864	Co_Occurence	PCLO, SPTA1	Lung Adenocarcinoma, Gillette et al, 2020, Cell, CPTAC, PMID32649874
Lung	Lung Adenocarcinoma	32649874	SPTA1	APOB	7.66074	0.00144864	Co_Occurence	APOB, SPTA1	Lung Adenocarcinoma, Gillette et al, 2020, Cell, CPTAC, PMID32649874
Lung	Lung Adenocarcinoma	32649874	SPEG	CSMD1	7.66074	0.00144864	Co_Occurence	CSMD1, SPEG	Lung Adenocarcinoma, Gillette et al, 2020, Cell, CPTAC, PMID32649874
Lung	Lung Adenocarcinoma	32649874	SPTA1	RIMS2	7.66074	0.00144864	Co_Occurence	RIMS2, SPTA1	Lung Adenocarcinoma, Gillette et al, 2020, Cell, CPTAC, PMID32649874
Lung	Lung Adenocarcinoma	32649874	TTN	RIMS2	6.43125	0.00144864	Co_Occurence	RIMS2, TTN	Lung Adenocarcinoma, Gillette et al, 2020, Cell, CPTAC, PMID32649874
Lung	Lung Adenocarcinoma	32649874	RYR2	USH2A	4.98343	0.00145538	Co_Occurence	RYR2, USH2A	Lung Adenocarcinoma, Gillette et al, 2020, Cell, CPTAC, PMID32649874
Lung	Lung Adenocarcinoma	32649874	CSMD3	USH2A	4.98343	0.00145538	Co_Occurence	CSMD3, USH2A	Lung Adenocarcinoma, Gillette et al, 2020, Cell, CPTAC, PMID32649874
Lung	Lung Adenocarcinoma	32649874	RYR2	XIRP2	6.84969	0.00145538	Co_Occurence	RYR2, XIRP2	Lung Adenocarcinoma, Gillette et al, 2020, Cell, CPTAC, PMID32649874
Lung	Lung Adenocarcinoma	32649874	CSMD3	XIRP2	6.84969	0.00145538	Co_Occurence	CSMD3, XIRP2	Lung Adenocarcinoma, Gillette et al, 2020, Cell, CPTAC, PMID32649874
Lung	Lung Adenocarcinoma	32649874	EGFR	COL11A1	0.0612027	0.00145538	Mutually_Exclusive	COL11A1, EGFR	Lung Adenocarcinoma, Gillette et al, 2020, Cell, CPTAC, PMID32649874
Lung	Lung Adenocarcinoma	32649874	CSMD3	NRXN1	6.84969	0.00145538	Co_Occurence	CSMD3, NRXN1	Lung Adenocarcinoma, Gillette et al, 2020, Cell, CPTAC, PMID32649874
Lung	Lung Adenocarcinoma	32649874	FSIP2	TTN	7.01905	0.00154442	Co_Occurence	FSIP2, TTN	Lung Adenocarcinoma, Gillette et al, 2020, Cell, CPTAC, PMID32649874
Lung	Lung Adenocarcinoma	32649874	PCLO	FAT3	6.70656	0.00165281	Co_Occurence	FAT3, PCLO	Lung Adenocarcinoma, Gillette et al, 2020, Cell, CPTAC, PMID32649874
Lung	Lung Adenocarcinoma	32649874	ZFHX4	PCLO	6.25613	0.00176862	Co_Occurence	PCLO, ZFHX4	Lung Adenocarcinoma, Gillette et al, 2020, Cell, CPTAC, PMID32649874
Lung	Lung Adenocarcinoma	32649874	SPTA1	FAM135B	6.94646	0.00206926	Co_Occurence	FAM135B, SPTA1	Lung Adenocarcinoma, Gillette et al, 2020, Cell, CPTAC, PMID32649874
Lung	Lung Adenocarcinoma	32649874	SPEG	FAM135B	6.94646	0.00206926	Co_Occurence	FAM135B, SPEG	Lung Adenocarcinoma, Gillette et al, 2020, Cell, CPTAC, PMID32649874
Lung	Lung Adenocarcinoma	32649874	XIRP2	APOB	6.82288	0.00210365	Co_Occurence	APOB, XIRP2	Lung Adenocarcinoma, Gillette et al, 2020, Cell, CPTAC, PMID32649874
Lung	Lung Adenocarcinoma	32649874	NRXN1	APOB	6.82288	0.00210365	Co_Occurence	APOB, NRXN1	Lung Adenocarcinoma, Gillette et al, 2020, Cell, CPTAC, PMID32649874
Lung	Lung Adenocarcinoma	32649874	CNTNAP2	RIMS2	6.82288	0.00210365	Co_Occurence	CNTNAP2, RIMS2	Lung Adenocarcinoma, Gillette et al, 2020, Cell, CPTAC, PMID32649874
Lung	Lung Adenocarcinoma	32649874	NRXN1	CSMD1	6.82288	0.00210365	Co_Occurence	CSMD1, NRXN1	Lung Adenocarcinoma, Gillette et al, 2020, Cell, CPTAC, PMID32649874
Lung	Lung Adenocarcinoma	32649874	XIRP2	LRP1B	6.10083	0.00211499	Co_Occurence	LRP1B, XIRP2	Lung Adenocarcinoma, Gillette et al, 2020, Cell, CPTAC, PMID32649874
Lung	Lung Adenocarcinoma	32649874	CSMD1	RYR2	5.79445	0.00223521	Co_Occurence	CSMD1, RYR2	Lung Adenocarcinoma, Gillette et al, 2020, Cell, CPTAC, PMID32649874
Lung	Lung Adenocarcinoma	32649874	CSMD3	EGFR	0.18298	0.002348	Mutually_Exclusive	CSMD3, EGFR	Lung Adenocarcinoma, Gillette et al, 2020, Cell, CPTAC, PMID32649874
Lung	Lung Adenocarcinoma	32649874	EGFR	PCLO	0.0655713	0.00245569	Mutually_Exclusive	EGFR, PCLO	Lung Adenocarcinoma, Gillette et al, 2020, Cell, CPTAC, PMID32649874
Lung	Lung Adenocarcinoma	32649874	SPTA1	ZFHX4	6.13394	0.00266639	Co_Occurence	SPTA1, ZFHX4	Lung Adenocarcinoma, Gillette et al, 2020, Cell, CPTAC, PMID32649874
Lung	Lung Adenocarcinoma	32649874	CNTNAP2	EGFR	0.0703988	0.00271116	Mutually_Exclusive	CNTNAP2, EGFR	Lung Adenocarcinoma, Gillette et al, 2020, Cell, CPTAC, PMID32649874
Lung	Lung Adenocarcinoma	32649874	LRP1B	FAM135B	5.75826	0.00271116	Co_Occurence	FAM135B, LRP1B	Lung Adenocarcinoma, Gillette et al, 2020, Cell, CPTAC, PMID32649874
Lung	Lung Adenocarcinoma	32649874	SPTA1	CSMD3	6.0937	0.00278596	Co_Occurence	CSMD3, SPTA1	Lung Adenocarcinoma, Gillette et al, 2020, Cell, CPTAC, PMID32649874
Lung	Lung Adenocarcinoma	32649874	SPTA1	MUC16	6.0937	0.00278596	Co_Occurence	MUC16, SPTA1	Lung Adenocarcinoma, Gillette et al, 2020, Cell, CPTAC, PMID32649874
Lung	Lung Adenocarcinoma	32649874	SPEG	MUC16	6.0937	0.00278596	Co_Occurence	MUC16, SPEG	Lung Adenocarcinoma, Gillette et al, 2020, Cell, CPTAC, PMID32649874
Lung	Lung Adenocarcinoma	32649874	PCLO	CCDC168	6.1346	0.00289498	Co_Occurence	CCDC168, PCLO	Lung Adenocarcinoma, Gillette et al, 2020, Cell, CPTAC, PMID32649874
Lung	Lung Adenocarcinoma	32649874	TTN	COL11A1	5.43574	0.00289498	Co_Occurence	COL11A1, TTN	Lung Adenocarcinoma, Gillette et al, 2020, Cell, CPTAC, PMID32649874
Lung	Lung Adenocarcinoma	32649874	PCLO	CSMD1	6.1346	0.00289498	Co_Occurence	CSMD1, PCLO	Lung Adenocarcinoma, Gillette et al, 2020, Cell, CPTAC, PMID32649874
Lung	Lung Adenocarcinoma	32649874	XIRP2	FAM135B	6.18405	0.00289498	Co_Occurence	FAM135B, XIRP2	Lung Adenocarcinoma, Gillette et al, 2020, Cell, CPTAC, PMID32649874
Lung	Lung Adenocarcinoma	32649874	RIMS2	APOB	6.1346	0.00289498	Co_Occurence	APOB, RIMS2	Lung Adenocarcinoma, Gillette et al, 2020, Cell, CPTAC, PMID32649874
Lung	Lung Adenocarcinoma	32649874	CNTNAP2	FAM135B	6.18405	0.00289498	Co_Occurence	CNTNAP2, FAM135B	Lung Adenocarcinoma, Gillette et al, 2020, Cell, CPTAC, PMID32649874
Lung	Lung Adenocarcinoma	32649874	NRXN1	COL11A1	6.18405	0.00289498	Co_Occurence	COL11A1, NRXN1	Lung Adenocarcinoma, Gillette et al, 2020, Cell, CPTAC, PMID32649874
Lung	Lung Adenocarcinoma	32649874	RIMS2	CSMD1	6.1346	0.00289498	Co_Occurence	CSMD1, RIMS2	Lung Adenocarcinoma, Gillette et al, 2020, Cell, CPTAC, PMID32649874
Lung	Lung Adenocarcinoma	32649874	RIMS2	PCLO	6.1346	0.00289498	Co_Occurence	PCLO, RIMS2	Lung Adenocarcinoma, Gillette et al, 2020, Cell, CPTAC, PMID32649874
Lung	Lung Adenocarcinoma	32649874	RYR2	CSMD3	4.30716	0.00303737	Co_Occurence	CSMD3, RYR2	Lung Adenocarcinoma, Gillette et al, 2020, Cell, CPTAC, PMID32649874
Lung	Lung Adenocarcinoma	32649874	MUC16	TTN	4.13754	0.00375237	Co_Occurence	MUC16, TTN	Lung Adenocarcinoma, Gillette et al, 2020, Cell, CPTAC, PMID32649874
Lung	Lung Adenocarcinoma	32649874	CSMD3	TTN	4.13754	0.00375237	Co_Occurence	CSMD3, TTN	Lung Adenocarcinoma, Gillette et al, 2020, Cell, CPTAC, PMID32649874
Lung	Lung Adenocarcinoma	32649874	ZFHX4	USH2A	4.62561	0.00378695	Co_Occurence	USH2A, ZFHX4	Lung Adenocarcinoma, Gillette et al, 2020, Cell, CPTAC, PMID32649874
Lung	Lung Adenocarcinoma	32649874	LRP1B	KRAS	4.0147	0.00378695	Co_Occurence	KRAS, LRP1B	Lung Adenocarcinoma, Gillette et al, 2020, Cell, CPTAC, PMID32649874
Lung	Lung Adenocarcinoma	32649874	SPEG	CNTNAP2	6.22808	0.00378695	Co_Occurence	CNTNAP2, SPEG	Lung Adenocarcinoma, Gillette et al, 2020, Cell, CPTAC, PMID32649874
Lung	Lung Adenocarcinoma	32649874	SPTA1	CNTNAP2	6.22808	0.00378695	Co_Occurence	CNTNAP2, SPTA1	Lung Adenocarcinoma, Gillette et al, 2020, Cell, CPTAC, PMID32649874
Lung	Lung Adenocarcinoma	32649874	SPEG	NRXN1	6.22808	0.00378695	Co_Occurence	NRXN1, SPEG	Lung Adenocarcinoma, Gillette et al, 2020, Cell, CPTAC, PMID32649874
Lung	Lung Adenocarcinoma	32649874	SPTA1	NRXN1	6.22808	0.00378695	Co_Occurence	NRXN1, SPTA1	Lung Adenocarcinoma, Gillette et al, 2020, Cell, CPTAC, PMID32649874
Lung	Lung Adenocarcinoma	32649874	SPTA1	EGFR	0.0757615	0.00380511	Mutually_Exclusive	EGFR, SPTA1	Lung Adenocarcinoma, Gillette et al, 2020, Cell, CPTAC, PMID32649874
Lung	Lung Adenocarcinoma	32649874	SPEG	EGFR	0.0757615	0.00380511	Mutually_Exclusive	EGFR, SPEG	Lung Adenocarcinoma, Gillette et al, 2020, Cell, CPTAC, PMID32649874
Lung	Lung Adenocarcinoma	32649874	FAM135B	USH2A	5.00076	0.00380511	Co_Occurence	FAM135B, USH2A	Lung Adenocarcinoma, Gillette et al, 2020, Cell, CPTAC, PMID32649874
Lung	Lung Adenocarcinoma	32649874	SPEG	LRP1B	5.44642	0.00380511	Co_Occurence	LRP1B, SPEG	Lung Adenocarcinoma, Gillette et al, 2020, Cell, CPTAC, PMID32649874
Lung	Lung Adenocarcinoma	32649874	XIRP2	FAT3	5.6441	0.00391223	Co_Occurence	FAT3, XIRP2	Lung Adenocarcinoma, Gillette et al, 2020, Cell, CPTAC, PMID32649874
Lung	Lung Adenocarcinoma	32649874	SPTA1	USH2A	5.79481	0.00394376	Co_Occurence	SPTA1, USH2A	Lung Adenocarcinoma, Gillette et al, 2020, Cell, CPTAC, PMID32649874
Lung	Lung Adenocarcinoma	32649874	CNTNAP2	MUC16	5.1547	0.00398216	Co_Occurence	CNTNAP2, MUC16	Lung Adenocarcinoma, Gillette et al, 2020, Cell, CPTAC, PMID32649874
Lung	Lung Adenocarcinoma	32649874	NRXN1	MUC16	5.1547	0.00398216	Co_Occurence	MUC16, NRXN1	Lung Adenocarcinoma, Gillette et al, 2020, Cell, CPTAC, PMID32649874
Lung	Lung Adenocarcinoma	32649874	CSMD1	FAM135B	5.55969	0.00399685	Co_Occurence	CSMD1, FAM135B	Lung Adenocarcinoma, Gillette et al, 2020, Cell, CPTAC, PMID32649874
Lung	Lung Adenocarcinoma	32649874	ZFHX4	KRAS	4.6664	0.00413167	Co_Occurence	KRAS, ZFHX4	Lung Adenocarcinoma, Gillette et al, 2020, Cell, CPTAC, PMID32649874
Lung	Lung Adenocarcinoma	32649874	MUC16	USH2A	4.08088	0.00424202	Co_Occurence	MUC16, USH2A	Lung Adenocarcinoma, Gillette et al, 2020, Cell, CPTAC, PMID32649874
Lung	Lung Adenocarcinoma	32649874	CSMD1	LRP1B	5.15848	0.00424202	Co_Occurence	CSMD1, LRP1B	Lung Adenocarcinoma, Gillette et al, 2020, Cell, CPTAC, PMID32649874
Lung	Lung Adenocarcinoma	32649874	RIMS2	LRP1B	5.15848	0.00424202	Co_Occurence	LRP1B, RIMS2	Lung Adenocarcinoma, Gillette et al, 2020, Cell, CPTAC, PMID32649874
Lung	Lung Adenocarcinoma	32649874	RYR2	ZFHX4	4.36586	0.0046111	Co_Occurence	RYR2, ZFHX4	Lung Adenocarcinoma, Gillette et al, 2020, Cell, CPTAC, PMID32649874
Lung	Lung Adenocarcinoma	32649874	FAT3	ZFHX4	4.99466	0.00482562	Co_Occurence	FAT3, ZFHX4	Lung Adenocarcinoma, Gillette et al, 2020, Cell, CPTAC, PMID32649874
Lung	Lung Adenocarcinoma	32649874	FSIP2	CCDC168	5.64686	0.00503656	Co_Occurence	CCDC168, FSIP2	Lung Adenocarcinoma, Gillette et al, 2020, Cell, CPTAC, PMID32649874
Lung	Lung Adenocarcinoma	32649874	SPEG	CCDC168	5.64686	0.00503656	Co_Occurence	CCDC168, SPEG	Lung Adenocarcinoma, Gillette et al, 2020, Cell, CPTAC, PMID32649874
Lung	Lung Adenocarcinoma	32649874	SPTA1	CSMD1	5.64686	0.00503656	Co_Occurence	CSMD1, SPTA1	Lung Adenocarcinoma, Gillette et al, 2020, Cell, CPTAC, PMID32649874
Lung	Lung Adenocarcinoma	32649874	FAT3	KRAS	4.6609	0.00503656	Co_Occurence	FAT3, KRAS	Lung Adenocarcinoma, Gillette et al, 2020, Cell, CPTAC, PMID32649874
Lung	Lung Adenocarcinoma	32649874	CNTNAP2	USH2A	5.00702	0.00503656	Co_Occurence	CNTNAP2, USH2A	Lung Adenocarcinoma, Gillette et al, 2020, Cell, CPTAC, PMID32649874
Lung	Lung Adenocarcinoma	32649874	FSIP2	RIMS2	5.64686	0.00503656	Co_Occurence	FSIP2, RIMS2	Lung Adenocarcinoma, Gillette et al, 2020, Cell, CPTAC, PMID32649874
Lung	Lung Adenocarcinoma	32649874	NRXN1	USH2A	5.00702	0.00503656	Co_Occurence	NRXN1, USH2A	Lung Adenocarcinoma, Gillette et al, 2020, Cell, CPTAC, PMID32649874
Lung	Lung Adenocarcinoma	32649874	CSMD1	FAT3	5.07202	0.00560934	Co_Occurence	CSMD1, FAT3	Lung Adenocarcinoma, Gillette et al, 2020, Cell, CPTAC, PMID32649874
Lung	Lung Adenocarcinoma	32649874	TTN	FAT3	4.68718	0.00620151	Co_Occurence	FAT3, TTN	Lung Adenocarcinoma, Gillette et al, 2020, Cell, CPTAC, PMID32649874
Lung	Lung Adenocarcinoma	32649874	SPTA1	TTN	5.15948	0.00659157	Co_Occurence	SPTA1, TTN	Lung Adenocarcinoma, Gillette et al, 2020, Cell, CPTAC, PMID32649874
Lung	Lung Adenocarcinoma	32649874	SPEG	TTN	5.15948	0.00659157	Co_Occurence	SPEG, TTN	Lung Adenocarcinoma, Gillette et al, 2020, Cell, CPTAC, PMID32649874
Lung	Lung Adenocarcinoma	32649874	FSIP2	FAM135B	5.15373	0.0072877	Co_Occurence	FAM135B, FSIP2	Lung Adenocarcinoma, Gillette et al, 2020, Cell, CPTAC, PMID32649874
Lung	Lung Adenocarcinoma	32649874	FBN2	FSIP2	5.61547	0.0073462	Co_Occurence	FBN2, FSIP2	Lung Adenocarcinoma, Gillette et al, 2020, Cell, CPTAC, PMID32649874
Lung	Lung Adenocarcinoma	32649874	XIRP2	PCLO	5.07667	0.00745742	Co_Occurence	PCLO, XIRP2	Lung Adenocarcinoma, Gillette et al, 2020, Cell, CPTAC, PMID32649874
Lung	Lung Adenocarcinoma	32649874	FBN2	USH2A	5.06846	0.00745742	Co_Occurence	FBN2, USH2A	Lung Adenocarcinoma, Gillette et al, 2020, Cell, CPTAC, PMID32649874
Lung	Lung Adenocarcinoma	32649874	NRXN1	RIMS2	5.07667	0.00745742	Co_Occurence	NRXN1, RIMS2	Lung Adenocarcinoma, Gillette et al, 2020, Cell, CPTAC, PMID32649874
Lung	Lung Adenocarcinoma	32649874	RIMS2	ZFHX4	4.79138	0.00778889	Co_Occurence	RIMS2, ZFHX4	Lung Adenocarcinoma, Gillette et al, 2020, Cell, CPTAC, PMID32649874
Lung	Lung Adenocarcinoma	32649874	CSMD1	CSMD3	4.44948	0.00801826	Co_Occurence	CSMD1, CSMD3	Lung Adenocarcinoma, Gillette et al, 2020, Cell, CPTAC, PMID32649874
Lung	Lung Adenocarcinoma	32649874	CSMD1	MUC16	4.44948	0.00801826	Co_Occurence	CSMD1, MUC16	Lung Adenocarcinoma, Gillette et al, 2020, Cell, CPTAC, PMID32649874
Lung	Lung Adenocarcinoma	32649874	APOB	RYR2	4.44948	0.00801826	Co_Occurence	APOB, RYR2	Lung Adenocarcinoma, Gillette et al, 2020, Cell, CPTAC, PMID32649874
Lung	Lung Adenocarcinoma	32649874	RIMS2	CSMD3	4.44948	0.00801826	Co_Occurence	CSMD3, RIMS2	Lung Adenocarcinoma, Gillette et al, 2020, Cell, CPTAC, PMID32649874
Lung	Lung Adenocarcinoma	32649874	RIMS2	MUC16	4.44948	0.00801826	Co_Occurence	MUC16, RIMS2	Lung Adenocarcinoma, Gillette et al, 2020, Cell, CPTAC, PMID32649874
Lung	Lung Adenocarcinoma	32649874	FSIP2	TP53	7.48053	0.00807269	Co_Occurence	FSIP2, TP53	Lung Adenocarcinoma, Gillette et al, 2020, Cell, CPTAC, PMID32649874
Lung	Lung Adenocarcinoma	32649874	CNTNAP2	TTN	4.36033	0.00912124	Co_Occurence	CNTNAP2, TTN	Lung Adenocarcinoma, Gillette et al, 2020, Cell, CPTAC, PMID32649874
Lung	Lung Adenocarcinoma	32649874	NRXN1	TTN	4.36033	0.00912124	Co_Occurence	NRXN1, TTN	Lung Adenocarcinoma, Gillette et al, 2020, Cell, CPTAC, PMID32649874
Lung	Lung Adenocarcinoma	32649874	COL11A1	KRAS	4.13792	0.00943771	Co_Occurence	COL11A1, KRAS	Lung Adenocarcinoma, Gillette et al, 2020, Cell, CPTAC, PMID32649874
Lung	Lung Adenocarcinoma	32649874	ZFHX4	COL11A1	4.30144	0.00966151	Co_Occurence	COL11A1, ZFHX4	Lung Adenocarcinoma, Gillette et al, 2020, Cell, CPTAC, PMID32649874
Lung	Lung Adenocarcinoma	32649874	CSMD1	EGFR	0.144293	0.00966151	Mutually_Exclusive	CSMD1, EGFR	Lung Adenocarcinoma, Gillette et al, 2020, Cell, CPTAC, PMID32649874
Lung	Lung Adenocarcinoma	32649874	FAT3	FSIP2	4.73003	0.00966151	Co_Occurence	FAT3, FSIP2	Lung Adenocarcinoma, Gillette et al, 2020, Cell, CPTAC, PMID32649874
Lung	Lung Adenocarcinoma	32649874	APOB	EGFR	0.144293	0.00966151	Mutually_Exclusive	APOB, EGFR	Lung Adenocarcinoma, Gillette et al, 2020, Cell, CPTAC, PMID32649874
Lung	Lung Adenocarcinoma	32649874	RIMS2	EGFR	0.144293	0.00966151	Mutually_Exclusive	EGFR, RIMS2	Lung Adenocarcinoma, Gillette et al, 2020, Cell, CPTAC, PMID32649874
Lung	Lung Adenocarcinoma	32649874	FBN2	CNTNAP2	5.09203	0.00971548	Co_Occurence	CNTNAP2, FBN2	Lung Adenocarcinoma, Gillette et al, 2020, Cell, CPTAC, PMID32649874
Lung	Lung Adenocarcinoma	32649874	SPEG	FSIP2	5.05052	0.00984659	Co_Occurence	FSIP2, SPEG	Lung Adenocarcinoma, Gillette et al, 2020, Cell, CPTAC, PMID32649874
Lung	Lung Adenocarcinoma	32649874	SPTA1	FSIP2	5.05052	0.00984659	Co_Occurence	FSIP2, SPTA1	Lung Adenocarcinoma, Gillette et al, 2020, Cell, CPTAC, PMID32649874
Lung	Lung Adenocarcinoma	32649874	CNTNAP2	COL11A1	4.63207	0.00989181	Co_Occurence	CNTNAP2, COL11A1	Lung Adenocarcinoma, Gillette et al, 2020, Cell, CPTAC, PMID32649874
Lung	Lung Adenocarcinoma	32649874	PCLO	APOB	4.60031	0.0100024	Co_Occurence	APOB, PCLO	Lung Adenocarcinoma, Gillette et al, 2020, Cell, CPTAC, PMID32649874
Lung	Lung Adenocarcinoma	32649874	USH2A	SPEG	4.37913	0.0100024	Co_Occurence	SPEG, USH2A	Lung Adenocarcinoma, Gillette et al, 2020, Cell, CPTAC, PMID32649874
Lung	Lung Adenocarcinoma	32649874	FBN2	LRP1B	4.84085	0.0103965	Co_Occurence	FBN2, LRP1B	Lung Adenocarcinoma, Gillette et al, 2020, Cell, CPTAC, PMID32649874
Lung	Lung Adenocarcinoma	32649874	FSIP2	RYR2	4.56639	0.0112234	Co_Occurence	FSIP2, RYR2	Lung Adenocarcinoma, Gillette et al, 2020, Cell, CPTAC, PMID32649874
Lung	Lung Adenocarcinoma	32649874	FBN2	TTN	4.59248	0.0112461	Co_Occurence	FBN2, TTN	Lung Adenocarcinoma, Gillette et al, 2020, Cell, CPTAC, PMID32649874
Lung	Lung Adenocarcinoma	32649874	FAM135B	FAT3	4.59416	0.0120537	Co_Occurence	FAM135B, FAT3	Lung Adenocarcinoma, Gillette et al, 2020, Cell, CPTAC, PMID32649874
Lung	Lung Adenocarcinoma	32649874	CNTNAP2	KRAS	4.17325	0.0128338	Co_Occurence	CNTNAP2, KRAS	Lung Adenocarcinoma, Gillette et al, 2020, Cell, CPTAC, PMID32649874
Lung	Lung Adenocarcinoma	32649874	FBN2	APOB	4.64798	0.0131539	Co_Occurence	APOB, FBN2	Lung Adenocarcinoma, Gillette et al, 2020, Cell, CPTAC, PMID32649874
Lung	Lung Adenocarcinoma	32649874	FBN2	RIMS2	4.64798	0.0131539	Co_Occurence	FBN2, RIMS2	Lung Adenocarcinoma, Gillette et al, 2020, Cell, CPTAC, PMID32649874
Lung	Lung Adenocarcinoma	32649874	CNTNAP2	FSIP2	4.57849	0.013715	Co_Occurence	CNTNAP2, FSIP2	Lung Adenocarcinoma, Gillette et al, 2020, Cell, CPTAC, PMID32649874
Lung	Lung Adenocarcinoma	32649874	FSIP2	LRP1B	4.09247	0.0139846	Co_Occurence	FSIP2, LRP1B	Lung Adenocarcinoma, Gillette et al, 2020, Cell, CPTAC, PMID32649874
Lung	Lung Adenocarcinoma	32649874	CNTNAP2	CSMD3	3.94142	0.0144904	Co_Occurence	CNTNAP2, CSMD3	Lung Adenocarcinoma, Gillette et al, 2020, Cell, CPTAC, PMID32649874
Lung	Lung Adenocarcinoma	32649874	CNTNAP2	RYR2	3.94142	0.0144904	Co_Occurence	CNTNAP2, RYR2	Lung Adenocarcinoma, Gillette et al, 2020, Cell, CPTAC, PMID32649874
Lung	Lung Adenocarcinoma	32649874	NRXN1	RYR2	3.94142	0.0144904	Co_Occurence	NRXN1, RYR2	Lung Adenocarcinoma, Gillette et al, 2020, Cell, CPTAC, PMID32649874
Lung	Lung Adenocarcinoma	32649874	XIRP2	ZFHX4	4.10852	0.0149092	Co_Occurence	XIRP2, ZFHX4	Lung Adenocarcinoma, Gillette et al, 2020, Cell, CPTAC, PMID32649874
Lung	Lung Adenocarcinoma	32649874	NRXN1	ZFHX4	4.10852	0.0149092	Co_Occurence	NRXN1, ZFHX4	Lung Adenocarcinoma, Gillette et al, 2020, Cell, CPTAC, PMID32649874
Lung	Lung Adenocarcinoma	32649874	ZFHX4	MUC16	3.52388	0.0151474	Co_Occurence	MUC16, ZFHX4	Lung Adenocarcinoma, Gillette et al, 2020, Cell, CPTAC, PMID32649874
Lung	Lung Adenocarcinoma	32649874	KRAS	CSMD3	3.19646	0.0151474	Co_Occurence	CSMD3, KRAS	Lung Adenocarcinoma, Gillette et al, 2020, Cell, CPTAC, PMID32649874
Lung	Lung Adenocarcinoma	32649874	NRXN1	EGFR	0.155275	0.0151696	Mutually_Exclusive	EGFR, NRXN1	Lung Adenocarcinoma, Gillette et al, 2020, Cell, CPTAC, PMID32649874
Lung	Lung Adenocarcinoma	32649874	XIRP2	EGFR	0.155275	0.0151696	Mutually_Exclusive	EGFR, XIRP2	Lung Adenocarcinoma, Gillette et al, 2020, Cell, CPTAC, PMID32649874
Lung	Lung Adenocarcinoma	32649874	KRAS	PCLO	3.6587	0.0170842	Co_Occurence	KRAS, PCLO	Lung Adenocarcinoma, Gillette et al, 2020, Cell, CPTAC, PMID32649874
Lung	Lung Adenocarcinoma	32649874	FAM135B	FBN2	4.26642	0.0173024	Co_Occurence	FAM135B, FBN2	Lung Adenocarcinoma, Gillette et al, 2020, Cell, CPTAC, PMID32649874
Lung	Lung Adenocarcinoma	32649874	CSMD1	TTN	3.76018	0.0176411	Co_Occurence	CSMD1, TTN	Lung Adenocarcinoma, Gillette et al, 2020, Cell, CPTAC, PMID32649874
Lung	Lung Adenocarcinoma	32649874	FAT3	USH2A	3.49781	0.0179013	Co_Occurence	FAT3, USH2A	Lung Adenocarcinoma, Gillette et al, 2020, Cell, CPTAC, PMID32649874
Lung	Lung Adenocarcinoma	32649874	FSIP2	CSMD1	4.17811	0.0179013	Co_Occurence	CSMD1, FSIP2	Lung Adenocarcinoma, Gillette et al, 2020, Cell, CPTAC, PMID32649874
Lung	Lung Adenocarcinoma	32649874	FSIP2	APOB	4.17811	0.0179013	Co_Occurence	APOB, FSIP2	Lung Adenocarcinoma, Gillette et al, 2020, Cell, CPTAC, PMID32649874
Lung	Lung Adenocarcinoma	32649874	FSIP2	PCLO	4.17811	0.0179013	Co_Occurence	FSIP2, PCLO	Lung Adenocarcinoma, Gillette et al, 2020, Cell, CPTAC, PMID32649874
Lung	Lung Adenocarcinoma	32649874	SPEG	PCLO	4.17811	0.0179013	Co_Occurence	PCLO, SPEG	Lung Adenocarcinoma, Gillette et al, 2020, Cell, CPTAC, PMID32649874
Lung	Lung Adenocarcinoma	32649874	NRXN1	CNTNAP2	4.14947	0.0181769	Co_Occurence	CNTNAP2, NRXN1	Lung Adenocarcinoma, Gillette et al, 2020, Cell, CPTAC, PMID32649874
Lung	Lung Adenocarcinoma	32649874	XIRP2	TP53	4.88052	0.0183963	Co_Occurence	TP53, XIRP2	Lung Adenocarcinoma, Gillette et al, 2020, Cell, CPTAC, PMID32649874
Lung	Lung Adenocarcinoma	32649874	ZFHX4	CCDC168	3.68812	0.0191246	Co_Occurence	CCDC168, ZFHX4	Lung Adenocarcinoma, Gillette et al, 2020, Cell, CPTAC, PMID32649874
Lung	Lung Adenocarcinoma	32649874	ZFHX4	APOB	3.68812	0.0191246	Co_Occurence	APOB, ZFHX4	Lung Adenocarcinoma, Gillette et al, 2020, Cell, CPTAC, PMID32649874
Lung	Lung Adenocarcinoma	32649874	FBN2	CSMD3	4.02506	0.0191246	Co_Occurence	CSMD3, FBN2	Lung Adenocarcinoma, Gillette et al, 2020, Cell, CPTAC, PMID32649874
Lung	Lung Adenocarcinoma	32649874	FBN2	RYR2	4.02506	0.0191246	Co_Occurence	FBN2, RYR2	Lung Adenocarcinoma, Gillette et al, 2020, Cell, CPTAC, PMID32649874
Lung	Lung Adenocarcinoma	32649874	FAT3	RYR2	3.45854	0.0194004	Co_Occurence	FAT3, RYR2	Lung Adenocarcinoma, Gillette et al, 2020, Cell, CPTAC, PMID32649874
Lung	Lung Adenocarcinoma	32649874	PCLO	COL11A1	4.19633	0.0197774	Co_Occurence	COL11A1, PCLO	Lung Adenocarcinoma, Gillette et al, 2020, Cell, CPTAC, PMID32649874
Lung	Lung Adenocarcinoma	32649874	TTN	EGFR	0.319647	0.020337	Mutually_Exclusive	EGFR, TTN	Lung Adenocarcinoma, Gillette et al, 2020, Cell, CPTAC, PMID32649874
Lung	Lung Adenocarcinoma	32649874	EGFR	FAT3	0.206761	0.0208216	Mutually_Exclusive	EGFR, FAT3	Lung Adenocarcinoma, Gillette et al, 2020, Cell, CPTAC, PMID32649874
Lung	Lung Adenocarcinoma	32649874	FBN2	ZFHX4	3.93697	0.022636	Co_Occurence	FBN2, ZFHX4	Lung Adenocarcinoma, Gillette et al, 2020, Cell, CPTAC, PMID32649874
Lung	Lung Adenocarcinoma	32649874	CCDC168	FAT3	3.84919	0.0229505	Co_Occurence	CCDC168, FAT3	Lung Adenocarcinoma, Gillette et al, 2020, Cell, CPTAC, PMID32649874
Lung	Lung Adenocarcinoma	32649874	FAM135B	COL11A1	3.82671	0.0231168	Co_Occurence	COL11A1, FAM135B	Lung Adenocarcinoma, Gillette et al, 2020, Cell, CPTAC, PMID32649874
Lung	Lung Adenocarcinoma	32649874	EGFR	FBN2	0.181345	0.0249694	Mutually_Exclusive	EGFR, FBN2	Lung Adenocarcinoma, Gillette et al, 2020, Cell, CPTAC, PMID32649874
Lung	Lung Adenocarcinoma	32649874	RIMS2	USH2A	3.4111	0.0251951	Co_Occurence	RIMS2, USH2A	Lung Adenocarcinoma, Gillette et al, 2020, Cell, CPTAC, PMID32649874
Lung	Lung Adenocarcinoma	32649874	SPEG	FBN2	4.06501	0.0252553	Co_Occurence	FBN2, SPEG	Lung Adenocarcinoma, Gillette et al, 2020, Cell, CPTAC, PMID32649874
Lung	Lung Adenocarcinoma	32649874	FSIP2	CSMD3	3.47388	0.0255071	Co_Occurence	CSMD3, FSIP2	Lung Adenocarcinoma, Gillette et al, 2020, Cell, CPTAC, PMID32649874
Lung	Lung Adenocarcinoma	32649874	SPEG	RYR2	3.47388	0.0255071	Co_Occurence	RYR2, SPEG	Lung Adenocarcinoma, Gillette et al, 2020, Cell, CPTAC, PMID32649874
Lung	Lung Adenocarcinoma	32649874	CNTNAP2	LRP1B	3.53011	0.0268886	Co_Occurence	CNTNAP2, LRP1B	Lung Adenocarcinoma, Gillette et al, 2020, Cell, CPTAC, PMID32649874
Lung	Lung Adenocarcinoma	32649874	NRXN1	LRP1B	3.53011	0.0268886	Co_Occurence	LRP1B, NRXN1	Lung Adenocarcinoma, Gillette et al, 2020, Cell, CPTAC, PMID32649874
Lung	Lung Adenocarcinoma	32649874	CSMD3	CCDC168	3.45433	0.0276538	Co_Occurence	CCDC168, CSMD3	Lung Adenocarcinoma, Gillette et al, 2020, Cell, CPTAC, PMID32649874
Lung	Lung Adenocarcinoma	32649874	RYR2	TTN	2.87501	0.0277867	Co_Occurence	RYR2, TTN	Lung Adenocarcinoma, Gillette et al, 2020, Cell, CPTAC, PMID32649874
Lung	Lung Adenocarcinoma	32649874	COL11A1	FAT3	3.5093	0.0279023	Co_Occurence	COL11A1, FAT3	Lung Adenocarcinoma, Gillette et al, 2020, Cell, CPTAC, PMID32649874
Lung	Lung Adenocarcinoma	32649874	ZFHX4	TTN	2.93613	0.0306505	Co_Occurence	TTN, ZFHX4	Lung Adenocarcinoma, Gillette et al, 2020, Cell, CPTAC, PMID32649874
Lung	Lung Adenocarcinoma	32649874	COL11A1	MUC16	3.06392	0.0334942	Co_Occurence	COL11A1, MUC16	Lung Adenocarcinoma, Gillette et al, 2020, Cell, CPTAC, PMID32649874
Lung	Lung Adenocarcinoma	32649874	FAM135B	RYR2	3.06392	0.0334942	Co_Occurence	FAM135B, RYR2	Lung Adenocarcinoma, Gillette et al, 2020, Cell, CPTAC, PMID32649874
Lung	Lung Adenocarcinoma	32649874	XIRP2	CSMD1	3.7855	0.0334942	Co_Occurence	CSMD1, XIRP2	Lung Adenocarcinoma, Gillette et al, 2020, Cell, CPTAC, PMID32649874
Lung	Lung Adenocarcinoma	32649874	CNTNAP2	APOB	3.7855	0.0334942	Co_Occurence	APOB, CNTNAP2	Lung Adenocarcinoma, Gillette et al, 2020, Cell, CPTAC, PMID32649874
Lung	Lung Adenocarcinoma	32649874	EGFR	CCDC168	0.238845	0.0334942	Mutually_Exclusive	CCDC168, EGFR	Lung Adenocarcinoma, Gillette et al, 2020, Cell, CPTAC, PMID32649874
Lung	Lung Adenocarcinoma	32649874	NRXN1	CCDC168	3.7855	0.0334942	Co_Occurence	CCDC168, NRXN1	Lung Adenocarcinoma, Gillette et al, 2020, Cell, CPTAC, PMID32649874
Lung	Lung Adenocarcinoma	32649874	XIRP2	CCDC168	3.7855	0.0334942	Co_Occurence	CCDC168, XIRP2	Lung Adenocarcinoma, Gillette et al, 2020, Cell, CPTAC, PMID32649874
Lung	Lung Adenocarcinoma	32649874	CNTNAP2	CSMD1	3.7855	0.0334942	Co_Occurence	CNTNAP2, CSMD1	Lung Adenocarcinoma, Gillette et al, 2020, Cell, CPTAC, PMID32649874
Lung	Lung Adenocarcinoma	32649874	FSIP2	COL11A1	3.83401	0.0334942	Co_Occurence	COL11A1, FSIP2	Lung Adenocarcinoma, Gillette et al, 2020, Cell, CPTAC, PMID32649874
Lung	Lung Adenocarcinoma	32649874	TTN	FAM135B	3.29258	0.0334942	Co_Occurence	FAM135B, TTN	Lung Adenocarcinoma, Gillette et al, 2020, Cell, CPTAC, PMID32649874
Lung	Lung Adenocarcinoma	32649874	TP53	TTN	2.79032	0.0342131	Co_Occurence	TP53, TTN	Lung Adenocarcinoma, Gillette et al, 2020, Cell, CPTAC, PMID32649874
Lung	Lung Adenocarcinoma	32649874	ZFHX4	FAM135B	3.33712	0.0344547	Co_Occurence	FAM135B, ZFHX4	Lung Adenocarcinoma, Gillette et al, 2020, Cell, CPTAC, PMID32649874
Lung	Lung Adenocarcinoma	32649874	FSIP2	USH2A	3.33967	0.0350176	Co_Occurence	FSIP2, USH2A	Lung Adenocarcinoma, Gillette et al, 2020, Cell, CPTAC, PMID32649874
Lung	Lung Adenocarcinoma	32649874	FAT3	SPTA1	3.53525	0.0372398	Co_Occurence	FAT3, SPTA1	Lung Adenocarcinoma, Gillette et al, 2020, Cell, CPTAC, PMID32649874
Lung	Lung Adenocarcinoma	32649874	TP53	PCLO	3.57812	0.0372398	Co_Occurence	PCLO, TP53	Lung Adenocarcinoma, Gillette et al, 2020, Cell, CPTAC, PMID32649874
Lung	Lung Adenocarcinoma	32649874	FAT3	SPEG	3.53525	0.0372398	Co_Occurence	FAT3, SPEG	Lung Adenocarcinoma, Gillette et al, 2020, Cell, CPTAC, PMID32649874
Lung	Lung Adenocarcinoma	32649874	TP53	CSMD1	3.57812	0.0372398	Co_Occurence	CSMD1, TP53	Lung Adenocarcinoma, Gillette et al, 2020, Cell, CPTAC, PMID32649874
Lung	Lung Adenocarcinoma	32649874	TP53	RIMS2	3.57812	0.0372398	Co_Occurence	RIMS2, TP53	Lung Adenocarcinoma, Gillette et al, 2020, Cell, CPTAC, PMID32649874
Lung	Lung Adenocarcinoma	32649874	CSMD1	APOB	3.45262	0.0381455	Co_Occurence	APOB, CSMD1	Lung Adenocarcinoma, Gillette et al, 2020, Cell, CPTAC, PMID32649874
Lung	Lung Adenocarcinoma	32649874	RIMS2	CCDC168	3.45262	0.0381455	Co_Occurence	CCDC168, RIMS2	Lung Adenocarcinoma, Gillette et al, 2020, Cell, CPTAC, PMID32649874
Lung	Lung Adenocarcinoma	32649874	ZFHX4	CSMD3	2.85713	0.0434974	Co_Occurence	CSMD3, ZFHX4	Lung Adenocarcinoma, Gillette et al, 2020, Cell, CPTAC, PMID32649874
Lung	Lung Adenocarcinoma	32649874	SPTA1	LRP1B	3.12046	0.0444951	Co_Occurence	LRP1B, SPTA1	Lung Adenocarcinoma, Gillette et al, 2020, Cell, CPTAC, PMID32649874
Lung	Lung Adenocarcinoma	32649874	TP53	USH2A	2.67593	0.0453761	Co_Occurence	TP53, USH2A	Lung Adenocarcinoma, Gillette et al, 2020, Cell, CPTAC, PMID32649874
Lung	Lung Adenocarcinoma	32649874	NRXN1	FAT3	3.2015	0.0453761	Co_Occurence	FAT3, NRXN1	Lung Adenocarcinoma, Gillette et al, 2020, Cell, CPTAC, PMID32649874
Lung	Lung Adenocarcinoma	32649874	PCLO	FAM135B	3.16675	0.0460508	Co_Occurence	FAM135B, PCLO	Lung Adenocarcinoma, Gillette et al, 2020, Cell, CPTAC, PMID32649874
Lung	Lung Adenocarcinoma	32649874	RIMS2	COL11A1	3.16675	0.0460508	Co_Occurence	COL11A1, RIMS2	Lung Adenocarcinoma, Gillette et al, 2020, Cell, CPTAC, PMID32649874
Lung	Lung Adenocarcinoma	32649874	MUC16	EGFR	0.381188	0.0476661	Mutually_Exclusive	EGFR, MUC16	Lung Adenocarcinoma, Gillette et al, 2020, Cell, CPTAC, PMID32649874
Ovary	Ovarian Cancer	27372738	ANKRD30A	AHNAK	60.8435	0.00285629	Co_Occurence	AHNAK, ANKRD30A	Ovarian Cancer, Zhang et al, 2016, Cell, CPTAC, PMID27372738
Ovary	Ovarian Cancer	27372738	MUC16	SYNE1	26.2472	0.0066961	Co_Occurence	MUC16, SYNE1	Ovarian Cancer, Zhang et al, 2016, Cell, CPTAC, PMID27372738
Ovary	Ovarian Cancer	27372738	AHNAK	MUC17	31.9305	0.010452	Co_Occurence	AHNAK, MUC17	Ovarian Cancer, Zhang et al, 2016, Cell, CPTAC, PMID27372738
Ovary	Ovarian Cancer	27372738	ANKRD30A	MUC17	31.9305	0.010452	Co_Occurence	ANKRD30A, MUC17	Ovarian Cancer, Zhang et al, 2016, Cell, CPTAC, PMID27372738
Ovary	Ovarian Cancer	27372738	ZNF469	SYNE1	28.4873	0.0113771	Co_Occurence	SYNE1, ZNF469	Ovarian Cancer, Zhang et al, 2016, Cell, CPTAC, PMID27372738
Ovary	Ovarian Cancer	27372738	TTN	MUC17	20.848	0.0134985	Co_Occurence	MUC17, TTN	Ovarian Cancer, Zhang et al, 2016, Cell, CPTAC, PMID27372738
Ovary	Ovarian Cancer	27372738	AHNAK	MUC12	18.2902	0.033846	Co_Occurence	AHNAK, MUC12	Ovarian Cancer, Zhang et al, 2016, Cell, CPTAC, PMID27372738
Ovary	Ovarian Cancer	27372738	ANKRD30A	MUC12	18.2902	0.033846	Co_Occurence	ANKRD30A, MUC12	Ovarian Cancer, Zhang et al, 2016, Cell, CPTAC, PMID27372738
Ovary	Ovarian Cancer	27372738	MUC17	CUBN	16.1956	0.033846	Co_Occurence	CUBN, MUC17	Ovarian Cancer, Zhang et al, 2016, Cell, CPTAC, PMID27372738
Ovary	Ovarian Cancer	27372738	DNAH10	MUC16	18.2902	0.033846	Co_Occurence	DNAH10, MUC16	Ovarian Cancer, Zhang et al, 2016, Cell, CPTAC, PMID27372738
Ovary	Ovarian Cancer	27372738	TTN	RP1L1	16.9933	0.0369909	Co_Occurence	RP1L1, TTN	Ovarian Cancer, Zhang et al, 2016, Cell, CPTAC, PMID27372738
Prostate	Prostate Cancer	39242942	WDFY4	DNAH2	50.8233	0.0140362	Co_Occurence	DNAH2, WDFY4	Prostate Cancer, Dong et al, 2024, Nat Cancer, PMID39242942
Uterine	Endometrial Carcinoma	32059776	CCDC168	PCLO	32.554	2.86127e-07	Co_Occurence	CCDC168, PCLO	Endometrial Carcinoma, Dou et al, 2020, Cell, CPTAC, PMID32059776
Uterine	Endometrial Carcinoma	32059776	MUC16	ZFHX3	21.8963	9.07743e-07	Co_Occurence	MUC16, ZFHX3	Endometrial Carcinoma, Dou et al, 2020, Cell, CPTAC, PMID32059776
Uterine	Endometrial Carcinoma	32059776	MUC16	TTN	26.3978	1.92478e-06	Co_Occurence	MUC16, TTN	Endometrial Carcinoma, Dou et al, 2020, Cell, CPTAC, PMID32059776
Uterine	Endometrial Carcinoma	32059776	HERC2	KMT2B	19.0733	5.56215e-06	Co_Occurence	HERC2, KMT2B	Endometrial Carcinoma, Dou et al, 2020, Cell, CPTAC, PMID32059776
Uterine	Endometrial Carcinoma	32059776	KMT2B	TTN	13.8052	5.56215e-06	Co_Occurence	KMT2B, TTN	Endometrial Carcinoma, Dou et al, 2020, Cell, CPTAC, PMID32059776
Uterine	Endometrial Carcinoma	32059776	ZNF469	OBSCN	17.1978	5.56215e-06	Co_Occurence	OBSCN, ZNF469	Endometrial Carcinoma, Dou et al, 2020, Cell, CPTAC, PMID32059776
Uterine	Endometrial Carcinoma	32059776	ZFHX4	ZFHX3	19.9664	5.58585e-06	Co_Occurence	ZFHX3, ZFHX4	Endometrial Carcinoma, Dou et al, 2020, Cell, CPTAC, PMID32059776
Uterine	Endometrial Carcinoma	32059776	ZNF469	MUC16	18.1723	5.58585e-06	Co_Occurence	MUC16, ZNF469	Endometrial Carcinoma, Dou et al, 2020, Cell, CPTAC, PMID32059776
Uterine	Endometrial Carcinoma	32059776	PCLO	ZFHX3	19.9664	5.58585e-06	Co_Occurence	PCLO, ZFHX3	Endometrial Carcinoma, Dou et al, 2020, Cell, CPTAC, PMID32059776
Uterine	Endometrial Carcinoma	32059776	CCDC168	HERC2	17.4888	1.12245e-05	Co_Occurence	CCDC168, HERC2	Endometrial Carcinoma, Dou et al, 2020, Cell, CPTAC, PMID32059776
Uterine	Endometrial Carcinoma	32059776	MUC16	HERC2	17.4888	1.12245e-05	Co_Occurence	HERC2, MUC16	Endometrial Carcinoma, Dou et al, 2020, Cell, CPTAC, PMID32059776
Uterine	Endometrial Carcinoma	32059776	CCDC168	KMT2C	17.4888	1.12245e-05	Co_Occurence	CCDC168, KMT2C	Endometrial Carcinoma, Dou et al, 2020, Cell, CPTAC, PMID32059776
Uterine	Endometrial Carcinoma	32059776	SYNE1	HERC2	18.9177	1.25376e-05	Co_Occurence	HERC2, SYNE1	Endometrial Carcinoma, Dou et al, 2020, Cell, CPTAC, PMID32059776
Uterine	Endometrial Carcinoma	32059776	TTN	HERC2	21.4638	1.25376e-05	Co_Occurence	HERC2, TTN	Endometrial Carcinoma, Dou et al, 2020, Cell, CPTAC, PMID32059776
Uterine	Endometrial Carcinoma	32059776	KMT2B	ZFHX3	12.2705	1.37265e-05	Co_Occurence	KMT2B, ZFHX3	Endometrial Carcinoma, Dou et al, 2020, Cell, CPTAC, PMID32059776
Uterine	Endometrial Carcinoma	32059776	HERC2	ZFHX3	15.8149	1.38917e-05	Co_Occurence	HERC2, ZFHX3	Endometrial Carcinoma, Dou et al, 2020, Cell, CPTAC, PMID32059776
Uterine	Endometrial Carcinoma	32059776	KMT2C	HERC2	16.0719	2.73566e-05	Co_Occurence	HERC2, KMT2C	Endometrial Carcinoma, Dou et al, 2020, Cell, CPTAC, PMID32059776
Uterine	Endometrial Carcinoma	32059776	NSD1	OBSCN	14.9229	3.17905e-05	Co_Occurence	NSD1, OBSCN	Endometrial Carcinoma, Dou et al, 2020, Cell, CPTAC, PMID32059776
Uterine	Endometrial Carcinoma	32059776	KMT2B	MUC16	12.4284	3.32036e-05	Co_Occurence	KMT2B, MUC16	Endometrial Carcinoma, Dou et al, 2020, Cell, CPTAC, PMID32059776
Uterine	Endometrial Carcinoma	32059776	MUC16	OBSCN	12.299	4.22641e-05	Co_Occurence	MUC16, OBSCN	Endometrial Carcinoma, Dou et al, 2020, Cell, CPTAC, PMID32059776
Uterine	Endometrial Carcinoma	32059776	PTEN	TP53	0.0766166	4.22641e-05	Mutually_Exclusive	PTEN, TP53	Endometrial Carcinoma, Dou et al, 2020, Cell, CPTAC, PMID32059776
Uterine	Endometrial Carcinoma	32059776	CCDC168	ZFHX4	14.4313	4.22641e-05	Co_Occurence	CCDC168, ZFHX4	Endometrial Carcinoma, Dou et al, 2020, Cell, CPTAC, PMID32059776
Uterine	Endometrial Carcinoma	32059776	KMT2D	OBSCN	12.299	4.22641e-05	Co_Occurence	KMT2D, OBSCN	Endometrial Carcinoma, Dou et al, 2020, Cell, CPTAC, PMID32059776
Uterine	Endometrial Carcinoma	32059776	CCDC168	SYNE1	14.4313	4.22641e-05	Co_Occurence	CCDC168, SYNE1	Endometrial Carcinoma, Dou et al, 2020, Cell, CPTAC, PMID32059776
Uterine	Endometrial Carcinoma	32059776	ZNF469	NSD1	14.4313	4.22641e-05	Co_Occurence	NSD1, ZNF469	Endometrial Carcinoma, Dou et al, 2020, Cell, CPTAC, PMID32059776
Uterine	Endometrial Carcinoma	32059776	ZNF469	ZFHX4	14.4313	4.22641e-05	Co_Occurence	ZFHX4, ZNF469	Endometrial Carcinoma, Dou et al, 2020, Cell, CPTAC, PMID32059776
Uterine	Endometrial Carcinoma	32059776	MUC16	CCDC168	12.8509	4.25389e-05	Co_Occurence	CCDC168, MUC16	Endometrial Carcinoma, Dou et al, 2020, Cell, CPTAC, PMID32059776
Uterine	Endometrial Carcinoma	32059776	ZFHX4	PCLO	14.9634	5.49553e-05	Co_Occurence	PCLO, ZFHX4	Endometrial Carcinoma, Dou et al, 2020, Cell, CPTAC, PMID32059776
Uterine	Endometrial Carcinoma	32059776	ZFHX4	SYNE1	14.9634	5.49553e-05	Co_Occurence	SYNE1, ZFHX4	Endometrial Carcinoma, Dou et al, 2020, Cell, CPTAC, PMID32059776
Uterine	Endometrial Carcinoma	32059776	CCDC168	ZFHX3	11.036	6.8142e-05	Co_Occurence	CCDC168, ZFHX3	Endometrial Carcinoma, Dou et al, 2020, Cell, CPTAC, PMID32059776
Uterine	Endometrial Carcinoma	32059776	ZNF469	ZFHX3	11.036	6.8142e-05	Co_Occurence	ZFHX3, ZNF469	Endometrial Carcinoma, Dou et al, 2020, Cell, CPTAC, PMID32059776
Uterine	Endometrial Carcinoma	32059776	OBSCN	ZFHX3	9.82508	8.30561e-05	Co_Occurence	OBSCN, ZFHX3	Endometrial Carcinoma, Dou et al, 2020, Cell, CPTAC, PMID32059776
Uterine	Endometrial Carcinoma	32059776	DNAH17	KMT2D	12.2423	8.30561e-05	Co_Occurence	DNAH17, KMT2D	Endometrial Carcinoma, Dou et al, 2020, Cell, CPTAC, PMID32059776
Uterine	Endometrial Carcinoma	32059776	KMT2C	MUC16	12.2423	8.30561e-05	Co_Occurence	KMT2C, MUC16	Endometrial Carcinoma, Dou et al, 2020, Cell, CPTAC, PMID32059776
Uterine	Endometrial Carcinoma	32059776	KMT2C	ZNF469	12.2423	8.30561e-05	Co_Occurence	KMT2C, ZNF469	Endometrial Carcinoma, Dou et al, 2020, Cell, CPTAC, PMID32059776
Uterine	Endometrial Carcinoma	32059776	KMT2C	SYNE1	12.9655	0.000100417	Co_Occurence	KMT2C, SYNE1	Endometrial Carcinoma, Dou et al, 2020, Cell, CPTAC, PMID32059776
Uterine	Endometrial Carcinoma	32059776	KMT2C	ZFHX4	12.9655	0.000100417	Co_Occurence	KMT2C, ZFHX4	Endometrial Carcinoma, Dou et al, 2020, Cell, CPTAC, PMID32059776
Uterine	Endometrial Carcinoma	32059776	ZNF469	TTN	10.4206	0.000147224	Co_Occurence	TTN, ZNF469	Endometrial Carcinoma, Dou et al, 2020, Cell, CPTAC, PMID32059776
Uterine	Endometrial Carcinoma	32059776	KMT2C	TTN	12.6995	0.000179946	Co_Occurence	KMT2C, TTN	Endometrial Carcinoma, Dou et al, 2020, Cell, CPTAC, PMID32059776
Uterine	Endometrial Carcinoma	32059776	ZFHX3	TTN	8.27773	0.000185331	Co_Occurence	TTN, ZFHX3	Endometrial Carcinoma, Dou et al, 2020, Cell, CPTAC, PMID32059776
Uterine	Endometrial Carcinoma	32059776	CCDC168	KMT2B	9.08952	0.000194471	Co_Occurence	CCDC168, KMT2B	Endometrial Carcinoma, Dou et al, 2020, Cell, CPTAC, PMID32059776
Uterine	Endometrial Carcinoma	32059776	INPPL1	KMT2B	9.08952	0.000194471	Co_Occurence	INPPL1, KMT2B	Endometrial Carcinoma, Dou et al, 2020, Cell, CPTAC, PMID32059776
Uterine	Endometrial Carcinoma	32059776	KMT2C	DNAH17	11.2267	0.000194471	Co_Occurence	DNAH17, KMT2C	Endometrial Carcinoma, Dou et al, 2020, Cell, CPTAC, PMID32059776
Uterine	Endometrial Carcinoma	32059776	ZNF469	KMT2B	9.08952	0.000194471	Co_Occurence	KMT2B, ZNF469	Endometrial Carcinoma, Dou et al, 2020, Cell, CPTAC, PMID32059776
Uterine	Endometrial Carcinoma	32059776	ZFHX4	OBSCN	10.4478	0.000206259	Co_Occurence	OBSCN, ZFHX4	Endometrial Carcinoma, Dou et al, 2020, Cell, CPTAC, PMID32059776
Uterine	Endometrial Carcinoma	32059776	DNAH17	KMT2B	9.29133	0.000282134	Co_Occurence	DNAH17, KMT2B	Endometrial Carcinoma, Dou et al, 2020, Cell, CPTAC, PMID32059776
Uterine	Endometrial Carcinoma	32059776	KMT2C	KMT2B	9.29133	0.000282134	Co_Occurence	KMT2B, KMT2C	Endometrial Carcinoma, Dou et al, 2020, Cell, CPTAC, PMID32059776
Uterine	Endometrial Carcinoma	32059776	MUC16	ZFHX4	10.1451	0.00030195	Co_Occurence	MUC16, ZFHX4	Endometrial Carcinoma, Dou et al, 2020, Cell, CPTAC, PMID32059776
Uterine	Endometrial Carcinoma	32059776	MUC16	KMT2D	9.30093	0.00030195	Co_Occurence	KMT2D, MUC16	Endometrial Carcinoma, Dou et al, 2020, Cell, CPTAC, PMID32059776
Uterine	Endometrial Carcinoma	32059776	MUC16	PCLO	10.1451	0.00030195	Co_Occurence	MUC16, PCLO	Endometrial Carcinoma, Dou et al, 2020, Cell, CPTAC, PMID32059776
Uterine	Endometrial Carcinoma	32059776	KMT2D	ZFHX4	10.1451	0.00030195	Co_Occurence	KMT2D, ZFHX4	Endometrial Carcinoma, Dou et al, 2020, Cell, CPTAC, PMID32059776
Uterine	Endometrial Carcinoma	32059776	INPPL1	NSD1	10.1451	0.00030195	Co_Occurence	INPPL1, NSD1	Endometrial Carcinoma, Dou et al, 2020, Cell, CPTAC, PMID32059776
Uterine	Endometrial Carcinoma	32059776	ZFHX4	TTN	11.4077	0.000338358	Co_Occurence	TTN, ZFHX4	Endometrial Carcinoma, Dou et al, 2020, Cell, CPTAC, PMID32059776
Uterine	Endometrial Carcinoma	32059776	SYNE1	TTN	11.4077	0.000338358	Co_Occurence	SYNE1, TTN	Endometrial Carcinoma, Dou et al, 2020, Cell, CPTAC, PMID32059776
Uterine	Endometrial Carcinoma	32059776	OBSCN	TTN	7.46279	0.000372094	Co_Occurence	OBSCN, TTN	Endometrial Carcinoma, Dou et al, 2020, Cell, CPTAC, PMID32059776
Uterine	Endometrial Carcinoma	32059776	HERC2	ARID1A	12.7165	0.000372094	Co_Occurence	ARID1A, HERC2	Endometrial Carcinoma, Dou et al, 2020, Cell, CPTAC, PMID32059776
Uterine	Endometrial Carcinoma	32059776	HERC2	OBSCN	8.84817	0.000397403	Co_Occurence	HERC2, OBSCN	Endometrial Carcinoma, Dou et al, 2020, Cell, CPTAC, PMID32059776
Uterine	Endometrial Carcinoma	32059776	SYNE1	PCLO	10.3695	0.00039891	Co_Occurence	PCLO, SYNE1	Endometrial Carcinoma, Dou et al, 2020, Cell, CPTAC, PMID32059776
Uterine	Endometrial Carcinoma	32059776	CTCF	ARID1A	7.39944	0.00039891	Co_Occurence	ARID1A, CTCF	Endometrial Carcinoma, Dou et al, 2020, Cell, CPTAC, PMID32059776
Uterine	Endometrial Carcinoma	32059776	PIK3R1	TTN	5.67949	0.000454215	Co_Occurence	PIK3R1, TTN	Endometrial Carcinoma, Dou et al, 2020, Cell, CPTAC, PMID32059776
Uterine	Endometrial Carcinoma	32059776	CCDC168	DNAH17	8.77442	0.000548058	Co_Occurence	CCDC168, DNAH17	Endometrial Carcinoma, Dou et al, 2020, Cell, CPTAC, PMID32059776
Uterine	Endometrial Carcinoma	32059776	ZNF469	HERC2	8.77442	0.000548058	Co_Occurence	HERC2, ZNF469	Endometrial Carcinoma, Dou et al, 2020, Cell, CPTAC, PMID32059776
Uterine	Endometrial Carcinoma	32059776	KMT2C	ZFHX3	8.05932	0.000640821	Co_Occurence	KMT2C, ZFHX3	Endometrial Carcinoma, Dou et al, 2020, Cell, CPTAC, PMID32059776
Uterine	Endometrial Carcinoma	32059776	DNAH17	TTN	8.4241	0.000675439	Co_Occurence	DNAH17, TTN	Endometrial Carcinoma, Dou et al, 2020, Cell, CPTAC, PMID32059776
Uterine	Endometrial Carcinoma	32059776	PCLO	HERC2	9.11349	0.000678631	Co_Occurence	HERC2, PCLO	Endometrial Carcinoma, Dou et al, 2020, Cell, CPTAC, PMID32059776
Uterine	Endometrial Carcinoma	32059776	ZFHX4	HERC2	9.11349	0.000678631	Co_Occurence	HERC2, ZFHX4	Endometrial Carcinoma, Dou et al, 2020, Cell, CPTAC, PMID32059776
Uterine	Endometrial Carcinoma	32059776	ZFHX4	DNAH17	9.11349	0.000678631	Co_Occurence	DNAH17, ZFHX4	Endometrial Carcinoma, Dou et al, 2020, Cell, CPTAC, PMID32059776
Uterine	Endometrial Carcinoma	32059776	KMT2B	ZFHX4	8.02904	0.00072567	Co_Occurence	KMT2B, ZFHX4	Endometrial Carcinoma, Dou et al, 2020, Cell, CPTAC, PMID32059776
Uterine	Endometrial Carcinoma	32059776	KMT2B	PCLO	8.02904	0.00072567	Co_Occurence	KMT2B, PCLO	Endometrial Carcinoma, Dou et al, 2020, Cell, CPTAC, PMID32059776
Uterine	Endometrial Carcinoma	32059776	KMT2B	NSD1	8.02904	0.00072567	Co_Occurence	KMT2B, NSD1	Endometrial Carcinoma, Dou et al, 2020, Cell, CPTAC, PMID32059776
Uterine	Endometrial Carcinoma	32059776	CCDC168	TTN	7.38391	0.000929674	Co_Occurence	CCDC168, TTN	Endometrial Carcinoma, Dou et al, 2020, Cell, CPTAC, PMID32059776
Uterine	Endometrial Carcinoma	32059776	INPPL1	TTN	7.38391	0.000929674	Co_Occurence	INPPL1, TTN	Endometrial Carcinoma, Dou et al, 2020, Cell, CPTAC, PMID32059776
Uterine	Endometrial Carcinoma	32059776	ZNF469	CTCF	6.78304	0.00101513	Co_Occurence	CTCF, ZNF469	Endometrial Carcinoma, Dou et al, 2020, Cell, CPTAC, PMID32059776
Uterine	Endometrial Carcinoma	32059776	OBSCN	SYNE1	7.51206	0.00121625	Co_Occurence	OBSCN, SYNE1	Endometrial Carcinoma, Dou et al, 2020, Cell, CPTAC, PMID32059776
Uterine	Endometrial Carcinoma	32059776	NSD1	TTN	7.54718	0.00148463	Co_Occurence	NSD1, TTN	Endometrial Carcinoma, Dou et al, 2020, Cell, CPTAC, PMID32059776
Uterine	Endometrial Carcinoma	32059776	KMT2C	CTCF	6.78997	0.00151097	Co_Occurence	CTCF, KMT2C	Endometrial Carcinoma, Dou et al, 2020, Cell, CPTAC, PMID32059776
Uterine	Endometrial Carcinoma	32059776	INPPL1	CCDC168	6.84413	0.00161574	Co_Occurence	CCDC168, INPPL1	Endometrial Carcinoma, Dou et al, 2020, Cell, CPTAC, PMID32059776
Uterine	Endometrial Carcinoma	32059776	ZNF469	CCDC168	6.84413	0.00161574	Co_Occurence	CCDC168, ZNF469	Endometrial Carcinoma, Dou et al, 2020, Cell, CPTAC, PMID32059776
Uterine	Endometrial Carcinoma	32059776	ZNF469	KMT2D	6.84413	0.00161574	Co_Occurence	KMT2D, ZNF469	Endometrial Carcinoma, Dou et al, 2020, Cell, CPTAC, PMID32059776
Uterine	Endometrial Carcinoma	32059776	SYNE1	MUC16	7.27905	0.00180703	Co_Occurence	MUC16, SYNE1	Endometrial Carcinoma, Dou et al, 2020, Cell, CPTAC, PMID32059776
Uterine	Endometrial Carcinoma	32059776	SYNE1	ZNF469	7.27905	0.00180703	Co_Occurence	SYNE1, ZNF469	Endometrial Carcinoma, Dou et al, 2020, Cell, CPTAC, PMID32059776
Uterine	Endometrial Carcinoma	32059776	KMT2B	ARID1A	5.54723	0.00199654	Co_Occurence	ARID1A, KMT2B	Endometrial Carcinoma, Dou et al, 2020, Cell, CPTAC, PMID32059776
Uterine	Endometrial Carcinoma	32059776	KMT2C	OBSCN	6.48929	0.00219571	Co_Occurence	KMT2C, OBSCN	Endometrial Carcinoma, Dou et al, 2020, Cell, CPTAC, PMID32059776
Uterine	Endometrial Carcinoma	32059776	DNAH17	OBSCN	6.48929	0.00219571	Co_Occurence	DNAH17, OBSCN	Endometrial Carcinoma, Dou et al, 2020, Cell, CPTAC, PMID32059776
Uterine	Endometrial Carcinoma	32059776	KMT2B	CTCF	5.70117	0.00229801	Co_Occurence	CTCF, KMT2B	Endometrial Carcinoma, Dou et al, 2020, Cell, CPTAC, PMID32059776
Uterine	Endometrial Carcinoma	32059776	DNAH17	ARID1A	7.58331	0.00241347	Co_Occurence	ARID1A, DNAH17	Endometrial Carcinoma, Dou et al, 2020, Cell, CPTAC, PMID32059776
Uterine	Endometrial Carcinoma	32059776	SYNE1	NSD1	7.32605	0.0024749	Co_Occurence	NSD1, SYNE1	Endometrial Carcinoma, Dou et al, 2020, Cell, CPTAC, PMID32059776
Uterine	Endometrial Carcinoma	32059776	ZFHX4	NSD1	7.32605	0.0024749	Co_Occurence	NSD1, ZFHX4	Endometrial Carcinoma, Dou et al, 2020, Cell, CPTAC, PMID32059776
Uterine	Endometrial Carcinoma	32059776	PIK3R1	MUC16	5.7858	0.00260433	Co_Occurence	MUC16, PIK3R1	Endometrial Carcinoma, Dou et al, 2020, Cell, CPTAC, PMID32059776
Uterine	Endometrial Carcinoma	32059776	OBSCN	ARID1A	5.72621	0.00271801	Co_Occurence	ARID1A, OBSCN	Endometrial Carcinoma, Dou et al, 2020, Cell, CPTAC, PMID32059776
Uterine	Endometrial Carcinoma	32059776	INPPL1	HERC2	6.38981	0.00289601	Co_Occurence	HERC2, INPPL1	Endometrial Carcinoma, Dou et al, 2020, Cell, CPTAC, PMID32059776
Uterine	Endometrial Carcinoma	32059776	KMT2D	HERC2	6.38981	0.00289601	Co_Occurence	HERC2, KMT2D	Endometrial Carcinoma, Dou et al, 2020, Cell, CPTAC, PMID32059776
Uterine	Endometrial Carcinoma	32059776	MUC16	DNAH17	6.38981	0.00289601	Co_Occurence	DNAH17, MUC16	Endometrial Carcinoma, Dou et al, 2020, Cell, CPTAC, PMID32059776
Uterine	Endometrial Carcinoma	32059776	ZNF469	DNAH17	6.38981	0.00289601	Co_Occurence	DNAH17, ZNF469	Endometrial Carcinoma, Dou et al, 2020, Cell, CPTAC, PMID32059776
Uterine	Endometrial Carcinoma	32059776	KMT2D	KMT2C	6.38981	0.00289601	Co_Occurence	KMT2C, KMT2D	Endometrial Carcinoma, Dou et al, 2020, Cell, CPTAC, PMID32059776
Uterine	Endometrial Carcinoma	32059776	DNAH17	ZFHX3	5.94133	0.0031369	Co_Occurence	DNAH17, ZFHX3	Endometrial Carcinoma, Dou et al, 2020, Cell, CPTAC, PMID32059776
Uterine	Endometrial Carcinoma	32059776	TTN	CTCF	4.71245	0.00329333	Co_Occurence	CTCF, TTN	Endometrial Carcinoma, Dou et al, 2020, Cell, CPTAC, PMID32059776
Uterine	Endometrial Carcinoma	32059776	ARID1A	ZNF469	6.11524	0.00348197	Co_Occurence	ARID1A, ZNF469	Endometrial Carcinoma, Dou et al, 2020, Cell, CPTAC, PMID32059776
Uterine	Endometrial Carcinoma	32059776	CTCF	SYNE1	5.85026	0.00367122	Co_Occurence	CTCF, SYNE1	Endometrial Carcinoma, Dou et al, 2020, Cell, CPTAC, PMID32059776
Uterine	Endometrial Carcinoma	32059776	KMT2B	SYNE1	5.85026	0.00367122	Co_Occurence	KMT2B, SYNE1	Endometrial Carcinoma, Dou et al, 2020, Cell, CPTAC, PMID32059776
Uterine	Endometrial Carcinoma	32059776	DNAH17	PCLO	6.51432	0.00367122	Co_Occurence	DNAH17, PCLO	Endometrial Carcinoma, Dou et al, 2020, Cell, CPTAC, PMID32059776
Uterine	Endometrial Carcinoma	32059776	HERC2	NSD1	6.51432	0.00367122	Co_Occurence	HERC2, NSD1	Endometrial Carcinoma, Dou et al, 2020, Cell, CPTAC, PMID32059776
Uterine	Endometrial Carcinoma	32059776	KMT2C	PCLO	6.51432	0.00367122	Co_Occurence	KMT2C, PCLO	Endometrial Carcinoma, Dou et al, 2020, Cell, CPTAC, PMID32059776
Uterine	Endometrial Carcinoma	32059776	PIK3CA	PIK3R1	0.244037	0.00419469	Mutually_Exclusive	PIK3CA, PIK3R1	Endometrial Carcinoma, Dou et al, 2020, Cell, CPTAC, PMID32059776
Uterine	Endometrial Carcinoma	32059776	NSD1	ARID1A	6.89463	0.00419469	Co_Occurence	ARID1A, NSD1	Endometrial Carcinoma, Dou et al, 2020, Cell, CPTAC, PMID32059776
Uterine	Endometrial Carcinoma	32059776	TTN	KMT2D	5.43369	0.0050172	Co_Occurence	KMT2D, TTN	Endometrial Carcinoma, Dou et al, 2020, Cell, CPTAC, PMID32059776
Uterine	Endometrial Carcinoma	32059776	KMT2D	CTCF	5.13256	0.00510899	Co_Occurence	CTCF, KMT2D	Endometrial Carcinoma, Dou et al, 2020, Cell, CPTAC, PMID32059776
Uterine	Endometrial Carcinoma	32059776	MUC16	CTCF	5.13256	0.00510899	Co_Occurence	CTCF, MUC16	Endometrial Carcinoma, Dou et al, 2020, Cell, CPTAC, PMID32059776
Uterine	Endometrial Carcinoma	32059776	KMT2D	KMT2B	5.13256	0.00510899	Co_Occurence	KMT2B, KMT2D	Endometrial Carcinoma, Dou et al, 2020, Cell, CPTAC, PMID32059776
Uterine	Endometrial Carcinoma	32059776	PCLO	OBSCN	5.49428	0.00564856	Co_Occurence	OBSCN, PCLO	Endometrial Carcinoma, Dou et al, 2020, Cell, CPTAC, PMID32059776
Uterine	Endometrial Carcinoma	32059776	HERC2	DNAH17	5.79033	0.00578006	Co_Occurence	DNAH17, HERC2	Endometrial Carcinoma, Dou et al, 2020, Cell, CPTAC, PMID32059776
Uterine	Endometrial Carcinoma	32059776	ARID1A	ZFHX3	4.67077	0.00605244	Co_Occurence	ARID1A, ZFHX3	Endometrial Carcinoma, Dou et al, 2020, Cell, CPTAC, PMID32059776
Uterine	Endometrial Carcinoma	32059776	PIK3R1	ZFHX4	5.626	0.00605244	Co_Occurence	PIK3R1, ZFHX4	Endometrial Carcinoma, Dou et al, 2020, Cell, CPTAC, PMID32059776
Uterine	Endometrial Carcinoma	32059776	KMT2D	CCDC168	5.09104	0.00707131	Co_Occurence	CCDC168, KMT2D	Endometrial Carcinoma, Dou et al, 2020, Cell, CPTAC, PMID32059776
Uterine	Endometrial Carcinoma	32059776	MUC16	INPPL1	5.09104	0.00707131	Co_Occurence	INPPL1, MUC16	Endometrial Carcinoma, Dou et al, 2020, Cell, CPTAC, PMID32059776
Uterine	Endometrial Carcinoma	32059776	PLEC	TTN	5.30432	0.00713367	Co_Occurence	PLEC, TTN	Endometrial Carcinoma, Dou et al, 2020, Cell, CPTAC, PMID32059776
Uterine	Endometrial Carcinoma	32059776	CTCF	OBSCN	4.71623	0.00742513	Co_Occurence	CTCF, OBSCN	Endometrial Carcinoma, Dou et al, 2020, Cell, CPTAC, PMID32059776
Uterine	Endometrial Carcinoma	32059776	KMT2B	OBSCN	4.71623	0.00742513	Co_Occurence	KMT2B, OBSCN	Endometrial Carcinoma, Dou et al, 2020, Cell, CPTAC, PMID32059776
Uterine	Endometrial Carcinoma	32059776	OBSCN	CCDC168	5.05009	0.00750621	Co_Occurence	CCDC168, OBSCN	Endometrial Carcinoma, Dou et al, 2020, Cell, CPTAC, PMID32059776
Uterine	Endometrial Carcinoma	32059776	DNAH17	CTCF	5.04736	0.00781126	Co_Occurence	CTCF, DNAH17	Endometrial Carcinoma, Dou et al, 2020, Cell, CPTAC, PMID32059776
Uterine	Endometrial Carcinoma	32059776	ARID1A	TTN	3.66002	0.00787242	Co_Occurence	ARID1A, TTN	Endometrial Carcinoma, Dou et al, 2020, Cell, CPTAC, PMID32059776
Uterine	Endometrial Carcinoma	32059776	KMT2D	PCLO	5.29063	0.00787242	Co_Occurence	KMT2D, PCLO	Endometrial Carcinoma, Dou et al, 2020, Cell, CPTAC, PMID32059776
Uterine	Endometrial Carcinoma	32059776	KMT2D	SYNE1	5.29063	0.00787242	Co_Occurence	KMT2D, SYNE1	Endometrial Carcinoma, Dou et al, 2020, Cell, CPTAC, PMID32059776
Uterine	Endometrial Carcinoma	32059776	KMT2D	NSD1	5.29063	0.00787242	Co_Occurence	KMT2D, NSD1	Endometrial Carcinoma, Dou et al, 2020, Cell, CPTAC, PMID32059776
Uterine	Endometrial Carcinoma	32059776	ZNF469	PCLO	5.29063	0.00787242	Co_Occurence	PCLO, ZNF469	Endometrial Carcinoma, Dou et al, 2020, Cell, CPTAC, PMID32059776
Uterine	Endometrial Carcinoma	32059776	KMT2D	ZFHX3	4.62011	0.00933393	Co_Occurence	KMT2D, ZFHX3	Endometrial Carcinoma, Dou et al, 2020, Cell, CPTAC, PMID32059776
Uterine	Endometrial Carcinoma	32059776	INPPL1	ZFHX3	4.62011	0.00933393	Co_Occurence	INPPL1, ZFHX3	Endometrial Carcinoma, Dou et al, 2020, Cell, CPTAC, PMID32059776
Uterine	Endometrial Carcinoma	32059776	KMT2B	PIK3R1	4.01319	0.0101793	Co_Occurence	KMT2B, PIK3R1	Endometrial Carcinoma, Dou et al, 2020, Cell, CPTAC, PMID32059776
Uterine	Endometrial Carcinoma	32059776	TP53	CTNNB1	0.145701	0.0105386	Mutually_Exclusive	CTNNB1, TP53	Endometrial Carcinoma, Dou et al, 2020, Cell, CPTAC, PMID32059776
Uterine	Endometrial Carcinoma	32059776	KMT2C	ARID1A	5.06957	0.0105697	Co_Occurence	ARID1A, KMT2C	Endometrial Carcinoma, Dou et al, 2020, Cell, CPTAC, PMID32059776
Uterine	Endometrial Carcinoma	32059776	PLEC	NSD1	5.2331	0.0110625	Co_Occurence	NSD1, PLEC	Endometrial Carcinoma, Dou et al, 2020, Cell, CPTAC, PMID32059776
Uterine	Endometrial Carcinoma	32059776	ZFHX4	PLEC	5.2331	0.0110625	Co_Occurence	PLEC, ZFHX4	Endometrial Carcinoma, Dou et al, 2020, Cell, CPTAC, PMID32059776
Uterine	Endometrial Carcinoma	32059776	SYNE1	ZFHX3	5.05505	0.0115447	Co_Occurence	SYNE1, ZFHX3	Endometrial Carcinoma, Dou et al, 2020, Cell, CPTAC, PMID32059776
Uterine	Endometrial Carcinoma	32059776	NSD1	ZFHX3	5.05505	0.0115447	Co_Occurence	NSD1, ZFHX3	Endometrial Carcinoma, Dou et al, 2020, Cell, CPTAC, PMID32059776
Uterine	Endometrial Carcinoma	32059776	DNAH17	INPPL1	4.69891	0.0120439	Co_Occurence	DNAH17, INPPL1	Endometrial Carcinoma, Dou et al, 2020, Cell, CPTAC, PMID32059776
Uterine	Endometrial Carcinoma	32059776	TP53	ARID1A	0.22059	0.0138724	Mutually_Exclusive	ARID1A, TP53	Endometrial Carcinoma, Dou et al, 2020, Cell, CPTAC, PMID32059776
Uterine	Endometrial Carcinoma	32059776	INPPL1	ARID1A	4.36962	0.0138724	Co_Occurence	ARID1A, INPPL1	Endometrial Carcinoma, Dou et al, 2020, Cell, CPTAC, PMID32059776
Uterine	Endometrial Carcinoma	32059776	MUC16	ARID1A	4.36962	0.0138724	Co_Occurence	ARID1A, MUC16	Endometrial Carcinoma, Dou et al, 2020, Cell, CPTAC, PMID32059776
Uterine	Endometrial Carcinoma	32059776	NSD1	DNAH17	4.6967	0.0160833	Co_Occurence	DNAH17, NSD1	Endometrial Carcinoma, Dou et al, 2020, Cell, CPTAC, PMID32059776
Uterine	Endometrial Carcinoma	32059776	SYNE1	DNAH17	4.6967	0.0160833	Co_Occurence	DNAH17, SYNE1	Endometrial Carcinoma, Dou et al, 2020, Cell, CPTAC, PMID32059776
Uterine	Endometrial Carcinoma	32059776	ZFHX4	CTCF	4.32904	0.0163559	Co_Occurence	CTCF, ZFHX4	Endometrial Carcinoma, Dou et al, 2020, Cell, CPTAC, PMID32059776
Uterine	Endometrial Carcinoma	32059776	NSD1	CTCF	4.32904	0.0163559	Co_Occurence	CTCF, NSD1	Endometrial Carcinoma, Dou et al, 2020, Cell, CPTAC, PMID32059776
Uterine	Endometrial Carcinoma	32059776	PTEN	HERC2	Inf	0.0201856	Co_Occurence	HERC2, PTEN	Endometrial Carcinoma, Dou et al, 2020, Cell, CPTAC, PMID32059776
Uterine	Endometrial Carcinoma	32059776	PTEN	CTCF	9.91457	0.0206349	Co_Occurence	CTCF, PTEN	Endometrial Carcinoma, Dou et al, 2020, Cell, CPTAC, PMID32059776
Uterine	Endometrial Carcinoma	32059776	PTEN	KMT2B	9.91457	0.0206349	Co_Occurence	KMT2B, PTEN	Endometrial Carcinoma, Dou et al, 2020, Cell, CPTAC, PMID32059776
Uterine	Endometrial Carcinoma	32059776	PTEN	NSD1	Inf	0.0213225	Co_Occurence	NSD1, PTEN	Endometrial Carcinoma, Dou et al, 2020, Cell, CPTAC, PMID32059776
Uterine	Endometrial Carcinoma	32059776	KRAS	CTNNB1	0.250353	0.0214185	Mutually_Exclusive	CTNNB1, KRAS	Endometrial Carcinoma, Dou et al, 2020, Cell, CPTAC, PMID32059776
Uterine	Endometrial Carcinoma	32059776	KRAS	NSD1	4.1183	0.0218083	Co_Occurence	KRAS, NSD1	Endometrial Carcinoma, Dou et al, 2020, Cell, CPTAC, PMID32059776
Uterine	Endometrial Carcinoma	32059776	OBSCN	INPPL1	3.82923	0.0220098	Co_Occurence	INPPL1, OBSCN	Endometrial Carcinoma, Dou et al, 2020, Cell, CPTAC, PMID32059776
Uterine	Endometrial Carcinoma	32059776	OBSCN	PLEC	4.05788	0.0264854	Co_Occurence	OBSCN, PLEC	Endometrial Carcinoma, Dou et al, 2020, Cell, CPTAC, PMID32059776
Uterine	Endometrial Carcinoma	32059776	PIK3R1	SYNE1	4.09248	0.0266952	Co_Occurence	PIK3R1, SYNE1	Endometrial Carcinoma, Dou et al, 2020, Cell, CPTAC, PMID32059776
Uterine	Endometrial Carcinoma	32059776	PCLO	TTN	3.86278	0.0293253	Co_Occurence	PCLO, TTN	Endometrial Carcinoma, Dou et al, 2020, Cell, CPTAC, PMID32059776
Uterine	Endometrial Carcinoma	32059776	ZNF469	INPPL1	3.80761	0.0300519	Co_Occurence	INPPL1, ZNF469	Endometrial Carcinoma, Dou et al, 2020, Cell, CPTAC, PMID32059776
Uterine	Endometrial Carcinoma	32059776	PIK3R1	ZFHX3	3.22868	0.0315012	Co_Occurence	PIK3R1, ZFHX3	Endometrial Carcinoma, Dou et al, 2020, Cell, CPTAC, PMID32059776
Uterine	Endometrial Carcinoma	32059776	CTCF	ZFHX3	3.33506	0.0353231	Co_Occurence	CTCF, ZFHX3	Endometrial Carcinoma, Dou et al, 2020, Cell, CPTAC, PMID32059776
Uterine	Endometrial Carcinoma	32059776	HERC2	PIK3R1	3.44724	0.0363495	Co_Occurence	HERC2, PIK3R1	Endometrial Carcinoma, Dou et al, 2020, Cell, CPTAC, PMID32059776
Uterine	Endometrial Carcinoma	32059776	CTCF	HERC2	3.79165	0.0372016	Co_Occurence	CTCF, HERC2	Endometrial Carcinoma, Dou et al, 2020, Cell, CPTAC, PMID32059776
Uterine	Endometrial Carcinoma	32059776	CCDC168	PIK3R1	3.3389	0.0396758	Co_Occurence	CCDC168, PIK3R1	Endometrial Carcinoma, Dou et al, 2020, Cell, CPTAC, PMID32059776
Uterine	Endometrial Carcinoma	32059776	INPPL1	PIK3R1	3.3389	0.0396758	Co_Occurence	INPPL1, PIK3R1	Endometrial Carcinoma, Dou et al, 2020, Cell, CPTAC, PMID32059776
Uterine	Endometrial Carcinoma	32059776	PTEN	ARID1A	3.76547	0.0401058	Co_Occurence	ARID1A, PTEN	Endometrial Carcinoma, Dou et al, 2020, Cell, CPTAC, PMID32059776
Uterine	Endometrial Carcinoma	32059776	CCDC168	NSD1	3.86786	0.0414704	Co_Occurence	CCDC168, NSD1	Endometrial Carcinoma, Dou et al, 2020, Cell, CPTAC, PMID32059776
Uterine	Endometrial Carcinoma	32059776	MUC16	NSD1	3.86786	0.0414704	Co_Occurence	MUC16, NSD1	Endometrial Carcinoma, Dou et al, 2020, Cell, CPTAC, PMID32059776
Uterine	Endometrial Carcinoma	32059776	KMT2D	ARID1A	3.24036	0.0485654	Co_Occurence	ARID1A, KMT2D	Endometrial Carcinoma, Dou et al, 2020, Cell, CPTAC, PMID32059776
Uterine	Endometrial Carcinoma	32059776	CCDC168	ARID1A	3.24036	0.0485654	Co_Occurence	ARID1A, CCDC168	Endometrial Carcinoma, Dou et al, 2020, Cell, CPTAC, PMID32059776
Breast	Breast Cancer	23000897	CDH1	TP53	0.123538	9.30845e-13	Mutually_Exclusive	CDH1, TP53	Breast Cancer, 2012, Nature, TCGA, PMID23000897
Breast	Breast Cancer	23000897	TP53	GATA3	0.155047	3.03964e-11	Mutually_Exclusive	GATA3, TP53	Breast Cancer, 2012, Nature, TCGA, PMID23000897
Breast	Breast Cancer	23000897	OBSCN	HMCN1	9.39149	7.99135e-07	Co_Occurence	HMCN1, OBSCN	Breast Cancer, 2012, Nature, TCGA, PMID23000897
Breast	Breast Cancer	23000897	TP53	PIK3CA	0.44921	8.73001e-07	Mutually_Exclusive	PIK3CA, TP53	Breast Cancer, 2012, Nature, TCGA, PMID23000897
Breast	Breast Cancer	23000897	RYR3	TTN	5.37592	3.75858e-06	Co_Occurence	RYR3, TTN	Breast Cancer, 2012, Nature, TCGA, PMID23000897
Breast	Breast Cancer	23000897	MAP3K1	TP53	0.220264	5.11372e-06	Mutually_Exclusive	MAP3K1, TP53	Breast Cancer, 2012, Nature, TCGA, PMID23000897
Breast	Breast Cancer	23000897	MUC16	ZFHX4	5.36197	8.28559e-06	Co_Occurence	MUC16, ZFHX4	Breast Cancer, 2012, Nature, TCGA, PMID23000897
Breast	Breast Cancer	23000897	MUC16	TTN	3.13487	9.30437e-06	Co_Occurence	MUC16, TTN	Breast Cancer, 2012, Nature, TCGA, PMID23000897
Breast	Breast Cancer	23000897	HMCN1	TTN	3.93329	1.92694e-05	Co_Occurence	HMCN1, TTN	Breast Cancer, 2012, Nature, TCGA, PMID23000897
Breast	Breast Cancer	23000897	HMCN1	RYR2	5.83727	2.69043e-05	Co_Occurence	HMCN1, RYR2	Breast Cancer, 2012, Nature, TCGA, PMID23000897
Breast	Breast Cancer	23000897	RYR2	MUC16	4.26018	5.5216e-05	Co_Occurence	MUC16, RYR2	Breast Cancer, 2012, Nature, TCGA, PMID23000897
Breast	Breast Cancer	23000897	NEB	SYNE1	6.19062	6.06781e-05	Co_Occurence	NEB, SYNE1	Breast Cancer, 2012, Nature, TCGA, PMID23000897
Breast	Breast Cancer	23000897	CSMD3	SPTA1	7.29524	7.37349e-05	Co_Occurence	CSMD3, SPTA1	Breast Cancer, 2012, Nature, TCGA, PMID23000897
Breast	Breast Cancer	23000897	SYNE2	RYR3	8.01602	8.55428e-05	Co_Occurence	RYR3, SYNE2	Breast Cancer, 2012, Nature, TCGA, PMID23000897
Breast	Breast Cancer	23000897	RYR2	SYNE2	6.429	8.72809e-05	Co_Occurence	RYR2, SYNE2	Breast Cancer, 2012, Nature, TCGA, PMID23000897
Breast	Breast Cancer	23000897	TTN	OBSCN	4.18241	0.000161351	Co_Occurence	OBSCN, TTN	Breast Cancer, 2012, Nature, TCGA, PMID23000897
Breast	Breast Cancer	23000897	SYNE2	MUC16	4.78047	0.000208308	Co_Occurence	MUC16, SYNE2	Breast Cancer, 2012, Nature, TCGA, PMID23000897
Breast	Breast Cancer	23000897	RYR3	SYNE1	5.83261	0.000362422	Co_Occurence	RYR3, SYNE1	Breast Cancer, 2012, Nature, TCGA, PMID23000897
Breast	Breast Cancer	23000897	OBSCN	RYR3	7.01258	0.000458778	Co_Occurence	OBSCN, RYR3	Breast Cancer, 2012, Nature, TCGA, PMID23000897
Breast	Breast Cancer	23000897	RYR3	RYR2	5.60512	0.000463807	Co_Occurence	RYR2, RYR3	Breast Cancer, 2012, Nature, TCGA, PMID23000897
Breast	Breast Cancer	23000897	USH2A	RYR2	4.65462	0.000518828	Co_Occurence	RYR2, USH2A	Breast Cancer, 2012, Nature, TCGA, PMID23000897
Breast	Breast Cancer	23000897	SYNE2	CSMD3	6.80559	0.000518828	Co_Occurence	CSMD3, SYNE2	Breast Cancer, 2012, Nature, TCGA, PMID23000897
Breast	Breast Cancer	23000897	NEB	PTEN	5.31419	0.000611599	Co_Occurence	NEB, PTEN	Breast Cancer, 2012, Nature, TCGA, PMID23000897
Breast	Breast Cancer	23000897	PTEN	OBSCN	5.77559	0.00067249	Co_Occurence	OBSCN, PTEN	Breast Cancer, 2012, Nature, TCGA, PMID23000897
Breast	Breast Cancer	23000897	RYR3	MUC16	4.26404	0.000739795	Co_Occurence	MUC16, RYR3	Breast Cancer, 2012, Nature, TCGA, PMID23000897
Breast	Breast Cancer	23000897	HMCN1	DMD	5.11213	0.000739795	Co_Occurence	DMD, HMCN1	Breast Cancer, 2012, Nature, TCGA, PMID23000897
Breast	Breast Cancer	23000897	SYNE2	TTN	3.62531	0.000739795	Co_Occurence	SYNE2, TTN	Breast Cancer, 2012, Nature, TCGA, PMID23000897
Breast	Breast Cancer	23000897	USH2A	NEB	4.97939	0.000876822	Co_Occurence	NEB, USH2A	Breast Cancer, 2012, Nature, TCGA, PMID23000897
Breast	Breast Cancer	23000897	DMD	OBSCN	5.95047	0.0010173	Co_Occurence	DMD, OBSCN	Breast Cancer, 2012, Nature, TCGA, PMID23000897
Breast	Breast Cancer	23000897	USH2A	HMCN1	4.48152	0.00101802	Co_Occurence	HMCN1, USH2A	Breast Cancer, 2012, Nature, TCGA, PMID23000897
Breast	Breast Cancer	23000897	SYNE2	NEB	5.63182	0.00138009	Co_Occurence	NEB, SYNE2	Breast Cancer, 2012, Nature, TCGA, PMID23000897
Breast	Breast Cancer	23000897	CSMD3	SYNE1	5.04592	0.00142081	Co_Occurence	CSMD3, SYNE1	Breast Cancer, 2012, Nature, TCGA, PMID23000897
Breast	Breast Cancer	23000897	MUC17	NEB	5.46999	0.00158595	Co_Occurence	MUC17, NEB	Breast Cancer, 2012, Nature, TCGA, PMID23000897
Breast	Breast Cancer	23000897	TTN	MUC4	3.3488	0.00169208	Co_Occurence	MUC4, TTN	Breast Cancer, 2012, Nature, TCGA, PMID23000897
Breast	Breast Cancer	23000897	SYNE2	ZFHX4	5.36508	0.00172431	Co_Occurence	SYNE2, ZFHX4	Breast Cancer, 2012, Nature, TCGA, PMID23000897
Breast	Breast Cancer	23000897	MUC16	FLG	3.20413	0.00191232	Co_Occurence	FLG, MUC16	Breast Cancer, 2012, Nature, TCGA, PMID23000897
Breast	Breast Cancer	23000897	MUC16	OBSCN	3.91914	0.00191232	Co_Occurence	MUC16, OBSCN	Breast Cancer, 2012, Nature, TCGA, PMID23000897
Breast	Breast Cancer	23000897	SYNE2	OBSCN	5.88328	0.001951	Co_Occurence	OBSCN, SYNE2	Breast Cancer, 2012, Nature, TCGA, PMID23000897
Breast	Breast Cancer	23000897	USH2A	TP53	2.56435	0.00254977	Co_Occurence	TP53, USH2A	Breast Cancer, 2012, Nature, TCGA, PMID23000897
Breast	Breast Cancer	23000897	DMD	MUC16	3.53015	0.00254977	Co_Occurence	DMD, MUC16	Breast Cancer, 2012, Nature, TCGA, PMID23000897
Breast	Breast Cancer	23000897	MUC4	OBSCN	5.56295	0.00254977	Co_Occurence	MUC4, OBSCN	Breast Cancer, 2012, Nature, TCGA, PMID23000897
Breast	Breast Cancer	23000897	NCOR1	HMCN1	4.43938	0.00270619	Co_Occurence	HMCN1, NCOR1	Breast Cancer, 2012, Nature, TCGA, PMID23000897
Breast	Breast Cancer	23000897	SYNE1	PTEN	4.03694	0.00293829	Co_Occurence	PTEN, SYNE1	Breast Cancer, 2012, Nature, TCGA, PMID23000897
Breast	Breast Cancer	23000897	SYNE1	MUC16	3.11715	0.0030508	Co_Occurence	MUC16, SYNE1	Breast Cancer, 2012, Nature, TCGA, PMID23000897
Breast	Breast Cancer	23000897	SYNE1	TTN	2.75848	0.00311143	Co_Occurence	SYNE1, TTN	Breast Cancer, 2012, Nature, TCGA, PMID23000897
Breast	Breast Cancer	23000897	USH2A	OBSCN	4.63993	0.00345892	Co_Occurence	OBSCN, USH2A	Breast Cancer, 2012, Nature, TCGA, PMID23000897
Breast	Breast Cancer	23000897	PIK3CA	CDH1	1.93474	0.00345892	Co_Occurence	CDH1, PIK3CA	Breast Cancer, 2012, Nature, TCGA, PMID23000897
Breast	Breast Cancer	23000897	RYR2	TTN	2.62068	0.00370657	Co_Occurence	RYR2, TTN	Breast Cancer, 2012, Nature, TCGA, PMID23000897
Breast	Breast Cancer	23000897	ZFHX4	TTN	2.88014	0.00370657	Co_Occurence	TTN, ZFHX4	Breast Cancer, 2012, Nature, TCGA, PMID23000897
Breast	Breast Cancer	23000897	HMCN1	CSMD3	4.50278	0.00370657	Co_Occurence	CSMD3, HMCN1	Breast Cancer, 2012, Nature, TCGA, PMID23000897
Breast	Breast Cancer	23000897	DMD	ZFHX4	4.55195	0.00370657	Co_Occurence	DMD, ZFHX4	Breast Cancer, 2012, Nature, TCGA, PMID23000897
Breast	Breast Cancer	23000897	HMCN1	RYR3	4.50278	0.00370657	Co_Occurence	HMCN1, RYR3	Breast Cancer, 2012, Nature, TCGA, PMID23000897
Breast	Breast Cancer	23000897	HMCN1	SYNE2	4.50278	0.00370657	Co_Occurence	HMCN1, SYNE2	Breast Cancer, 2012, Nature, TCGA, PMID23000897
Breast	Breast Cancer	23000897	NCOR1	OBSCN	5.01277	0.00370657	Co_Occurence	NCOR1, OBSCN	Breast Cancer, 2012, Nature, TCGA, PMID23000897
Breast	Breast Cancer	23000897	HMCN1	SYNE1	3.78286	0.00381676	Co_Occurence	HMCN1, SYNE1	Breast Cancer, 2012, Nature, TCGA, PMID23000897
Breast	Breast Cancer	23000897	USH2A	TTN	2.69328	0.00406761	Co_Occurence	TTN, USH2A	Breast Cancer, 2012, Nature, TCGA, PMID23000897
Breast	Breast Cancer	23000897	NEB	OBSCN	4.89161	0.00406761	Co_Occurence	NEB, OBSCN	Breast Cancer, 2012, Nature, TCGA, PMID23000897
Breast	Breast Cancer	23000897	MAP3K1	PIK3CA	2.10158	0.00441318	Co_Occurence	MAP3K1, PIK3CA	Breast Cancer, 2012, Nature, TCGA, PMID23000897
Breast	Breast Cancer	23000897	OBSCN	RYR2	4.29065	0.00460429	Co_Occurence	OBSCN, RYR2	Breast Cancer, 2012, Nature, TCGA, PMID23000897
Breast	Breast Cancer	23000897	NEB	RYR3	4.75133	0.00460429	Co_Occurence	NEB, RYR3	Breast Cancer, 2012, Nature, TCGA, PMID23000897
Breast	Breast Cancer	23000897	MUC4	HMCN1	4.25078	0.00473001	Co_Occurence	HMCN1, MUC4	Breast Cancer, 2012, Nature, TCGA, PMID23000897
Breast	Breast Cancer	23000897	MUC17	SYNE1	4.2026	0.00502541	Co_Occurence	MUC17, SYNE1	Breast Cancer, 2012, Nature, TCGA, PMID23000897
Breast	Breast Cancer	23000897	HMCN1	FLG	3.56454	0.00514896	Co_Occurence	FLG, HMCN1	Breast Cancer, 2012, Nature, TCGA, PMID23000897
Breast	Breast Cancer	23000897	ZFHX4	RYR2	3.80169	0.00533309	Co_Occurence	RYR2, ZFHX4	Breast Cancer, 2012, Nature, TCGA, PMID23000897
Breast	Breast Cancer	23000897	SPTA1	SYNE2	4.53095	0.00558402	Co_Occurence	SPTA1, SYNE2	Breast Cancer, 2012, Nature, TCGA, PMID23000897
Breast	Breast Cancer	23000897	SYNE1	RYR2	3.48728	0.00567559	Co_Occurence	RYR2, SYNE1	Breast Cancer, 2012, Nature, TCGA, PMID23000897
Breast	Breast Cancer	23000897	FLG	SYNE2	4.08657	0.00567559	Co_Occurence	FLG, SYNE2	Breast Cancer, 2012, Nature, TCGA, PMID23000897
Breast	Breast Cancer	23000897	HMCN1	PTEN	3.66913	0.00631796	Co_Occurence	HMCN1, PTEN	Breast Cancer, 2012, Nature, TCGA, PMID23000897
Breast	Breast Cancer	23000897	CSMD3	OBSCN	4.86712	0.00697089	Co_Occurence	CSMD3, OBSCN	Breast Cancer, 2012, Nature, TCGA, PMID23000897
Breast	Breast Cancer	23000897	NEB	MUC16	3.06676	0.00700351	Co_Occurence	MUC16, NEB	Breast Cancer, 2012, Nature, TCGA, PMID23000897
Breast	Breast Cancer	23000897	KMT2C	SYNE2	3.40065	0.00714658	Co_Occurence	KMT2C, SYNE2	Breast Cancer, 2012, Nature, TCGA, PMID23000897
Breast	Breast Cancer	23000897	HMCN1	MUC16	2.95796	0.00722998	Co_Occurence	HMCN1, MUC16	Breast Cancer, 2012, Nature, TCGA, PMID23000897
Breast	Breast Cancer	23000897	TTN	TP53	1.6687	0.00755128	Co_Occurence	TP53, TTN	Breast Cancer, 2012, Nature, TCGA, PMID23000897
Breast	Breast Cancer	23000897	NCOR1	USH2A	3.82056	0.00755128	Co_Occurence	NCOR1, USH2A	Breast Cancer, 2012, Nature, TCGA, PMID23000897
Breast	Breast Cancer	23000897	ZFHX4	PTEN	3.77814	0.00790746	Co_Occurence	PTEN, ZFHX4	Breast Cancer, 2012, Nature, TCGA, PMID23000897
Breast	Breast Cancer	23000897	PTEN	CSMD3	4.05698	0.00886096	Co_Occurence	CSMD3, PTEN	Breast Cancer, 2012, Nature, TCGA, PMID23000897
Breast	Breast Cancer	23000897	PTEN	SYNE2	4.05698	0.00886096	Co_Occurence	PTEN, SYNE2	Breast Cancer, 2012, Nature, TCGA, PMID23000897
Breast	Breast Cancer	23000897	TTN	PTEN	2.48608	0.0088772	Co_Occurence	PTEN, TTN	Breast Cancer, 2012, Nature, TCGA, PMID23000897
Breast	Breast Cancer	23000897	FLG	TTN	2.37248	0.00916868	Co_Occurence	FLG, TTN	Breast Cancer, 2012, Nature, TCGA, PMID23000897
Breast	Breast Cancer	23000897	TTN	NEB	2.56173	0.00956218	Co_Occurence	NEB, TTN	Breast Cancer, 2012, Nature, TCGA, PMID23000897
Breast	Breast Cancer	23000897	MUC17	PTEN	3.94339	0.00985452	Co_Occurence	MUC17, PTEN	Breast Cancer, 2012, Nature, TCGA, PMID23000897
Breast	Breast Cancer	23000897	HMCN1	ZFHX4	3.54848	0.0105366	Co_Occurence	HMCN1, ZFHX4	Breast Cancer, 2012, Nature, TCGA, PMID23000897
Breast	Breast Cancer	23000897	KMT2C	PIK3CA	1.92587	0.0106097	Co_Occurence	KMT2C, PIK3CA	Breast Cancer, 2012, Nature, TCGA, PMID23000897
Breast	Breast Cancer	23000897	DMD	RYR2	3.53232	0.010664	Co_Occurence	DMD, RYR2	Breast Cancer, 2012, Nature, TCGA, PMID23000897
Breast	Breast Cancer	23000897	SYNE2	USH2A	3.81564	0.0113129	Co_Occurence	SYNE2, USH2A	Breast Cancer, 2012, Nature, TCGA, PMID23000897
Breast	Breast Cancer	23000897	OBSCN	SYNE1	3.77797	0.011857	Co_Occurence	OBSCN, SYNE1	Breast Cancer, 2012, Nature, TCGA, PMID23000897
Breast	Breast Cancer	23000897	SPTA1	SYNE1	3.41003	0.0125762	Co_Occurence	SPTA1, SYNE1	Breast Cancer, 2012, Nature, TCGA, PMID23000897
Breast	Breast Cancer	23000897	USH2A	MUC17	3.70883	0.0127167	Co_Occurence	MUC17, USH2A	Breast Cancer, 2012, Nature, TCGA, PMID23000897
Breast	Breast Cancer	23000897	SYNE2	SYNE1	3.66857	0.013374	Co_Occurence	SYNE1, SYNE2	Breast Cancer, 2012, Nature, TCGA, PMID23000897
Breast	Breast Cancer	23000897	RYR3	DMD	4.04675	0.0134875	Co_Occurence	DMD, RYR3	Breast Cancer, 2012, Nature, TCGA, PMID23000897
Breast	Breast Cancer	23000897	SYNE2	DMD	4.04675	0.0134875	Co_Occurence	DMD, SYNE2	Breast Cancer, 2012, Nature, TCGA, PMID23000897
Breast	Breast Cancer	23000897	SPTA1	RYR2	3.28126	0.014836	Co_Occurence	RYR2, SPTA1	Breast Cancer, 2012, Nature, TCGA, PMID23000897
Breast	Breast Cancer	23000897	CSMD3	NEB	3.95082	0.014836	Co_Occurence	CSMD3, NEB	Breast Cancer, 2012, Nature, TCGA, PMID23000897
Breast	Breast Cancer	23000897	OBSCN	ZFHX4	3.88008	0.015894	Co_Occurence	OBSCN, ZFHX4	Breast Cancer, 2012, Nature, TCGA, PMID23000897
Breast	Breast Cancer	23000897	OBSCN	SPTA1	3.88008	0.015894	Co_Occurence	OBSCN, SPTA1	Breast Cancer, 2012, Nature, TCGA, PMID23000897
Breast	Breast Cancer	23000897	ZFHX4	FLG	3.22025	0.0159362	Co_Occurence	FLG, ZFHX4	Breast Cancer, 2012, Nature, TCGA, PMID23000897
Breast	Breast Cancer	23000897	DMD	PTEN	3.45591	0.0166727	Co_Occurence	DMD, PTEN	Breast Cancer, 2012, Nature, TCGA, PMID23000897
Breast	Breast Cancer	23000897	PTEN	USH2A	3.16981	0.0169847	Co_Occurence	PTEN, USH2A	Breast Cancer, 2012, Nature, TCGA, PMID23000897
Breast	Breast Cancer	23000897	MUC17	RYR2	3.43371	0.0170512	Co_Occurence	MUC17, RYR2	Breast Cancer, 2012, Nature, TCGA, PMID23000897
Breast	Breast Cancer	23000897	SYNE1	KMT2C	2.66449	0.0170512	Co_Occurence	KMT2C, SYNE1	Breast Cancer, 2012, Nature, TCGA, PMID23000897
Breast	Breast Cancer	23000897	SPTA1	RYR3	3.7715	0.0171804	Co_Occurence	RYR3, SPTA1	Breast Cancer, 2012, Nature, TCGA, PMID23000897
Breast	Breast Cancer	23000897	GATA3	PIK3CA	0.554262	0.0186193	Mutually_Exclusive	GATA3, PIK3CA	Breast Cancer, 2012, Nature, TCGA, PMID23000897
Breast	Breast Cancer	23000897	GATA3	NCOR1	2.60098	0.0195869	Co_Occurence	GATA3, NCOR1	Breast Cancer, 2012, Nature, TCGA, PMID23000897
Breast	Breast Cancer	23000897	DMD	USH2A	3.25005	0.0211696	Co_Occurence	DMD, USH2A	Breast Cancer, 2012, Nature, TCGA, PMID23000897
Breast	Breast Cancer	23000897	SYNE2	CDH1	2.76787	0.0211696	Co_Occurence	CDH1, SYNE2	Breast Cancer, 2012, Nature, TCGA, PMID23000897
Breast	Breast Cancer	23000897	MUC4	ZFHX4	3.57029	0.0211696	Co_Occurence	MUC4, ZFHX4	Breast Cancer, 2012, Nature, TCGA, PMID23000897
Breast	Breast Cancer	23000897	KMT2C	TTN	1.9351	0.0219308	Co_Occurence	KMT2C, TTN	Breast Cancer, 2012, Nature, TCGA, PMID23000897
Breast	Breast Cancer	23000897	NEB	HMCN1	3.17115	0.0234263	Co_Occurence	HMCN1, NEB	Breast Cancer, 2012, Nature, TCGA, PMID23000897
Breast	Breast Cancer	23000897	RYR2	PTEN	2.93081	0.0237028	Co_Occurence	PTEN, RYR2	Breast Cancer, 2012, Nature, TCGA, PMID23000897
Breast	Breast Cancer	23000897	CSMD3	TTN	2.39908	0.0244701	Co_Occurence	CSMD3, TTN	Breast Cancer, 2012, Nature, TCGA, PMID23000897
Breast	Breast Cancer	23000897	DMD	SYNE1	3.12524	0.0245901	Co_Occurence	DMD, SYNE1	Breast Cancer, 2012, Nature, TCGA, PMID23000897
Breast	Breast Cancer	23000897	MUC17	OBSCN	3.84568	0.0245901	Co_Occurence	MUC17, OBSCN	Breast Cancer, 2012, Nature, TCGA, PMID23000897
Breast	Breast Cancer	23000897	MUC16	SPTA1	2.58855	0.0247635	Co_Occurence	MUC16, SPTA1	Breast Cancer, 2012, Nature, TCGA, PMID23000897
Breast	Breast Cancer	23000897	CDH1	MUC4	2.59922	0.024944	Co_Occurence	CDH1, MUC4	Breast Cancer, 2012, Nature, TCGA, PMID23000897
Breast	Breast Cancer	23000897	NCOR1	NEB	3.37866	0.0252672	Co_Occurence	NCOR1, NEB	Breast Cancer, 2012, Nature, TCGA, PMID23000897
Breast	Breast Cancer	23000897	USH2A	SYNE1	2.86096	0.0254605	Co_Occurence	SYNE1, USH2A	Breast Cancer, 2012, Nature, TCGA, PMID23000897
Breast	Breast Cancer	23000897	SYNE2	MUC17	3.74083	0.0264605	Co_Occurence	MUC17, SYNE2	Breast Cancer, 2012, Nature, TCGA, PMID23000897
Breast	Breast Cancer	23000897	KMT2C	MAP3K1	2.26785	0.030162	Co_Occurence	KMT2C, MAP3K1	Breast Cancer, 2012, Nature, TCGA, PMID23000897
Breast	Breast Cancer	23000897	SPTA1	KMT2C	2.64592	0.0310643	Co_Occurence	KMT2C, SPTA1	Breast Cancer, 2012, Nature, TCGA, PMID23000897
Breast	Breast Cancer	23000897	CSMD3	USH2A	3.1859	0.0319299	Co_Occurence	CSMD3, USH2A	Breast Cancer, 2012, Nature, TCGA, PMID23000897
Breast	Breast Cancer	23000897	ZFHX4	SYNE1	2.90768	0.0323493	Co_Occurence	SYNE1, ZFHX4	Breast Cancer, 2012, Nature, TCGA, PMID23000897
Breast	Breast Cancer	23000897	NEB	ZFHX4	3.1485	0.0326052	Co_Occurence	NEB, ZFHX4	Breast Cancer, 2012, Nature, TCGA, PMID23000897
Breast	Breast Cancer	23000897	NEB	SPTA1	3.1485	0.0326052	Co_Occurence	NEB, SPTA1	Breast Cancer, 2012, Nature, TCGA, PMID23000897
Breast	Breast Cancer	23000897	TTN	SPTA1	2.19695	0.0372554	Co_Occurence	SPTA1, TTN	Breast Cancer, 2012, Nature, TCGA, PMID23000897
Breast	Breast Cancer	23000897	USH2A	MUC16	2.40076	0.0375478	Co_Occurence	MUC16, USH2A	Breast Cancer, 2012, Nature, TCGA, PMID23000897
Breast	Breast Cancer	23000897	OBSCN	KMT2C	2.63746	0.0384207	Co_Occurence	KMT2C, OBSCN	Breast Cancer, 2012, Nature, TCGA, PMID23000897
Breast	Breast Cancer	23000897	ZFHX4	SPTA1	3.00532	0.0388393	Co_Occurence	SPTA1, ZFHX4	Breast Cancer, 2012, Nature, TCGA, PMID23000897
Breast	Breast Cancer	23000897	OBSCN	FLG	2.9842	0.0397766	Co_Occurence	FLG, OBSCN	Breast Cancer, 2012, Nature, TCGA, PMID23000897
Breast	Breast Cancer	23000897	FLG	SPTA1	2.74828	0.0397766	Co_Occurence	FLG, SPTA1	Breast Cancer, 2012, Nature, TCGA, PMID23000897
Breast	Breast Cancer	23000897	SYNE2	NCOR1	3.29865	0.0397766	Co_Occurence	NCOR1, SYNE2	Breast Cancer, 2012, Nature, TCGA, PMID23000897
Breast	Breast Cancer	23000897	CSMD3	RYR2	2.95368	0.0411896	Co_Occurence	CSMD3, RYR2	Breast Cancer, 2012, Nature, TCGA, PMID23000897
Breast	Breast Cancer	23000897	MUC17	DMD	3.21079	0.0433733	Co_Occurence	DMD, MUC17	Breast Cancer, 2012, Nature, TCGA, PMID23000897
Breast	Breast Cancer	23000897	KMT2C	PTEN	2.35126	0.0433733	Co_Occurence	KMT2C, PTEN	Breast Cancer, 2012, Nature, TCGA, PMID23000897
Breast	Breast Cancer	23000897	MUC17	TP53	2.07315	0.0497001	Co_Occurence	MUC17, TP53	Breast Cancer, 2012, Nature, TCGA, PMID23000897
Breast	Breast Cancer	23000897	ZFHX4	CSMD3	3.07856	0.0499317	Co_Occurence	CSMD3, ZFHX4	Breast Cancer, 2012, Nature, TCGA, PMID23000897
Breast	Breast Cancer	23000897	ZFHX4	RYR3	3.07856	0.0499317	Co_Occurence	RYR3, ZFHX4	Breast Cancer, 2012, Nature, TCGA, PMID23000897
Ovary	Ovarian Carcinoma	21720365	AHNAK2	FLG2	5.5733	0.00544799	Co_Occurence	AHNAK2, FLG2	Ovarian Carcinoma, 2011, Nature, TCGA, PMID21720365
Ovary	Ovarian Carcinoma	21720365	TTN	RYR2	4.05362	0.0119564	Co_Occurence	RYR2, TTN	Ovarian Carcinoma, 2011, Nature, TCGA, PMID21720365
Ovary	Ovarian Carcinoma	21720365	SYNE1	RYR1	6.40134	0.0333098	Co_Occurence	RYR1, SYNE1	Ovarian Carcinoma, 2011, Nature, TCGA, PMID21720365
Ovary	Ovarian Carcinoma	21720365	DST	CSMD3	5.51244	0.0333098	Co_Occurence	CSMD3, DST	Ovarian Carcinoma, 2011, Nature, TCGA, PMID21720365
Lung	Lung Adenocarcinoma	32649877	CSMD3	MUC16	62.6379	5.12104e-06	Co_Occurence	CSMD3, MUC16	Lung Adenocarcinoma, Xu et al, 2020, Cell, PMID32649877
Lung	Lung Adenocarcinoma	32649877	RYR1	KALRN	78.0623	3.35888e-05	Co_Occurence	KALRN, RYR1	Lung Adenocarcinoma, Xu et al, 2020, Cell, PMID32649877
Lung	Lung Adenocarcinoma	32649877	TTN	KALRN	Inf	4.15767e-05	Co_Occurence	KALRN, TTN	Lung Adenocarcinoma, Xu et al, 2020, Cell, PMID32649877
Lung	Lung Adenocarcinoma	32649877	TTN	RYR2	11.1299	0.00123112	Co_Occurence	RYR2, TTN	Lung Adenocarcinoma, Xu et al, 2020, Cell, PMID32649877
Lung	Lung Adenocarcinoma	32649877	CSMD3	TTN	19.8982	0.00123112	Co_Occurence	CSMD3, TTN	Lung Adenocarcinoma, Xu et al, 2020, Cell, PMID32649877
Lung	Lung Adenocarcinoma	32649877	KALRN	FAT3	34.2236	0.00123112	Co_Occurence	FAT3, KALRN	Lung Adenocarcinoma, Xu et al, 2020, Cell, PMID32649877
Lung	Lung Adenocarcinoma	32649877	KALRN	RYR2	26.798	0.00132997	Co_Occurence	KALRN, RYR2	Lung Adenocarcinoma, Xu et al, 2020, Cell, PMID32649877
Lung	Lung Adenocarcinoma	32649877	TTN	MUC16	11.7739	0.00198072	Co_Occurence	MUC16, TTN	Lung Adenocarcinoma, Xu et al, 2020, Cell, PMID32649877
Lung	Lung Adenocarcinoma	32649877	RYR1	FAT3	25.8311	0.00218958	Co_Occurence	FAT3, RYR1	Lung Adenocarcinoma, Xu et al, 2020, Cell, PMID32649877
Lung	Lung Adenocarcinoma	32649877	PLEC	FAT3	25.8311	0.00218958	Co_Occurence	FAT3, PLEC	Lung Adenocarcinoma, Xu et al, 2020, Cell, PMID32649877
Lung	Lung Adenocarcinoma	32649877	MUC12	APOB	20.7058	0.00404568	Co_Occurence	APOB, MUC12	Lung Adenocarcinoma, Xu et al, 2020, Cell, PMID32649877
Lung	Lung Adenocarcinoma	32649877	CSMD3	RYR2	13.3464	0.00644261	Co_Occurence	CSMD3, RYR2	Lung Adenocarcinoma, Xu et al, 2020, Cell, PMID32649877
Lung	Lung Adenocarcinoma	32649877	ZNF536	RYR2	13.3464	0.00644261	Co_Occurence	RYR2, ZNF536	Lung Adenocarcinoma, Xu et al, 2020, Cell, PMID32649877
Lung	Lung Adenocarcinoma	32649877	ZNF536	CSMD3	16.5426	0.00686098	Co_Occurence	CSMD3, ZNF536	Lung Adenocarcinoma, Xu et al, 2020, Cell, PMID32649877
Lung	Lung Adenocarcinoma	32649877	KALRN	MUC16	17.0862	0.00756223	Co_Occurence	KALRN, MUC16	Lung Adenocarcinoma, Xu et al, 2020, Cell, PMID32649877
Lung	Lung Adenocarcinoma	32649877	COL11A1	MUC16	12.7901	0.0152789	Co_Occurence	COL11A1, MUC16	Lung Adenocarcinoma, Xu et al, 2020, Cell, PMID32649877
Lung	Lung Adenocarcinoma	32649877	ZFHX4	RYR2	13.5032	0.0152958	Co_Occurence	RYR2, ZFHX4	Lung Adenocarcinoma, Xu et al, 2020, Cell, PMID32649877
Lung	Lung Adenocarcinoma	32649877	COL11A1	KALRN	16.8379	0.0152958	Co_Occurence	COL11A1, KALRN	Lung Adenocarcinoma, Xu et al, 2020, Cell, PMID32649877
Lung	Lung Adenocarcinoma	32649877	MUC12	KALRN	16.8379	0.0152958	Co_Occurence	KALRN, MUC12	Lung Adenocarcinoma, Xu et al, 2020, Cell, PMID32649877
Lung	Lung Adenocarcinoma	32649877	PLEC	KALRN	16.8379	0.0152958	Co_Occurence	KALRN, PLEC	Lung Adenocarcinoma, Xu et al, 2020, Cell, PMID32649877
Lung	Lung Adenocarcinoma	32649877	MUC12	RYR3	16.8379	0.0152958	Co_Occurence	MUC12, RYR3	Lung Adenocarcinoma, Xu et al, 2020, Cell, PMID32649877
Lung	Lung Adenocarcinoma	32649877	OBSCN	ZNF536	11.7163	0.0152958	Co_Occurence	OBSCN, ZNF536	Lung Adenocarcinoma, Xu et al, 2020, Cell, PMID32649877
Lung	Lung Adenocarcinoma	32649877	USH2A	RYR2	10.0862	0.0179709	Co_Occurence	RYR2, USH2A	Lung Adenocarcinoma, Xu et al, 2020, Cell, PMID32649877
Lung	Lung Adenocarcinoma	32649877	FAT3	COL11A1	13.4571	0.0179709	Co_Occurence	COL11A1, FAT3	Lung Adenocarcinoma, Xu et al, 2020, Cell, PMID32649877
Lung	Lung Adenocarcinoma	32649877	COL11A1	RYR2	10.0862	0.0179709	Co_Occurence	COL11A1, RYR2	Lung Adenocarcinoma, Xu et al, 2020, Cell, PMID32649877
Lung	Lung Adenocarcinoma	32649877	USH2A	COL11A1	13.4571	0.0179709	Co_Occurence	COL11A1, USH2A	Lung Adenocarcinoma, Xu et al, 2020, Cell, PMID32649877
Lung	Lung Adenocarcinoma	32649877	ZNF536	ZFHX4	14.0016	0.0179709	Co_Occurence	ZFHX4, ZNF536	Lung Adenocarcinoma, Xu et al, 2020, Cell, PMID32649877
Lung	Lung Adenocarcinoma	32649877	APOB	RYR3	14.0016	0.0179709	Co_Occurence	APOB, RYR3	Lung Adenocarcinoma, Xu et al, 2020, Cell, PMID32649877
Lung	Lung Adenocarcinoma	32649877	HMCN1	ZFHX4	14.0016	0.0179709	Co_Occurence	HMCN1, ZFHX4	Lung Adenocarcinoma, Xu et al, 2020, Cell, PMID32649877
Lung	Lung Adenocarcinoma	32649877	RYR1	PLEC	13.4571	0.0179709	Co_Occurence	PLEC, RYR1	Lung Adenocarcinoma, Xu et al, 2020, Cell, PMID32649877
Lung	Lung Adenocarcinoma	32649877	DMD	COL11A1	13.4571	0.0179709	Co_Occurence	COL11A1, DMD	Lung Adenocarcinoma, Xu et al, 2020, Cell, PMID32649877
Lung	Lung Adenocarcinoma	32649877	MUC12	COL11A1	13.4571	0.0179709	Co_Occurence	COL11A1, MUC12	Lung Adenocarcinoma, Xu et al, 2020, Cell, PMID32649877
Lung	Lung Adenocarcinoma	32649877	CSMD3	KALRN	14.0016	0.0179709	Co_Occurence	CSMD3, KALRN	Lung Adenocarcinoma, Xu et al, 2020, Cell, PMID32649877
Lung	Lung Adenocarcinoma	32649877	FAT3	DMD	13.4571	0.0179709	Co_Occurence	DMD, FAT3	Lung Adenocarcinoma, Xu et al, 2020, Cell, PMID32649877
Lung	Lung Adenocarcinoma	32649877	PLEC	DMD	13.4571	0.0179709	Co_Occurence	DMD, PLEC	Lung Adenocarcinoma, Xu et al, 2020, Cell, PMID32649877
Lung	Lung Adenocarcinoma	32649877	FLG	KALRN	14.0016	0.0179709	Co_Occurence	FLG, KALRN	Lung Adenocarcinoma, Xu et al, 2020, Cell, PMID32649877
Lung	Lung Adenocarcinoma	32649877	HMCN1	KALRN	14.0016	0.0179709	Co_Occurence	HMCN1, KALRN	Lung Adenocarcinoma, Xu et al, 2020, Cell, PMID32649877
Lung	Lung Adenocarcinoma	32649877	ZNF536	KALRN	14.0016	0.0179709	Co_Occurence	KALRN, ZNF536	Lung Adenocarcinoma, Xu et al, 2020, Cell, PMID32649877
Lung	Lung Adenocarcinoma	32649877	MUC12	RYR2	10.0862	0.0179709	Co_Occurence	MUC12, RYR2	Lung Adenocarcinoma, Xu et al, 2020, Cell, PMID32649877
Lung	Lung Adenocarcinoma	32649877	USH2A	MUC12	13.4571	0.0179709	Co_Occurence	MUC12, USH2A	Lung Adenocarcinoma, Xu et al, 2020, Cell, PMID32649877
Lung	Lung Adenocarcinoma	32649877	RYR2	MUC16	7.47045	0.0193857	Co_Occurence	MUC16, RYR2	Lung Adenocarcinoma, Xu et al, 2020, Cell, PMID32649877
Lung	Lung Adenocarcinoma	32649877	RYR1	TTN	8.78722	0.0200737	Co_Occurence	RYR1, TTN	Lung Adenocarcinoma, Xu et al, 2020, Cell, PMID32649877
Lung	Lung Adenocarcinoma	32649877	COL11A1	TTN	8.78722	0.0200737	Co_Occurence	COL11A1, TTN	Lung Adenocarcinoma, Xu et al, 2020, Cell, PMID32649877
Lung	Lung Adenocarcinoma	32649877	MUC12	TTN	8.78722	0.0200737	Co_Occurence	MUC12, TTN	Lung Adenocarcinoma, Xu et al, 2020, Cell, PMID32649877
Lung	Lung Adenocarcinoma	32649877	COL11A1	ZNF536	11.1753	0.0240337	Co_Occurence	COL11A1, ZNF536	Lung Adenocarcinoma, Xu et al, 2020, Cell, PMID32649877
Lung	Lung Adenocarcinoma	32649877	RYR1	FLG	11.1753	0.0240337	Co_Occurence	FLG, RYR1	Lung Adenocarcinoma, Xu et al, 2020, Cell, PMID32649877
Lung	Lung Adenocarcinoma	32649877	DMD	ZNF536	11.1753	0.0240337	Co_Occurence	DMD, ZNF536	Lung Adenocarcinoma, Xu et al, 2020, Cell, PMID32649877
Lung	Lung Adenocarcinoma	32649877	MUC12	HMCN1	11.1753	0.0240337	Co_Occurence	HMCN1, MUC12	Lung Adenocarcinoma, Xu et al, 2020, Cell, PMID32649877
Lung	Lung Adenocarcinoma	32649877	HMCN1	RYR2	8.01834	0.0280107	Co_Occurence	HMCN1, RYR2	Lung Adenocarcinoma, Xu et al, 2020, Cell, PMID32649877
Lung	Lung Adenocarcinoma	32649877	CSMD3	APOB	9.26913	0.035148	Co_Occurence	APOB, CSMD3	Lung Adenocarcinoma, Xu et al, 2020, Cell, PMID32649877
Lung	Lung Adenocarcinoma	32649877	HMCN1	CSMD3	9.26913	0.035148	Co_Occurence	CSMD3, HMCN1	Lung Adenocarcinoma, Xu et al, 2020, Cell, PMID32649877
Lung	Lung Adenocarcinoma	32649877	ZNF536	FLG	9.26913	0.035148	Co_Occurence	FLG, ZNF536	Lung Adenocarcinoma, Xu et al, 2020, Cell, PMID32649877
Lung	Lung Adenocarcinoma	32649877	ZNF536	HMCN1	9.26913	0.035148	Co_Occurence	HMCN1, ZNF536	Lung Adenocarcinoma, Xu et al, 2020, Cell, PMID32649877
Lung	Lung Adenocarcinoma	32649877	HMCN1	TTN	6.53649	0.0361366	Co_Occurence	HMCN1, TTN	Lung Adenocarcinoma, Xu et al, 2020, Cell, PMID32649877
Lung	Lung Adenocarcinoma	32649877	PLEC	MUC17	8.28122	0.045902	Co_Occurence	MUC17, PLEC	Lung Adenocarcinoma, Xu et al, 2020, Cell, PMID32649877
Lung	Lung Adenocarcinoma	32649877	RYR1	MUC17	8.28122	0.045902	Co_Occurence	MUC17, RYR1	Lung Adenocarcinoma, Xu et al, 2020, Cell, PMID32649877
Brain	Lower-Grade Glioma	18772890	TP53	ATRX	45.4614	3.95951e-59	Co_Occurence	ATRX, TP53	Lower-Grade Glioma, 2018, Cell, TCGA, PMID29625055
Brain	Lower-Grade Glioma	18772890	CIC	TP53	0.0390991	6.54937e-26	Mutually_Exclusive	CIC, TP53	Lower-Grade Glioma, 2018, Cell, TCGA, PMID29625055
Brain	Lower-Grade Glioma	18772890	EGFR	IDH1	0.00610759	8.0204e-22	Mutually_Exclusive	EGFR, IDH1	Lower-Grade Glioma, 2018, Cell, TCGA, PMID29625055
Brain	Lower-Grade Glioma	18772890	CIC	ATRX	0.0435261	9.12055e-19	Mutually_Exclusive	ATRX, CIC	Lower-Grade Glioma, 2018, Cell, TCGA, PMID29625055
Brain	Lower-Grade Glioma	18772890	IDH1	TP53	8.0877	2.39967e-16	Co_Occurence	IDH1, TP53	Lower-Grade Glioma, 2018, Cell, TCGA, PMID29625055
Brain	Lower-Grade Glioma	18772890	IDH1	IDH2	0	9.54423e-14	Mutually_Exclusive	IDH1, IDH2	Lower-Grade Glioma, 2018, Cell, TCGA, PMID29625055
Brain	Lower-Grade Glioma	18772890	FUBP1	CIC	13.0653	1.26802e-13	Co_Occurence	CIC, FUBP1	Lower-Grade Glioma, 2018, Cell, TCGA, PMID29625055
Brain	Lower-Grade Glioma	18772890	ATRX	IDH1	8.05053	6.91778e-13	Co_Occurence	ATRX, IDH1	Lower-Grade Glioma, 2018, Cell, TCGA, PMID29625055
Brain	Lower-Grade Glioma	18772890	IDH1	PTEN	0.0366912	4.06245e-10	Mutually_Exclusive	IDH1, PTEN	Lower-Grade Glioma, 2018, Cell, TCGA, PMID29625055
Brain	Lower-Grade Glioma	18772890	TP53	FUBP1	0.0861878	2.63611e-08	Mutually_Exclusive	FUBP1, TP53	Lower-Grade Glioma, 2018, Cell, TCGA, PMID29625055
Brain	Lower-Grade Glioma	18772890	ATRX	FUBP1	0.0315898	4.51932e-08	Mutually_Exclusive	ATRX, FUBP1	Lower-Grade Glioma, 2018, Cell, TCGA, PMID29625055
Brain	Lower-Grade Glioma	18772890	NF1	IDH1	0.0992156	4.51932e-08	Mutually_Exclusive	IDH1, NF1	Lower-Grade Glioma, 2018, Cell, TCGA, PMID29625055
Brain	Lower-Grade Glioma	18772890	PTEN	EGFR	14.033	4.65859e-06	Co_Occurence	EGFR, PTEN	Lower-Grade Glioma, 2018, Cell, TCGA, PMID29625055
Brain	Lower-Grade Glioma	18772890	NOTCH1	CIC	5.44159	1.81617e-05	Co_Occurence	CIC, NOTCH1	Lower-Grade Glioma, 2018, Cell, TCGA, PMID29625055
Brain	Lower-Grade Glioma	18772890	EGFR	TP53	0.122561	2.46675e-05	Mutually_Exclusive	EGFR, TP53	Lower-Grade Glioma, 2018, Cell, TCGA, PMID29625055
Brain	Lower-Grade Glioma	18772890	ATRX	EGFR	0.0903716	0.000161083	Mutually_Exclusive	ATRX, EGFR	Lower-Grade Glioma, 2018, Cell, TCGA, PMID29625055
Brain	Lower-Grade Glioma	18772890	PTEN	NF1	10.6407	0.000203311	Co_Occurence	NF1, PTEN	Lower-Grade Glioma, 2018, Cell, TCGA, PMID29625055
Brain	Lower-Grade Glioma	18772890	CIC	IDH1	3.93094	0.000274689	Co_Occurence	CIC, IDH1	Lower-Grade Glioma, 2018, Cell, TCGA, PMID29625055
Brain	Lower-Grade Glioma	18772890	PIK3CA	ATRX	0.201754	0.00182125	Mutually_Exclusive	ATRX, PIK3CA	Lower-Grade Glioma, 2018, Cell, TCGA, PMID29625055
Brain	Lower-Grade Glioma	18772890	FUBP1	NOTCH1	5.05932	0.00182125	Co_Occurence	FUBP1, NOTCH1	Lower-Grade Glioma, 2018, Cell, TCGA, PMID29625055
Brain	Lower-Grade Glioma	18772890	TP53	PTEN	0.148612	0.0038254	Mutually_Exclusive	PTEN, TP53	Lower-Grade Glioma, 2018, Cell, TCGA, PMID29625055
Brain	Lower-Grade Glioma	18772890	FUBP1	IDH1	7.06662	0.00681079	Co_Occurence	FUBP1, IDH1	Lower-Grade Glioma, 2018, Cell, TCGA, PMID29625055
Brain	Lower-Grade Glioma	18772890	PIK3CA	TP53	0.302652	0.00921466	Mutually_Exclusive	PIK3CA, TP53	Lower-Grade Glioma, 2018, Cell, TCGA, PMID29625055
Brain	Lower-Grade Glioma	18772890	IDH2	TP53	0.166469	0.0108526	Mutually_Exclusive	IDH2, TP53	Lower-Grade Glioma, 2018, Cell, TCGA, PMID29625055
Brain	Lower-Grade Glioma	18772890	TP53	NOTCH1	0.303207	0.0108526	Mutually_Exclusive	NOTCH1, TP53	Lower-Grade Glioma, 2018, Cell, TCGA, PMID29625055
Brain	Lower-Grade Glioma	18772890	FLG	IDH1	0.246756	0.0115611	Mutually_Exclusive	FLG, IDH1	Lower-Grade Glioma, 2018, Cell, TCGA, PMID29625055
Brain	Lower-Grade Glioma	18772890	PIK3CA	CIC	2.81002	0.0214474	Co_Occurence	CIC, PIK3CA	Lower-Grade Glioma, 2018, Cell, TCGA, PMID29625055
Brain	Lower-Grade Glioma	18772890	NF1	TP53	0.288671	0.0214474	Mutually_Exclusive	NF1, TP53	Lower-Grade Glioma, 2018, Cell, TCGA, PMID29625055
Brain	Lower-Grade Glioma	18772890	FLG	EGFR	5.5379	0.0219201	Co_Occurence	EGFR, FLG	Lower-Grade Glioma, 2018, Cell, TCGA, PMID29625055
Brain	Lower-Grade Glioma	18772890	PTEN	ATRX	0.147998	0.0237996	Mutually_Exclusive	ATRX, PTEN	Lower-Grade Glioma, 2018, Cell, TCGA, PMID29625055
Brain	Lower-Grade Glioma	18772890	EGFR	CIC	0.101391	0.03009	Mutually_Exclusive	CIC, EGFR	Lower-Grade Glioma, 2018, Cell, TCGA, PMID29625055
Brain	Lower-Grade Glioma	18772890	PCLO	RYR2	7.90732	0.0314913	Co_Occurence	PCLO, RYR2	Lower-Grade Glioma, 2018, Cell, TCGA, PMID29625055
Brain	Lower-Grade Glioma	18772890	NIPBL	CIC	3.95553	0.0375967	Co_Occurence	CIC, NIPBL	Lower-Grade Glioma, 2018, Cell, TCGA, PMID29625055
Brain	Lower-Grade Glioma	18772890	OBSCN	PTEN	7.05282	0.042615	Co_Occurence	OBSCN, PTEN	Lower-Grade Glioma, 2018, Cell, TCGA, PMID29625055
Brain	Lower-Grade Glioma	18772890	IDH1	NOTCH1	5.65388	0.0487912	Co_Occurence	IDH1, NOTCH1	Lower-Grade Glioma, 2018, Cell, TCGA, PMID29625055
Colon	Colorectal Cancer	22810696	ZFHX4	FAT4	8.66587	2.10451e-17	Co_Occurence	FAT4, ZFHX4	Colorectal Cancer, 2012, Nature, TCGA, PMID22810696
Colon	Colorectal Cancer	22810696	PCLO	OBSCN	8.25323	7.3835e-14	Co_Occurence	OBSCN, PCLO	Colorectal Cancer, 2012, Nature, TCGA, PMID22810696
Colon	Colorectal Cancer	22810696	PCLO	RYR1	7.66147	6.90157e-12	Co_Occurence	PCLO, RYR1	Colorectal Cancer, 2012, Nature, TCGA, PMID22810696
Colon	Colorectal Cancer	22810696	SYNE1	DNAH11	6.18987	7.10196e-12	Co_Occurence	DNAH11, SYNE1	Colorectal Cancer, 2012, Nature, TCGA, PMID22810696
Colon	Colorectal Cancer	22810696	CSMD3	OBSCN	6.49267	1.11306e-11	Co_Occurence	CSMD3, OBSCN	Colorectal Cancer, 2012, Nature, TCGA, PMID22810696
Colon	Colorectal Cancer	22810696	RYR3	HYDIN	8.06351	1.14508e-11	Co_Occurence	HYDIN, RYR3	Colorectal Cancer, 2012, Nature, TCGA, PMID22810696
Colon	Colorectal Cancer	22810696	CSMD3	RYR3	7.25598	1.77594e-11	Co_Occurence	CSMD3, RYR3	Colorectal Cancer, 2012, Nature, TCGA, PMID22810696
Colon	Colorectal Cancer	22810696	DNAH11	MUC16	5.73025	3.20835e-11	Co_Occurence	DNAH11, MUC16	Colorectal Cancer, 2012, Nature, TCGA, PMID22810696
Colon	Colorectal Cancer	22810696	CSMD1	OBSCN	6.22917	3.46402e-11	Co_Occurence	CSMD1, OBSCN	Colorectal Cancer, 2012, Nature, TCGA, PMID22810696
Colon	Colorectal Cancer	22810696	PCLO	MUC16	5.77132	6.40919e-11	Co_Occurence	MUC16, PCLO	Colorectal Cancer, 2012, Nature, TCGA, PMID22810696
Colon	Colorectal Cancer	22810696	ZFHX4	CSMD3	6.06034	8.47641e-11	Co_Occurence	CSMD3, ZFHX4	Colorectal Cancer, 2012, Nature, TCGA, PMID22810696
Colon	Colorectal Cancer	22810696	RYR3	PCLO	7.10327	9.47213e-11	Co_Occurence	PCLO, RYR3	Colorectal Cancer, 2012, Nature, TCGA, PMID22810696
Colon	Colorectal Cancer	22810696	RYR1	RYR2	5.94056	1.4499e-10	Co_Occurence	RYR1, RYR2	Colorectal Cancer, 2012, Nature, TCGA, PMID22810696
Colon	Colorectal Cancer	22810696	FAT3	CSMD3	6.35364	1.70501e-10	Co_Occurence	CSMD3, FAT3	Colorectal Cancer, 2012, Nature, TCGA, PMID22810696
Colon	Colorectal Cancer	22810696	ZFHX4	MUC16	4.93129	2.00108e-10	Co_Occurence	MUC16, ZFHX4	Colorectal Cancer, 2012, Nature, TCGA, PMID22810696
Colon	Colorectal Cancer	22810696	MUC16	FAT4	4.2395	4.22853e-10	Co_Occurence	FAT4, MUC16	Colorectal Cancer, 2012, Nature, TCGA, PMID22810696
Colon	Colorectal Cancer	22810696	RYR2	OBSCN	5.21387	6.57562e-10	Co_Occurence	OBSCN, RYR2	Colorectal Cancer, 2012, Nature, TCGA, PMID22810696
Colon	Colorectal Cancer	22810696	CSMD3	RYR2	5.31039	7.57517e-10	Co_Occurence	CSMD3, RYR2	Colorectal Cancer, 2012, Nature, TCGA, PMID22810696
Colon	Colorectal Cancer	22810696	RYR3	ZFHX4	5.96569	8.59484e-10	Co_Occurence	RYR3, ZFHX4	Colorectal Cancer, 2012, Nature, TCGA, PMID22810696
Colon	Colorectal Cancer	22810696	RYR1	DNAH11	6.00302	1.00742e-09	Co_Occurence	DNAH11, RYR1	Colorectal Cancer, 2012, Nature, TCGA, PMID22810696
Colon	Colorectal Cancer	22810696	OBSCN	FAT4	4.7156	1.08326e-09	Co_Occurence	FAT4, OBSCN	Colorectal Cancer, 2012, Nature, TCGA, PMID22810696
Colon	Colorectal Cancer	22810696	CSMD3	FAT4	4.93176	1.13082e-09	Co_Occurence	CSMD3, FAT4	Colorectal Cancer, 2012, Nature, TCGA, PMID22810696
Colon	Colorectal Cancer	22810696	RYR2	FAT4	4.51188	1.4839e-09	Co_Occurence	FAT4, RYR2	Colorectal Cancer, 2012, Nature, TCGA, PMID22810696
Colon	Colorectal Cancer	22810696	PCLO	FAT4	5.24392	1.52762e-09	Co_Occurence	FAT4, PCLO	Colorectal Cancer, 2012, Nature, TCGA, PMID22810696
Colon	Colorectal Cancer	22810696	PCLO	DNAH5	5.70027	1.56534e-09	Co_Occurence	DNAH5, PCLO	Colorectal Cancer, 2012, Nature, TCGA, PMID22810696
Colon	Colorectal Cancer	22810696	CSMD3	SYNE1	4.68835	1.62115e-09	Co_Occurence	CSMD3, SYNE1	Colorectal Cancer, 2012, Nature, TCGA, PMID22810696
Colon	Colorectal Cancer	22810696	DNAH11	FAT4	4.98523	1.78127e-09	Co_Occurence	DNAH11, FAT4	Colorectal Cancer, 2012, Nature, TCGA, PMID22810696
Colon	Colorectal Cancer	22810696	RYR3	OBSCN	5.63505	1.98213e-09	Co_Occurence	OBSCN, RYR3	Colorectal Cancer, 2012, Nature, TCGA, PMID22810696
Colon	Colorectal Cancer	22810696	PCLO	DNAH11	5.85397	1.98213e-09	Co_Occurence	DNAH11, PCLO	Colorectal Cancer, 2012, Nature, TCGA, PMID22810696
Colon	Colorectal Cancer	22810696	RYR1	USH2A	5.82756	3.28469e-09	Co_Occurence	RYR1, USH2A	Colorectal Cancer, 2012, Nature, TCGA, PMID22810696
Colon	Colorectal Cancer	22810696	DNAH5	RYR1	5.42566	3.34775e-09	Co_Occurence	DNAH5, RYR1	Colorectal Cancer, 2012, Nature, TCGA, PMID22810696
Colon	Colorectal Cancer	22810696	TTN	MUC16	3.51863	3.8492e-09	Co_Occurence	MUC16, TTN	Colorectal Cancer, 2012, Nature, TCGA, PMID22810696
Colon	Colorectal Cancer	22810696	TTN	OBSCN	4.47327	4.24401e-09	Co_Occurence	OBSCN, TTN	Colorectal Cancer, 2012, Nature, TCGA, PMID22810696
Colon	Colorectal Cancer	22810696	TP53	APC	3.49495	4.24401e-09	Co_Occurence	APC, TP53	Colorectal Cancer, 2012, Nature, TCGA, PMID22810696
Colon	Colorectal Cancer	22810696	RYR1	TTN	5.08955	4.78275e-09	Co_Occurence	RYR1, TTN	Colorectal Cancer, 2012, Nature, TCGA, PMID22810696
Colon	Colorectal Cancer	22810696	RYR2	PCLO	5.1233	4.79127e-09	Co_Occurence	PCLO, RYR2	Colorectal Cancer, 2012, Nature, TCGA, PMID22810696
Colon	Colorectal Cancer	22810696	DNAH5	ZFHX4	4.97262	4.79127e-09	Co_Occurence	DNAH5, ZFHX4	Colorectal Cancer, 2012, Nature, TCGA, PMID22810696
Colon	Colorectal Cancer	22810696	TTN	SYNE1	3.4618	5.91383e-09	Co_Occurence	SYNE1, TTN	Colorectal Cancer, 2012, Nature, TCGA, PMID22810696
Colon	Colorectal Cancer	22810696	DNAH11	USH2A	5.5724	6.01303e-09	Co_Occurence	DNAH11, USH2A	Colorectal Cancer, 2012, Nature, TCGA, PMID22810696
Colon	Colorectal Cancer	22810696	PCLO	HYDIN	5.78032	7.70318e-09	Co_Occurence	HYDIN, PCLO	Colorectal Cancer, 2012, Nature, TCGA, PMID22810696
Colon	Colorectal Cancer	22810696	SYNE1	ZFHX4	4.22344	8.67638e-09	Co_Occurence	SYNE1, ZFHX4	Colorectal Cancer, 2012, Nature, TCGA, PMID22810696
Colon	Colorectal Cancer	22810696	SYNE1	MUC16	3.55739	1.01694e-08	Co_Occurence	MUC16, SYNE1	Colorectal Cancer, 2012, Nature, TCGA, PMID22810696
Colon	Colorectal Cancer	22810696	RYR3	FAT4	4.84882	1.06653e-08	Co_Occurence	FAT4, RYR3	Colorectal Cancer, 2012, Nature, TCGA, PMID22810696
Colon	Colorectal Cancer	22810696	ZFHX4	OBSCN	4.68387	1.1573e-08	Co_Occurence	OBSCN, ZFHX4	Colorectal Cancer, 2012, Nature, TCGA, PMID22810696
Colon	Colorectal Cancer	22810696	USH2A	MUC16	4.60265	1.16312e-08	Co_Occurence	MUC16, USH2A	Colorectal Cancer, 2012, Nature, TCGA, PMID22810696
Colon	Colorectal Cancer	22810696	SYNE1	CSMD1	4.2855	1.33716e-08	Co_Occurence	CSMD1, SYNE1	Colorectal Cancer, 2012, Nature, TCGA, PMID22810696
Colon	Colorectal Cancer	22810696	FAT4	RYR1	4.64353	1.45852e-08	Co_Occurence	FAT4, RYR1	Colorectal Cancer, 2012, Nature, TCGA, PMID22810696
Colon	Colorectal Cancer	22810696	PCLO	ZFHX4	5.00839	1.59955e-08	Co_Occurence	PCLO, ZFHX4	Colorectal Cancer, 2012, Nature, TCGA, PMID22810696
Colon	Colorectal Cancer	22810696	DNAH5	OBSCN	4.68356	1.63403e-08	Co_Occurence	DNAH5, OBSCN	Colorectal Cancer, 2012, Nature, TCGA, PMID22810696
Colon	Colorectal Cancer	22810696	CSMD1	ZFHX4	4.75909	1.79403e-08	Co_Occurence	CSMD1, ZFHX4	Colorectal Cancer, 2012, Nature, TCGA, PMID22810696
Colon	Colorectal Cancer	22810696	RYR1	CSMD3	5.01413	2.04224e-08	Co_Occurence	CSMD3, RYR1	Colorectal Cancer, 2012, Nature, TCGA, PMID22810696
Colon	Colorectal Cancer	22810696	ABCA13	ZFHX4	5.03376	2.04224e-08	Co_Occurence	ABCA13, ZFHX4	Colorectal Cancer, 2012, Nature, TCGA, PMID22810696
Colon	Colorectal Cancer	22810696	RYR3	RYR1	5.39148	2.04224e-08	Co_Occurence	RYR1, RYR3	Colorectal Cancer, 2012, Nature, TCGA, PMID22810696
Colon	Colorectal Cancer	22810696	ABCA13	RYR2	4.84148	2.15709e-08	Co_Occurence	ABCA13, RYR2	Colorectal Cancer, 2012, Nature, TCGA, PMID22810696
Colon	Colorectal Cancer	22810696	SYNE1	LRP1B	4.07711	2.3949e-08	Co_Occurence	LRP1B, SYNE1	Colorectal Cancer, 2012, Nature, TCGA, PMID22810696
Colon	Colorectal Cancer	22810696	DNAH11	TTN	4.51893	2.40615e-08	Co_Occurence	DNAH11, TTN	Colorectal Cancer, 2012, Nature, TCGA, PMID22810696
Colon	Colorectal Cancer	22810696	RYR2	FLG	4.45577	2.69132e-08	Co_Occurence	FLG, RYR2	Colorectal Cancer, 2012, Nature, TCGA, PMID22810696
Colon	Colorectal Cancer	22810696	PCLO	USH2A	5.24826	2.83361e-08	Co_Occurence	PCLO, USH2A	Colorectal Cancer, 2012, Nature, TCGA, PMID22810696
Colon	Colorectal Cancer	22810696	DNAH11	CSMD1	4.89062	2.83361e-08	Co_Occurence	CSMD1, DNAH11	Colorectal Cancer, 2012, Nature, TCGA, PMID22810696
Colon	Colorectal Cancer	22810696	PCLO	CSMD1	4.99559	2.87949e-08	Co_Occurence	CSMD1, PCLO	Colorectal Cancer, 2012, Nature, TCGA, PMID22810696
Colon	Colorectal Cancer	22810696	ZFHX4	RYR2	4.36176	3.03654e-08	Co_Occurence	RYR2, ZFHX4	Colorectal Cancer, 2012, Nature, TCGA, PMID22810696
Colon	Colorectal Cancer	22810696	OBSCN	MUC16	3.86674	3.36716e-08	Co_Occurence	MUC16, OBSCN	Colorectal Cancer, 2012, Nature, TCGA, PMID22810696
Colon	Colorectal Cancer	22810696	TTN	PCLO	4.49729	4.90196e-08	Co_Occurence	PCLO, TTN	Colorectal Cancer, 2012, Nature, TCGA, PMID22810696
Colon	Colorectal Cancer	22810696	CSMD3	ABCA13	4.89471	5.81453e-08	Co_Occurence	ABCA13, CSMD3	Colorectal Cancer, 2012, Nature, TCGA, PMID22810696
Colon	Colorectal Cancer	22810696	HYDIN	RYR1	5.11818	6.03491e-08	Co_Occurence	HYDIN, RYR1	Colorectal Cancer, 2012, Nature, TCGA, PMID22810696
Colon	Colorectal Cancer	22810696	OBSCN	DNAH11	4.603	6.18938e-08	Co_Occurence	DNAH11, OBSCN	Colorectal Cancer, 2012, Nature, TCGA, PMID22810696
Colon	Colorectal Cancer	22810696	RYR2	SYNE1	3.7075	6.26496e-08	Co_Occurence	RYR2, SYNE1	Colorectal Cancer, 2012, Nature, TCGA, PMID22810696
Colon	Colorectal Cancer	22810696	ABCA13	RYR3	5.1698	7.46429e-08	Co_Occurence	ABCA13, RYR3	Colorectal Cancer, 2012, Nature, TCGA, PMID22810696
Colon	Colorectal Cancer	22810696	CSMD3	MUC16	3.88177	8.43049e-08	Co_Occurence	CSMD3, MUC16	Colorectal Cancer, 2012, Nature, TCGA, PMID22810696
Colon	Colorectal Cancer	22810696	FLG	TTN	3.87899	9.96164e-08	Co_Occurence	FLG, TTN	Colorectal Cancer, 2012, Nature, TCGA, PMID22810696
Colon	Colorectal Cancer	22810696	HYDIN	USH2A	5.05881	1.01423e-07	Co_Occurence	HYDIN, USH2A	Colorectal Cancer, 2012, Nature, TCGA, PMID22810696
Colon	Colorectal Cancer	22810696	OBSCN	SYNE1	3.71233	1.07417e-07	Co_Occurence	OBSCN, SYNE1	Colorectal Cancer, 2012, Nature, TCGA, PMID22810696
Colon	Colorectal Cancer	22810696	OBSCN	RYR1	4.50987	1.0775e-07	Co_Occurence	OBSCN, RYR1	Colorectal Cancer, 2012, Nature, TCGA, PMID22810696
Colon	Colorectal Cancer	22810696	ABCA13	RYR1	4.87688	1.15934e-07	Co_Occurence	ABCA13, RYR1	Colorectal Cancer, 2012, Nature, TCGA, PMID22810696
Colon	Colorectal Cancer	22810696	FAT4	SYNE1	3.39731	1.17686e-07	Co_Occurence	FAT4, SYNE1	Colorectal Cancer, 2012, Nature, TCGA, PMID22810696
Colon	Colorectal Cancer	22810696	TTN	RYR2	3.52946	1.27348e-07	Co_Occurence	RYR2, TTN	Colorectal Cancer, 2012, Nature, TCGA, PMID22810696
Colon	Colorectal Cancer	22810696	DNAH11	CSMD3	4.46595	1.53792e-07	Co_Occurence	CSMD3, DNAH11	Colorectal Cancer, 2012, Nature, TCGA, PMID22810696
Colon	Colorectal Cancer	22810696	PCLO	CSMD3	4.5551	1.56585e-07	Co_Occurence	CSMD3, PCLO	Colorectal Cancer, 2012, Nature, TCGA, PMID22810696
Colon	Colorectal Cancer	22810696	PCLO	SYNE1	3.9801	1.56585e-07	Co_Occurence	PCLO, SYNE1	Colorectal Cancer, 2012, Nature, TCGA, PMID22810696
Colon	Colorectal Cancer	22810696	RYR2	HYDIN	4.44497	1.87493e-07	Co_Occurence	HYDIN, RYR2	Colorectal Cancer, 2012, Nature, TCGA, PMID22810696
Colon	Colorectal Cancer	22810696	ABCA13	USH2A	4.82488	1.87961e-07	Co_Occurence	ABCA13, USH2A	Colorectal Cancer, 2012, Nature, TCGA, PMID22810696
Colon	Colorectal Cancer	22810696	MUC16	RYR1	3.94275	1.95929e-07	Co_Occurence	MUC16, RYR1	Colorectal Cancer, 2012, Nature, TCGA, PMID22810696
Colon	Colorectal Cancer	22810696	MUC16	CSMD1	3.76112	2.37075e-07	Co_Occurence	CSMD1, MUC16	Colorectal Cancer, 2012, Nature, TCGA, PMID22810696
Colon	Colorectal Cancer	22810696	FLG	CSMD3	4.15971	2.59269e-07	Co_Occurence	CSMD3, FLG	Colorectal Cancer, 2012, Nature, TCGA, PMID22810696
Colon	Colorectal Cancer	22810696	USH2A	ZFHX4	4.46079	2.68008e-07	Co_Occurence	USH2A, ZFHX4	Colorectal Cancer, 2012, Nature, TCGA, PMID22810696
Colon	Colorectal Cancer	22810696	DNAH11	ZFHX4	4.25398	2.68008e-07	Co_Occurence	DNAH11, ZFHX4	Colorectal Cancer, 2012, Nature, TCGA, PMID22810696
Colon	Colorectal Cancer	22810696	CSMD1	USH2A	4.42444	3.28556e-07	Co_Occurence	CSMD1, USH2A	Colorectal Cancer, 2012, Nature, TCGA, PMID22810696
Colon	Colorectal Cancer	22810696	DNAH5	RYR3	4.39885	3.71074e-07	Co_Occurence	DNAH5, RYR3	Colorectal Cancer, 2012, Nature, TCGA, PMID22810696
Colon	Colorectal Cancer	22810696	CSMD1	DNAH5	4.13219	3.81853e-07	Co_Occurence	CSMD1, DNAH5	Colorectal Cancer, 2012, Nature, TCGA, PMID22810696
Colon	Colorectal Cancer	22810696	FLG	RYR1	4.23512	3.99996e-07	Co_Occurence	FLG, RYR1	Colorectal Cancer, 2012, Nature, TCGA, PMID22810696
Colon	Colorectal Cancer	22810696	USH2A	CSMD3	4.3374	4.34135e-07	Co_Occurence	CSMD3, USH2A	Colorectal Cancer, 2012, Nature, TCGA, PMID22810696
Colon	Colorectal Cancer	22810696	FLG	FAT4	3.66328	4.51953e-07	Co_Occurence	FAT4, FLG	Colorectal Cancer, 2012, Nature, TCGA, PMID22810696
Colon	Colorectal Cancer	22810696	RYR2	LRP1B	3.86296	5.39015e-07	Co_Occurence	LRP1B, RYR2	Colorectal Cancer, 2012, Nature, TCGA, PMID22810696
Colon	Colorectal Cancer	22810696	ZFHX4	TTN	3.48295	6.41865e-07	Co_Occurence	TTN, ZFHX4	Colorectal Cancer, 2012, Nature, TCGA, PMID22810696
Colon	Colorectal Cancer	22810696	FAT3	USH2A	4.41088	6.41865e-07	Co_Occurence	FAT3, USH2A	Colorectal Cancer, 2012, Nature, TCGA, PMID22810696
Colon	Colorectal Cancer	22810696	DNAH11	FLG	4.04856	6.87082e-07	Co_Occurence	DNAH11, FLG	Colorectal Cancer, 2012, Nature, TCGA, PMID22810696
Colon	Colorectal Cancer	22810696	OBSCN	FAT3	4.02644	7.62396e-07	Co_Occurence	FAT3, OBSCN	Colorectal Cancer, 2012, Nature, TCGA, PMID22810696
Colon	Colorectal Cancer	22810696	ABCA13	OBSCN	4.13344	7.62954e-07	Co_Occurence	ABCA13, OBSCN	Colorectal Cancer, 2012, Nature, TCGA, PMID22810696
Colon	Colorectal Cancer	22810696	ABCA13	TTN	3.8908	7.77121e-07	Co_Occurence	ABCA13, TTN	Colorectal Cancer, 2012, Nature, TCGA, PMID22810696
Colon	Colorectal Cancer	22810696	ABCA13	DNAH5	4.2926	7.79555e-07	Co_Occurence	ABCA13, DNAH5	Colorectal Cancer, 2012, Nature, TCGA, PMID22810696
Colon	Colorectal Cancer	22810696	RYR3	RYR2	4.0364	7.80536e-07	Co_Occurence	RYR2, RYR3	Colorectal Cancer, 2012, Nature, TCGA, PMID22810696
Colon	Colorectal Cancer	22810696	CSMD1	FLG	3.97411	9.67687e-07	Co_Occurence	CSMD1, FLG	Colorectal Cancer, 2012, Nature, TCGA, PMID22810696
Colon	Colorectal Cancer	22810696	RYR1	CSMD1	4.13336	1.02549e-06	Co_Occurence	CSMD1, RYR1	Colorectal Cancer, 2012, Nature, TCGA, PMID22810696
Colon	Colorectal Cancer	22810696	SYNE1	USH2A	3.61411	1.16717e-06	Co_Occurence	SYNE1, USH2A	Colorectal Cancer, 2012, Nature, TCGA, PMID22810696
Colon	Colorectal Cancer	22810696	FAT3	ZFHX4	3.96696	1.2064e-06	Co_Occurence	FAT3, ZFHX4	Colorectal Cancer, 2012, Nature, TCGA, PMID22810696
Colon	Colorectal Cancer	22810696	RYR3	TTN	3.80466	1.25587e-06	Co_Occurence	RYR3, TTN	Colorectal Cancer, 2012, Nature, TCGA, PMID22810696
Colon	Colorectal Cancer	22810696	HYDIN	OBSCN	4.04484	1.35417e-06	Co_Occurence	HYDIN, OBSCN	Colorectal Cancer, 2012, Nature, TCGA, PMID22810696
Colon	Colorectal Cancer	22810696	FLG	OBSCN	3.71233	1.48057e-06	Co_Occurence	FLG, OBSCN	Colorectal Cancer, 2012, Nature, TCGA, PMID22810696
Colon	Colorectal Cancer	22810696	FAT3	FAT4	3.69814	1.48057e-06	Co_Occurence	FAT3, FAT4	Colorectal Cancer, 2012, Nature, TCGA, PMID22810696
Colon	Colorectal Cancer	22810696	CSMD1	RYR2	3.71062	1.48818e-06	Co_Occurence	CSMD1, RYR2	Colorectal Cancer, 2012, Nature, TCGA, PMID22810696
Colon	Colorectal Cancer	22810696	FAT4	DNAH5	3.40939	1.73291e-06	Co_Occurence	DNAH5, FAT4	Colorectal Cancer, 2012, Nature, TCGA, PMID22810696
Colon	Colorectal Cancer	22810696	FAT4	CSMD1	3.52139	1.77694e-06	Co_Occurence	CSMD1, FAT4	Colorectal Cancer, 2012, Nature, TCGA, PMID22810696
Colon	Colorectal Cancer	22810696	FAT3	DNAH5	3.91001	1.90121e-06	Co_Occurence	DNAH5, FAT3	Colorectal Cancer, 2012, Nature, TCGA, PMID22810696
Colon	Colorectal Cancer	22810696	HYDIN	ZFHX4	3.96577	2.30149e-06	Co_Occurence	HYDIN, ZFHX4	Colorectal Cancer, 2012, Nature, TCGA, PMID22810696
Colon	Colorectal Cancer	22810696	FLG	RYR3	3.94026	2.44827e-06	Co_Occurence	FLG, RYR3	Colorectal Cancer, 2012, Nature, TCGA, PMID22810696
Colon	Colorectal Cancer	22810696	CSMD1	CSMD3	3.82694	2.70077e-06	Co_Occurence	CSMD1, CSMD3	Colorectal Cancer, 2012, Nature, TCGA, PMID22810696
Colon	Colorectal Cancer	22810696	LRP1B	MUC16	3.20853	3.09714e-06	Co_Occurence	LRP1B, MUC16	Colorectal Cancer, 2012, Nature, TCGA, PMID22810696
Colon	Colorectal Cancer	22810696	DNAH5	MUC16	3.20853	3.09714e-06	Co_Occurence	DNAH5, MUC16	Colorectal Cancer, 2012, Nature, TCGA, PMID22810696
Colon	Colorectal Cancer	22810696	CSMD3	TTN	3.28598	3.16458e-06	Co_Occurence	CSMD3, TTN	Colorectal Cancer, 2012, Nature, TCGA, PMID22810696
Colon	Colorectal Cancer	22810696	SYNE1	RYR3	3.4733	3.19802e-06	Co_Occurence	RYR3, SYNE1	Colorectal Cancer, 2012, Nature, TCGA, PMID22810696
Colon	Colorectal Cancer	22810696	USH2A	LRP1B	3.8089	3.54189e-06	Co_Occurence	LRP1B, USH2A	Colorectal Cancer, 2012, Nature, TCGA, PMID22810696
Colon	Colorectal Cancer	22810696	USH2A	DNAH5	3.8089	3.54189e-06	Co_Occurence	DNAH5, USH2A	Colorectal Cancer, 2012, Nature, TCGA, PMID22810696
Colon	Colorectal Cancer	22810696	ABCA13	DNAH11	4.01635	4.01058e-06	Co_Occurence	ABCA13, DNAH11	Colorectal Cancer, 2012, Nature, TCGA, PMID22810696
Colon	Colorectal Cancer	22810696	FAT3	PCLO	3.99891	4.10579e-06	Co_Occurence	FAT3, PCLO	Colorectal Cancer, 2012, Nature, TCGA, PMID22810696
Colon	Colorectal Cancer	22810696	USH2A	FAT4	3.4246	5.44794e-06	Co_Occurence	FAT4, USH2A	Colorectal Cancer, 2012, Nature, TCGA, PMID22810696
Colon	Colorectal Cancer	22810696	FAT3	RYR1	3.83192	6.1344e-06	Co_Occurence	FAT3, RYR1	Colorectal Cancer, 2012, Nature, TCGA, PMID22810696
Colon	Colorectal Cancer	22810696	HYDIN	CSMD3	3.81556	6.54983e-06	Co_Occurence	CSMD3, HYDIN	Colorectal Cancer, 2012, Nature, TCGA, PMID22810696
Colon	Colorectal Cancer	22810696	RYR3	CSMD1	3.7984	6.80942e-06	Co_Occurence	CSMD1, RYR3	Colorectal Cancer, 2012, Nature, TCGA, PMID22810696
Colon	Colorectal Cancer	22810696	FAT4	TTN	2.69794	7.01792e-06	Co_Occurence	FAT4, TTN	Colorectal Cancer, 2012, Nature, TCGA, PMID22810696
Colon	Colorectal Cancer	22810696	DNAH5	TTN	3.08149	7.298e-06	Co_Occurence	DNAH5, TTN	Colorectal Cancer, 2012, Nature, TCGA, PMID22810696
Colon	Colorectal Cancer	22810696	HYDIN	DNAH11	3.89447	7.43659e-06	Co_Occurence	DNAH11, HYDIN	Colorectal Cancer, 2012, Nature, TCGA, PMID22810696
Colon	Colorectal Cancer	22810696	PCLO	FLG	3.58869	9.18354e-06	Co_Occurence	FLG, PCLO	Colorectal Cancer, 2012, Nature, TCGA, PMID22810696
Colon	Colorectal Cancer	22810696	RYR3	DNAH11	3.80568	9.18354e-06	Co_Occurence	DNAH11, RYR3	Colorectal Cancer, 2012, Nature, TCGA, PMID22810696
Colon	Colorectal Cancer	22810696	HYDIN	SYNE1	3.35273	9.35932e-06	Co_Occurence	HYDIN, SYNE1	Colorectal Cancer, 2012, Nature, TCGA, PMID22810696
Colon	Colorectal Cancer	22810696	FAT3	DNAH11	3.67678	9.49537e-06	Co_Occurence	DNAH11, FAT3	Colorectal Cancer, 2012, Nature, TCGA, PMID22810696
Colon	Colorectal Cancer	22810696	LRP1B	ZFHX4	3.36417	9.65492e-06	Co_Occurence	LRP1B, ZFHX4	Colorectal Cancer, 2012, Nature, TCGA, PMID22810696
Colon	Colorectal Cancer	22810696	USH2A	RYR2	3.49626	9.75171e-06	Co_Occurence	RYR2, USH2A	Colorectal Cancer, 2012, Nature, TCGA, PMID22810696
Colon	Colorectal Cancer	22810696	HYDIN	MUC16	3.31199	9.75171e-06	Co_Occurence	HYDIN, MUC16	Colorectal Cancer, 2012, Nature, TCGA, PMID22810696
Colon	Colorectal Cancer	22810696	FAT3	SYNE1	3.20914	9.84701e-06	Co_Occurence	FAT3, SYNE1	Colorectal Cancer, 2012, Nature, TCGA, PMID22810696
Colon	Colorectal Cancer	22810696	USH2A	TTN	3.24777	1.00085e-05	Co_Occurence	TTN, USH2A	Colorectal Cancer, 2012, Nature, TCGA, PMID22810696
Colon	Colorectal Cancer	22810696	RYR3	USH2A	3.90114	1.04131e-05	Co_Occurence	RYR3, USH2A	Colorectal Cancer, 2012, Nature, TCGA, PMID22810696
Colon	Colorectal Cancer	22810696	HYDIN	FAT4	3.33534	1.25829e-05	Co_Occurence	FAT4, HYDIN	Colorectal Cancer, 2012, Nature, TCGA, PMID22810696
Colon	Colorectal Cancer	22810696	ABCA13	FLG	3.57655	1.29305e-05	Co_Occurence	ABCA13, FLG	Colorectal Cancer, 2012, Nature, TCGA, PMID22810696
Colon	Colorectal Cancer	22810696	LRP1B	DNAH5	3.33257	1.39007e-05	Co_Occurence	DNAH5, LRP1B	Colorectal Cancer, 2012, Nature, TCGA, PMID22810696
Colon	Colorectal Cancer	22810696	FBXW7	MUC16	3.00641	1.41429e-05	Co_Occurence	FBXW7, MUC16	Colorectal Cancer, 2012, Nature, TCGA, PMID22810696
Colon	Colorectal Cancer	22810696	FBXW7	CSMD3	3.43214	1.55001e-05	Co_Occurence	CSMD3, FBXW7	Colorectal Cancer, 2012, Nature, TCGA, PMID22810696
Colon	Colorectal Cancer	22810696	PCLO	LRP1B	3.46436	1.69214e-05	Co_Occurence	LRP1B, PCLO	Colorectal Cancer, 2012, Nature, TCGA, PMID22810696
Colon	Colorectal Cancer	22810696	HYDIN	ABCA13	3.84254	1.70154e-05	Co_Occurence	ABCA13, HYDIN	Colorectal Cancer, 2012, Nature, TCGA, PMID22810696
Colon	Colorectal Cancer	22810696	CSMD1	LRP1B	3.36915	1.71862e-05	Co_Occurence	CSMD1, LRP1B	Colorectal Cancer, 2012, Nature, TCGA, PMID22810696
Colon	Colorectal Cancer	22810696	HYDIN	LRP1B	3.60948	1.75238e-05	Co_Occurence	HYDIN, LRP1B	Colorectal Cancer, 2012, Nature, TCGA, PMID22810696
Colon	Colorectal Cancer	22810696	FAT3	ABCA13	3.65872	1.75745e-05	Co_Occurence	ABCA13, FAT3	Colorectal Cancer, 2012, Nature, TCGA, PMID22810696
Colon	Colorectal Cancer	22810696	KRAS	APC	2.58492	1.83103e-05	Co_Occurence	APC, KRAS	Colorectal Cancer, 2012, Nature, TCGA, PMID22810696
Colon	Colorectal Cancer	22810696	LRP1B	CSMD3	3.30253	1.98569e-05	Co_Occurence	CSMD3, LRP1B	Colorectal Cancer, 2012, Nature, TCGA, PMID22810696
Colon	Colorectal Cancer	22810696	DNAH5	CSMD3	3.30253	1.98569e-05	Co_Occurence	CSMD3, DNAH5	Colorectal Cancer, 2012, Nature, TCGA, PMID22810696
Colon	Colorectal Cancer	22810696	LRP1B	OBSCN	3.1837	2.20414e-05	Co_Occurence	LRP1B, OBSCN	Colorectal Cancer, 2012, Nature, TCGA, PMID22810696
Colon	Colorectal Cancer	22810696	ABCA13	MUC16	3.12452	2.24849e-05	Co_Occurence	ABCA13, MUC16	Colorectal Cancer, 2012, Nature, TCGA, PMID22810696
Colon	Colorectal Cancer	22810696	USH2A	OBSCN	3.42013	2.26886e-05	Co_Occurence	OBSCN, USH2A	Colorectal Cancer, 2012, Nature, TCGA, PMID22810696
Colon	Colorectal Cancer	22810696	DNAH11	LRP1B	3.41272	2.28648e-05	Co_Occurence	DNAH11, LRP1B	Colorectal Cancer, 2012, Nature, TCGA, PMID22810696
Colon	Colorectal Cancer	22810696	RYR1	ZFHX4	3.37169	2.39967e-05	Co_Occurence	RYR1, ZFHX4	Colorectal Cancer, 2012, Nature, TCGA, PMID22810696
Colon	Colorectal Cancer	22810696	PIK3CA	KRAS	2.35917	2.45046e-05	Co_Occurence	KRAS, PIK3CA	Colorectal Cancer, 2012, Nature, TCGA, PMID22810696
Colon	Colorectal Cancer	22810696	FBXW7	FAT4	2.98343	2.84773e-05	Co_Occurence	FAT4, FBXW7	Colorectal Cancer, 2012, Nature, TCGA, PMID22810696
Colon	Colorectal Cancer	22810696	CSMD1	ABCA13	3.44192	3.32389e-05	Co_Occurence	ABCA13, CSMD1	Colorectal Cancer, 2012, Nature, TCGA, PMID22810696
Colon	Colorectal Cancer	22810696	DNAH11	RYR2	3.11913	3.59502e-05	Co_Occurence	DNAH11, RYR2	Colorectal Cancer, 2012, Nature, TCGA, PMID22810696
Colon	Colorectal Cancer	22810696	TP53	PIK3CA	0.430758	3.60255e-05	Mutually_Exclusive	PIK3CA, TP53	Colorectal Cancer, 2012, Nature, TCGA, PMID22810696
Colon	Colorectal Cancer	22810696	CSMD1	TTN	2.83299	3.77064e-05	Co_Occurence	CSMD1, TTN	Colorectal Cancer, 2012, Nature, TCGA, PMID22810696
Colon	Colorectal Cancer	22810696	LRP1B	RYR1	3.31677	3.80433e-05	Co_Occurence	LRP1B, RYR1	Colorectal Cancer, 2012, Nature, TCGA, PMID22810696
Colon	Colorectal Cancer	22810696	DNAH5	RYR2	3.0059	3.83284e-05	Co_Occurence	DNAH5, RYR2	Colorectal Cancer, 2012, Nature, TCGA, PMID22810696
Colon	Colorectal Cancer	22810696	DNAH5	HYDIN	3.34775	4.14633e-05	Co_Occurence	DNAH5, HYDIN	Colorectal Cancer, 2012, Nature, TCGA, PMID22810696
Colon	Colorectal Cancer	22810696	RYR3	FAT3	3.45567	4.16269e-05	Co_Occurence	FAT3, RYR3	Colorectal Cancer, 2012, Nature, TCGA, PMID22810696
Colon	Colorectal Cancer	22810696	ABCA13	PCLO	3.45086	4.19839e-05	Co_Occurence	ABCA13, PCLO	Colorectal Cancer, 2012, Nature, TCGA, PMID22810696
Colon	Colorectal Cancer	22810696	ABCA13	SYNE1	2.96665	4.1987e-05	Co_Occurence	ABCA13, SYNE1	Colorectal Cancer, 2012, Nature, TCGA, PMID22810696
Colon	Colorectal Cancer	22810696	SYNE1	DNAH5	2.74474	5.14038e-05	Co_Occurence	DNAH5, SYNE1	Colorectal Cancer, 2012, Nature, TCGA, PMID22810696
Colon	Colorectal Cancer	22810696	FBXW7	ZFHX4	3.06233	5.41494e-05	Co_Occurence	FBXW7, ZFHX4	Colorectal Cancer, 2012, Nature, TCGA, PMID22810696
Colon	Colorectal Cancer	22810696	MUC16	FLG	2.73809	5.83398e-05	Co_Occurence	FLG, MUC16	Colorectal Cancer, 2012, Nature, TCGA, PMID22810696
Colon	Colorectal Cancer	22810696	LRP1B	FAT4	2.85706	5.96668e-05	Co_Occurence	FAT4, LRP1B	Colorectal Cancer, 2012, Nature, TCGA, PMID22810696
Colon	Colorectal Cancer	22810696	USH2A	FLG	3.1771	6.92642e-05	Co_Occurence	FLG, USH2A	Colorectal Cancer, 2012, Nature, TCGA, PMID22810696
Colon	Colorectal Cancer	22810696	ABCA13	FAT4	2.95957	0.000100451	Co_Occurence	ABCA13, FAT4	Colorectal Cancer, 2012, Nature, TCGA, PMID22810696
Colon	Colorectal Cancer	22810696	FBXW7	FLG	2.91455	0.000113214	Co_Occurence	FBXW7, FLG	Colorectal Cancer, 2012, Nature, TCGA, PMID22810696
Colon	Colorectal Cancer	22810696	MUC16	RYR3	2.82588	0.000123751	Co_Occurence	MUC16, RYR3	Colorectal Cancer, 2012, Nature, TCGA, PMID22810696
Colon	Colorectal Cancer	22810696	HYDIN	FAT3	3.25979	0.000136624	Co_Occurence	FAT3, HYDIN	Colorectal Cancer, 2012, Nature, TCGA, PMID22810696
Colon	Colorectal Cancer	22810696	RYR1	PIK3CA	2.6644	0.00014685	Co_Occurence	PIK3CA, RYR1	Colorectal Cancer, 2012, Nature, TCGA, PMID22810696
Colon	Colorectal Cancer	22810696	DNAH11	DNAH5	2.96111	0.000185646	Co_Occurence	DNAH11, DNAH5	Colorectal Cancer, 2012, Nature, TCGA, PMID22810696
Colon	Colorectal Cancer	22810696	LRP1B	FLG	2.80577	0.000215103	Co_Occurence	FLG, LRP1B	Colorectal Cancer, 2012, Nature, TCGA, PMID22810696
Colon	Colorectal Cancer	22810696	MUC16	RYR2	2.41794	0.000219746	Co_Occurence	MUC16, RYR2	Colorectal Cancer, 2012, Nature, TCGA, PMID22810696
Colon	Colorectal Cancer	22810696	SYNE1	RYR1	2.59975	0.000229205	Co_Occurence	RYR1, SYNE1	Colorectal Cancer, 2012, Nature, TCGA, PMID22810696
Colon	Colorectal Cancer	22810696	PIK3CA	ZFHX4	2.47068	0.000329884	Co_Occurence	PIK3CA, ZFHX4	Colorectal Cancer, 2012, Nature, TCGA, PMID22810696
Colon	Colorectal Cancer	22810696	LRP1B	TTN	2.42785	0.000336415	Co_Occurence	LRP1B, TTN	Colorectal Cancer, 2012, Nature, TCGA, PMID22810696
Colon	Colorectal Cancer	22810696	FAT3	RYR2	2.71606	0.000367765	Co_Occurence	FAT3, RYR2	Colorectal Cancer, 2012, Nature, TCGA, PMID22810696
Colon	Colorectal Cancer	22810696	FLG	ZFHX4	2.65492	0.000466156	Co_Occurence	FLG, ZFHX4	Colorectal Cancer, 2012, Nature, TCGA, PMID22810696
Colon	Colorectal Cancer	22810696	USH2A	PIK3CA	2.54419	0.000517302	Co_Occurence	PIK3CA, USH2A	Colorectal Cancer, 2012, Nature, TCGA, PMID22810696
Colon	Colorectal Cancer	22810696	HYDIN	CSMD1	2.85313	0.000532794	Co_Occurence	CSMD1, HYDIN	Colorectal Cancer, 2012, Nature, TCGA, PMID22810696
Colon	Colorectal Cancer	22810696	DNAH5	FBXW7	2.63305	0.000595984	Co_Occurence	DNAH5, FBXW7	Colorectal Cancer, 2012, Nature, TCGA, PMID22810696
Colon	Colorectal Cancer	22810696	PIK3CA	OBSCN	2.31729	0.000644437	Co_Occurence	OBSCN, PIK3CA	Colorectal Cancer, 2012, Nature, TCGA, PMID22810696
Colon	Colorectal Cancer	22810696	RYR3	LRP1B	2.80991	0.000681045	Co_Occurence	LRP1B, RYR3	Colorectal Cancer, 2012, Nature, TCGA, PMID22810696
Colon	Colorectal Cancer	22810696	FAT3	CSMD1	2.71471	0.000798609	Co_Occurence	CSMD1, FAT3	Colorectal Cancer, 2012, Nature, TCGA, PMID22810696
Colon	Colorectal Cancer	22810696	CSMD1	PIK3CA	2.3038	0.0010091	Co_Occurence	CSMD1, PIK3CA	Colorectal Cancer, 2012, Nature, TCGA, PMID22810696
Colon	Colorectal Cancer	22810696	FBXW7	SYNE1	2.2848	0.00105723	Co_Occurence	FBXW7, SYNE1	Colorectal Cancer, 2012, Nature, TCGA, PMID22810696
Colon	Colorectal Cancer	22810696	TTN	HYDIN	2.39413	0.00107411	Co_Occurence	HYDIN, TTN	Colorectal Cancer, 2012, Nature, TCGA, PMID22810696
Colon	Colorectal Cancer	22810696	ABCA13	PIK3CA	2.36075	0.00131858	Co_Occurence	ABCA13, PIK3CA	Colorectal Cancer, 2012, Nature, TCGA, PMID22810696
Colon	Colorectal Cancer	22810696	FAT3	MUC16	2.32682	0.00151966	Co_Occurence	FAT3, MUC16	Colorectal Cancer, 2012, Nature, TCGA, PMID22810696
Colon	Colorectal Cancer	22810696	PIK3CA	MUC16	2.01614	0.00151966	Co_Occurence	MUC16, PIK3CA	Colorectal Cancer, 2012, Nature, TCGA, PMID22810696
Colon	Colorectal Cancer	22810696	PIK3CA	PCLO	2.32912	0.00151966	Co_Occurence	PCLO, PIK3CA	Colorectal Cancer, 2012, Nature, TCGA, PMID22810696
Colon	Colorectal Cancer	22810696	SYNE1	FLG	2.21808	0.00185133	Co_Occurence	FLG, SYNE1	Colorectal Cancer, 2012, Nature, TCGA, PMID22810696
Colon	Colorectal Cancer	22810696	PIK3CA	FAT4	2.03702	0.00186672	Co_Occurence	FAT4, PIK3CA	Colorectal Cancer, 2012, Nature, TCGA, PMID22810696
Colon	Colorectal Cancer	22810696	ABCA13	LRP1B	2.54494	0.00241145	Co_Occurence	ABCA13, LRP1B	Colorectal Cancer, 2012, Nature, TCGA, PMID22810696
Colon	Colorectal Cancer	22810696	TP53	OBSCN	0.493216	0.00290206	Mutually_Exclusive	OBSCN, TP53	Colorectal Cancer, 2012, Nature, TCGA, PMID22810696
Colon	Colorectal Cancer	22810696	FBXW7	RYR2	2.26037	0.00309093	Co_Occurence	FBXW7, RYR2	Colorectal Cancer, 2012, Nature, TCGA, PMID22810696
Colon	Colorectal Cancer	22810696	FAT3	TTN	2.13286	0.00345088	Co_Occurence	FAT3, TTN	Colorectal Cancer, 2012, Nature, TCGA, PMID22810696
Colon	Colorectal Cancer	22810696	PCLO	TP53	0.480831	0.00420177	Mutually_Exclusive	PCLO, TP53	Colorectal Cancer, 2012, Nature, TCGA, PMID22810696
Colon	Colorectal Cancer	22810696	FBXW7	DNAH11	2.28676	0.00560926	Co_Occurence	DNAH11, FBXW7	Colorectal Cancer, 2012, Nature, TCGA, PMID22810696
Colon	Colorectal Cancer	22810696	RYR3	FBXW7	2.2964	0.00665263	Co_Occurence	FBXW7, RYR3	Colorectal Cancer, 2012, Nature, TCGA, PMID22810696
Colon	Colorectal Cancer	22810696	FBXW7	TTN	1.95753	0.00734999	Co_Occurence	FBXW7, TTN	Colorectal Cancer, 2012, Nature, TCGA, PMID22810696
Colon	Colorectal Cancer	22810696	LRP1B	FAT3	2.16866	0.00932449	Co_Occurence	FAT3, LRP1B	Colorectal Cancer, 2012, Nature, TCGA, PMID22810696
Colon	Colorectal Cancer	22810696	PIK3CA	HYDIN	2.04378	0.0107407	Co_Occurence	HYDIN, PIK3CA	Colorectal Cancer, 2012, Nature, TCGA, PMID22810696
Colon	Colorectal Cancer	22810696	FBXW7	CSMD1	2.12146	0.0108596	Co_Occurence	CSMD1, FBXW7	Colorectal Cancer, 2012, Nature, TCGA, PMID22810696
Colon	Colorectal Cancer	22810696	HYDIN	FLG	2.19267	0.0114952	Co_Occurence	FLG, HYDIN	Colorectal Cancer, 2012, Nature, TCGA, PMID22810696
Colon	Colorectal Cancer	22810696	TTN	PIK3CA	1.68193	0.0118444	Co_Occurence	PIK3CA, TTN	Colorectal Cancer, 2012, Nature, TCGA, PMID22810696
Colon	Colorectal Cancer	22810696	PCLO	FBXW7	2.11613	0.0131426	Co_Occurence	FBXW7, PCLO	Colorectal Cancer, 2012, Nature, TCGA, PMID22810696
Colon	Colorectal Cancer	22810696	DNAH5	PIK3CA	1.87984	0.0138676	Co_Occurence	DNAH5, PIK3CA	Colorectal Cancer, 2012, Nature, TCGA, PMID22810696
Colon	Colorectal Cancer	22810696	FBXW7	OBSCN	2.06185	0.0143847	Co_Occurence	FBXW7, OBSCN	Colorectal Cancer, 2012, Nature, TCGA, PMID22810696
Colon	Colorectal Cancer	22810696	FLG	FAT3	2.09661	0.0145234	Co_Occurence	FAT3, FLG	Colorectal Cancer, 2012, Nature, TCGA, PMID22810696
Colon	Colorectal Cancer	22810696	HYDIN	FBXW7	2.1605	0.0158445	Co_Occurence	FBXW7, HYDIN	Colorectal Cancer, 2012, Nature, TCGA, PMID22810696
Colon	Colorectal Cancer	22810696	PIK3CA	SYNE1	1.71764	0.0159331	Co_Occurence	PIK3CA, SYNE1	Colorectal Cancer, 2012, Nature, TCGA, PMID22810696
Colon	Colorectal Cancer	22810696	TP53	FAT4	0.59084	0.0160784	Mutually_Exclusive	FAT4, TP53	Colorectal Cancer, 2012, Nature, TCGA, PMID22810696
Colon	Colorectal Cancer	22810696	TP53	RYR1	0.542773	0.0186578	Mutually_Exclusive	RYR1, TP53	Colorectal Cancer, 2012, Nature, TCGA, PMID22810696
Colon	Colorectal Cancer	22810696	FLG	DNAH5	1.98171	0.0204435	Co_Occurence	DNAH5, FLG	Colorectal Cancer, 2012, Nature, TCGA, PMID22810696
Colon	Colorectal Cancer	22810696	FBXW7	RYR1	2.03505	0.0205243	Co_Occurence	FBXW7, RYR1	Colorectal Cancer, 2012, Nature, TCGA, PMID22810696
Colon	Colorectal Cancer	22810696	ABCA13	KRAS	0.521023	0.0220708	Mutually_Exclusive	ABCA13, KRAS	Colorectal Cancer, 2012, Nature, TCGA, PMID22810696
Colon	Colorectal Cancer	22810696	TP53	HYDIN	0.55658	0.0287479	Mutually_Exclusive	HYDIN, TP53	Colorectal Cancer, 2012, Nature, TCGA, PMID22810696
Colon	Colorectal Cancer	22810696	ABCA13	FBXW7	1.90712	0.0414966	Co_Occurence	ABCA13, FBXW7	Colorectal Cancer, 2012, Nature, TCGA, PMID22810696
Colon	Colorectal Cancer	22810696	TP53	MUC16	0.660588	0.0481412	Mutually_Exclusive	MUC16, TP53	Colorectal Cancer, 2012, Nature, TCGA, PMID22810696
Brain	Glioblastoma	18772890	IDH1	ATRX	59.9441	4.77268e-16	Co_Occurence	ATRX, IDH1	Glioblastoma, 2008, Nature, TCGA, PMID18772890
Brain	Glioblastoma	18772890	IDH1	TP53	64.2009	6.3179e-11	Co_Occurence	IDH1, TP53	Glioblastoma, 2008, Nature, TCGA, PMID18772890
Brain	Glioblastoma	18772890	ATRX	TP53	8.43516	1.41994e-07	Co_Occurence	ATRX, TP53	Glioblastoma, 2008, Nature, TCGA, PMID18772890
Brain	Glioblastoma	18772890	RB1	TP53	7.56676	3.76333e-07	Co_Occurence	RB1, TP53	Glioblastoma, 2008, Nature, TCGA, PMID18772890
Brain	Glioblastoma	18772890	SYNE1	FLG	6.65744	5.92293e-05	Co_Occurence	FLG, SYNE1	Glioblastoma, 2008, Nature, TCGA, PMID18772890
Brain	Glioblastoma	18772890	DNAH2	OBSCN	9.6819	0.000715049	Co_Occurence	DNAH2, OBSCN	Glioblastoma, 2008, Nature, TCGA, PMID18772890
Brain	Glioblastoma	18772890	IDH1	PTEN	0.0781226	0.0108352	Mutually_Exclusive	IDH1, PTEN	Glioblastoma, 2008, Nature, TCGA, PMID18772890
Brain	Glioblastoma	18772890	PIK3R1	ATRX	4.1785	0.0209435	Co_Occurence	ATRX, PIK3R1	Glioblastoma, 2008, Nature, TCGA, PMID18772890
Brain	Glioblastoma	18772890	MUC17	SYNE1	4.94695	0.0222736	Co_Occurence	MUC17, SYNE1	Glioblastoma, 2008, Nature, TCGA, PMID18772890
Brain	Glioblastoma	18772890	DNAH2	RYR2	4.76912	0.0279855	Co_Occurence	DNAH2, RYR2	Glioblastoma, 2008, Nature, TCGA, PMID18772890
Brain	Glioblastoma	18772890	EGFR	AHNAK2	3.84858	0.0308748	Co_Occurence	AHNAK2, EGFR	Glioblastoma, 2008, Nature, TCGA, PMID18772890
Brain	Glioblastoma	18772890	DNAH2	TTN	3.84123	0.0308748	Co_Occurence	DNAH2, TTN	Glioblastoma, 2008, Nature, TCGA, PMID18772890
Brain	Glioblastoma	18772890	AHNAK2	COL6A3	5.48323	0.0357828	Co_Occurence	AHNAK2, COL6A3	Glioblastoma, 2008, Nature, TCGA, PMID18772890
Brain	Glioblastoma	18772890	PKHD1	DNAH5	5.51229	0.0357828	Co_Occurence	DNAH5, PKHD1	Glioblastoma, 2008, Nature, TCGA, PMID18772890
Brain	Glioblastoma	18772890	LRP2	NF1	3.98045	0.0357828	Co_Occurence	LRP2, NF1	Glioblastoma, 2008, Nature, TCGA, PMID18772890
Brain	Glioblastoma	18772890	LRP2	SPTA1	4.242	0.0357828	Co_Occurence	LRP2, SPTA1	Glioblastoma, 2008, Nature, TCGA, PMID18772890
Brain	Glioblastoma	18772890	RB1	PTEN	2.80242	0.0357828	Co_Occurence	PTEN, RB1	Glioblastoma, 2008, Nature, TCGA, PMID18772890
Brain	Glioblastoma	18772890	RYR2	OBSCN	4.21724	0.0369756	Co_Occurence	OBSCN, RYR2	Glioblastoma, 2008, Nature, TCGA, PMID18772890
Brain	Glioblastoma	18772890	MUC17	DNAH2	5.00691	0.0485691	Co_Occurence	DNAH2, MUC17	Glioblastoma, 2008, Nature, TCGA, PMID18772890
Brain	Glioblastoma	18772890	COL6A3	PKHD1	4.93551	0.0495043	Co_Occurence	COL6A3, PKHD1	Glioblastoma, 2008, Nature, TCGA, PMID18772890
Head and Neck	Head and Neck Squamous Cell Carcinoma	25631445	CDKN2A	TP53	9.26009	1.12826e-09	Co_Occurence	CDKN2A, TP53	Head and Neck Squamous Cell Carcinoma, 2015, Nature, TCGA, PMID25631445
Head and Neck	Head and Neck Squamous Cell Carcinoma	25631445	FLG	MUC16	4.54919	2.26141e-06	Co_Occurence	FLG, MUC16	Head and Neck Squamous Cell Carcinoma, 2015, Nature, TCGA, PMID25631445
Head and Neck	Head and Neck Squamous Cell Carcinoma	25631445	PKHD1L1	NSD1	6.16033	3.59551e-06	Co_Occurence	NSD1, PKHD1L1	Head and Neck Squamous Cell Carcinoma, 2015, Nature, TCGA, PMID25631445
Head and Neck	Head and Neck Squamous Cell Carcinoma	25631445	CSMD3	NSD1	4.40531	1.39061e-05	Co_Occurence	CSMD3, NSD1	Head and Neck Squamous Cell Carcinoma, 2015, Nature, TCGA, PMID25631445
Head and Neck	Head and Neck Squamous Cell Carcinoma	25631445	PKHD1L1	CSMD3	4.31623	5.43904e-05	Co_Occurence	CSMD3, PKHD1L1	Head and Neck Squamous Cell Carcinoma, 2015, Nature, TCGA, PMID25631445
Head and Neck	Head and Neck Squamous Cell Carcinoma	25631445	NSD1	SYNE1	4.2277	5.43904e-05	Co_Occurence	NSD1, SYNE1	Head and Neck Squamous Cell Carcinoma, 2015, Nature, TCGA, PMID25631445
Head and Neck	Head and Neck Squamous Cell Carcinoma	25631445	PCLO	CSMD3	3.54558	0.000105455	Co_Occurence	CSMD3, PCLO	Head and Neck Squamous Cell Carcinoma, 2015, Nature, TCGA, PMID25631445
Head and Neck	Head and Neck Squamous Cell Carcinoma	25631445	DNAH5	CSMD3	3.65341	0.000131219	Co_Occurence	CSMD3, DNAH5	Head and Neck Squamous Cell Carcinoma, 2015, Nature, TCGA, PMID25631445
Head and Neck	Head and Neck Squamous Cell Carcinoma	25631445	FAT1	CASP8	3.80521	0.000139401	Co_Occurence	CASP8, FAT1	Head and Neck Squamous Cell Carcinoma, 2015, Nature, TCGA, PMID25631445
Head and Neck	Head and Neck Squamous Cell Carcinoma	25631445	MUC16	RELN	4.23686	0.000139401	Co_Occurence	MUC16, RELN	Head and Neck Squamous Cell Carcinoma, 2015, Nature, TCGA, PMID25631445
Head and Neck	Head and Neck Squamous Cell Carcinoma	25631445	USH2A	SYNE1	3.87312	0.000177796	Co_Occurence	SYNE1, USH2A	Head and Neck Squamous Cell Carcinoma, 2015, Nature, TCGA, PMID25631445
Head and Neck	Head and Neck Squamous Cell Carcinoma	25631445	TTN	MUC16	2.67881	0.000186976	Co_Occurence	MUC16, TTN	Head and Neck Squamous Cell Carcinoma, 2015, Nature, TCGA, PMID25631445
Head and Neck	Head and Neck Squamous Cell Carcinoma	25631445	CSMD3	FAM135B	3.99862	0.000206001	Co_Occurence	CSMD3, FAM135B	Head and Neck Squamous Cell Carcinoma, 2015, Nature, TCGA, PMID25631445
Head and Neck	Head and Neck Squamous Cell Carcinoma	25631445	TTN	RYR2	3.30023	0.000372508	Co_Occurence	RYR2, TTN	Head and Neck Squamous Cell Carcinoma, 2015, Nature, TCGA, PMID25631445
Head and Neck	Head and Neck Squamous Cell Carcinoma	25631445	PKHD1L1	MUC16	3.69126	0.000372508	Co_Occurence	MUC16, PKHD1L1	Head and Neck Squamous Cell Carcinoma, 2015, Nature, TCGA, PMID25631445
Head and Neck	Head and Neck Squamous Cell Carcinoma	25631445	PKHD1L1	FLG	4.18101	0.000372508	Co_Occurence	FLG, PKHD1L1	Head and Neck Squamous Cell Carcinoma, 2015, Nature, TCGA, PMID25631445
Head and Neck	Head and Neck Squamous Cell Carcinoma	25631445	SI	NSD1	4.48651	0.000424819	Co_Occurence	NSD1, SI	Head and Neck Squamous Cell Carcinoma, 2015, Nature, TCGA, PMID25631445
Head and Neck	Head and Neck Squamous Cell Carcinoma	25631445	TTN	SYNE1	2.69586	0.000530921	Co_Occurence	SYNE1, TTN	Head and Neck Squamous Cell Carcinoma, 2015, Nature, TCGA, PMID25631445
Head and Neck	Head and Neck Squamous Cell Carcinoma	25631445	PKHD1L1	DNAH5	3.99779	0.000530921	Co_Occurence	DNAH5, PKHD1L1	Head and Neck Squamous Cell Carcinoma, 2015, Nature, TCGA, PMID25631445
Head and Neck	Head and Neck Squamous Cell Carcinoma	25631445	DNAH5	MUC16	3.16111	0.000630088	Co_Occurence	DNAH5, MUC16	Head and Neck Squamous Cell Carcinoma, 2015, Nature, TCGA, PMID25631445
Head and Neck	Head and Neck Squamous Cell Carcinoma	25631445	SYNE1	DNAH5	3.30528	0.000739293	Co_Occurence	DNAH5, SYNE1	Head and Neck Squamous Cell Carcinoma, 2015, Nature, TCGA, PMID25631445
Head and Neck	Head and Neck Squamous Cell Carcinoma	25631445	NSD1	USH2A	3.76708	0.000832423	Co_Occurence	NSD1, USH2A	Head and Neck Squamous Cell Carcinoma, 2015, Nature, TCGA, PMID25631445
Head and Neck	Head and Neck Squamous Cell Carcinoma	25631445	SYNE1	CSMD3	2.95509	0.000905516	Co_Occurence	CSMD3, SYNE1	Head and Neck Squamous Cell Carcinoma, 2015, Nature, TCGA, PMID25631445
Head and Neck	Head and Neck Squamous Cell Carcinoma	25631445	PCLO	SYNE1	3.07841	0.000919938	Co_Occurence	PCLO, SYNE1	Head and Neck Squamous Cell Carcinoma, 2015, Nature, TCGA, PMID25631445
Head and Neck	Head and Neck Squamous Cell Carcinoma	25631445	RYR2	CSMD3	3.32939	0.000967888	Co_Occurence	CSMD3, RYR2	Head and Neck Squamous Cell Carcinoma, 2015, Nature, TCGA, PMID25631445
Head and Neck	Head and Neck Squamous Cell Carcinoma	25631445	TTN	CSMD3	2.43779	0.00104885	Co_Occurence	CSMD3, TTN	Head and Neck Squamous Cell Carcinoma, 2015, Nature, TCGA, PMID25631445
Head and Neck	Head and Neck Squamous Cell Carcinoma	25631445	LRP1B	CSMD3	2.81443	0.00147376	Co_Occurence	CSMD3, LRP1B	Head and Neck Squamous Cell Carcinoma, 2015, Nature, TCGA, PMID25631445
Head and Neck	Head and Neck Squamous Cell Carcinoma	25631445	RYR2	MUC16	3.12309	0.0014759	Co_Occurence	MUC16, RYR2	Head and Neck Squamous Cell Carcinoma, 2015, Nature, TCGA, PMID25631445
Head and Neck	Head and Neck Squamous Cell Carcinoma	25631445	PKHD1L1	FAM135B	4.10094	0.00156251	Co_Occurence	FAM135B, PKHD1L1	Head and Neck Squamous Cell Carcinoma, 2015, Nature, TCGA, PMID25631445
Head and Neck	Head and Neck Squamous Cell Carcinoma	25631445	XIRP2	LRP1B	3.461	0.00160014	Co_Occurence	LRP1B, XIRP2	Head and Neck Squamous Cell Carcinoma, 2015, Nature, TCGA, PMID25631445
Head and Neck	Head and Neck Squamous Cell Carcinoma	25631445	RYR2	XIRP2	3.82255	0.00177759	Co_Occurence	RYR2, XIRP2	Head and Neck Squamous Cell Carcinoma, 2015, Nature, TCGA, PMID25631445
Head and Neck	Head and Neck Squamous Cell Carcinoma	25631445	SI	DNAH5	3.64627	0.00188702	Co_Occurence	DNAH5, SI	Head and Neck Squamous Cell Carcinoma, 2015, Nature, TCGA, PMID25631445
Head and Neck	Head and Neck Squamous Cell Carcinoma	25631445	USH2A	MUC16	2.93155	0.00207931	Co_Occurence	MUC16, USH2A	Head and Neck Squamous Cell Carcinoma, 2015, Nature, TCGA, PMID25631445
Head and Neck	Head and Neck Squamous Cell Carcinoma	25631445	RYR2	DNAH5	3.45605	0.00207931	Co_Occurence	DNAH5, RYR2	Head and Neck Squamous Cell Carcinoma, 2015, Nature, TCGA, PMID25631445
Head and Neck	Head and Neck Squamous Cell Carcinoma	25631445	MUC16	XIRP2	3.17196	0.00207931	Co_Occurence	MUC16, XIRP2	Head and Neck Squamous Cell Carcinoma, 2015, Nature, TCGA, PMID25631445
Head and Neck	Head and Neck Squamous Cell Carcinoma	25631445	CASP8	HUWE1	3.88304	0.00207931	Co_Occurence	CASP8, HUWE1	Head and Neck Squamous Cell Carcinoma, 2015, Nature, TCGA, PMID25631445
Head and Neck	Head and Neck Squamous Cell Carcinoma	25631445	FAT1	NOTCH1	2.57887	0.00207931	Co_Occurence	FAT1, NOTCH1	Head and Neck Squamous Cell Carcinoma, 2015, Nature, TCGA, PMID25631445
Head and Neck	Head and Neck Squamous Cell Carcinoma	25631445	PKHD1L1	RYR2	3.7133	0.00207931	Co_Occurence	PKHD1L1, RYR2	Head and Neck Squamous Cell Carcinoma, 2015, Nature, TCGA, PMID25631445
Head and Neck	Head and Neck Squamous Cell Carcinoma	25631445	RYR2	NSD1	3.45149	0.00248095	Co_Occurence	NSD1, RYR2	Head and Neck Squamous Cell Carcinoma, 2015, Nature, TCGA, PMID25631445
Head and Neck	Head and Neck Squamous Cell Carcinoma	25631445	LRP1B	MUC16	2.62612	0.00263345	Co_Occurence	LRP1B, MUC16	Head and Neck Squamous Cell Carcinoma, 2015, Nature, TCGA, PMID25631445
Head and Neck	Head and Neck Squamous Cell Carcinoma	25631445	USH2A	CSMD3	2.8754	0.00275453	Co_Occurence	CSMD3, USH2A	Head and Neck Squamous Cell Carcinoma, 2015, Nature, TCGA, PMID25631445
Head and Neck	Head and Neck Squamous Cell Carcinoma	25631445	LRP1B	RYR2	3.17336	0.00275453	Co_Occurence	LRP1B, RYR2	Head and Neck Squamous Cell Carcinoma, 2015, Nature, TCGA, PMID25631445
Head and Neck	Head and Neck Squamous Cell Carcinoma	25631445	FLG	USH2A	3.1739	0.00292782	Co_Occurence	FLG, USH2A	Head and Neck Squamous Cell Carcinoma, 2015, Nature, TCGA, PMID25631445
Head and Neck	Head and Neck Squamous Cell Carcinoma	25631445	RELN	TTN	3.00831	0.00292782	Co_Occurence	RELN, TTN	Head and Neck Squamous Cell Carcinoma, 2015, Nature, TCGA, PMID25631445
Head and Neck	Head and Neck Squamous Cell Carcinoma	25631445	CSMD3	DMD	3.06688	0.00312459	Co_Occurence	CSMD3, DMD	Head and Neck Squamous Cell Carcinoma, 2015, Nature, TCGA, PMID25631445
Head and Neck	Head and Neck Squamous Cell Carcinoma	25631445	RYR2	FAM135B	3.59321	0.00319636	Co_Occurence	FAM135B, RYR2	Head and Neck Squamous Cell Carcinoma, 2015, Nature, TCGA, PMID25631445
Head and Neck	Head and Neck Squamous Cell Carcinoma	25631445	USH2A	DMD	3.38343	0.00353896	Co_Occurence	DMD, USH2A	Head and Neck Squamous Cell Carcinoma, 2015, Nature, TCGA, PMID25631445
Head and Neck	Head and Neck Squamous Cell Carcinoma	25631445	FAM135B	XIRP2	3.70676	0.00353896	Co_Occurence	FAM135B, XIRP2	Head and Neck Squamous Cell Carcinoma, 2015, Nature, TCGA, PMID25631445
Head and Neck	Head and Neck Squamous Cell Carcinoma	25631445	RELN	USH2A	3.5029	0.00379167	Co_Occurence	RELN, USH2A	Head and Neck Squamous Cell Carcinoma, 2015, Nature, TCGA, PMID25631445
Head and Neck	Head and Neck Squamous Cell Carcinoma	25631445	TTN	XIRP2	2.69844	0.00480231	Co_Occurence	TTN, XIRP2	Head and Neck Squamous Cell Carcinoma, 2015, Nature, TCGA, PMID25631445
Head and Neck	Head and Neck Squamous Cell Carcinoma	25631445	TTN	DMD	2.69844	0.00480231	Co_Occurence	DMD, TTN	Head and Neck Squamous Cell Carcinoma, 2015, Nature, TCGA, PMID25631445
Head and Neck	Head and Neck Squamous Cell Carcinoma	25631445	CASP8	NOTCH1	2.88351	0.00544411	Co_Occurence	CASP8, NOTCH1	Head and Neck Squamous Cell Carcinoma, 2015, Nature, TCGA, PMID25631445
Head and Neck	Head and Neck Squamous Cell Carcinoma	25631445	RYR2	SYNE1	2.8331	0.00580642	Co_Occurence	RYR2, SYNE1	Head and Neck Squamous Cell Carcinoma, 2015, Nature, TCGA, PMID25631445
Head and Neck	Head and Neck Squamous Cell Carcinoma	25631445	DNAH5	NSD1	2.95667	0.00580642	Co_Occurence	DNAH5, NSD1	Head and Neck Squamous Cell Carcinoma, 2015, Nature, TCGA, PMID25631445
Head and Neck	Head and Neck Squamous Cell Carcinoma	25631445	CDKN2A	FAT1	2.23592	0.00614188	Co_Occurence	CDKN2A, FAT1	Head and Neck Squamous Cell Carcinoma, 2015, Nature, TCGA, PMID25631445
Head and Neck	Head and Neck Squamous Cell Carcinoma	25631445	RELN	CSMD3	2.99163	0.00614188	Co_Occurence	CSMD3, RELN	Head and Neck Squamous Cell Carcinoma, 2015, Nature, TCGA, PMID25631445
Head and Neck	Head and Neck Squamous Cell Carcinoma	25631445	SYNE1	PKHD1L1	2.97599	0.00614188	Co_Occurence	PKHD1L1, SYNE1	Head and Neck Squamous Cell Carcinoma, 2015, Nature, TCGA, PMID25631445
Head and Neck	Head and Neck Squamous Cell Carcinoma	25631445	MUC16	DMD	2.88277	0.0062178	Co_Occurence	DMD, MUC16	Head and Neck Squamous Cell Carcinoma, 2015, Nature, TCGA, PMID25631445
Head and Neck	Head and Neck Squamous Cell Carcinoma	25631445	TTN	DNAH5	2.30577	0.00671507	Co_Occurence	DNAH5, TTN	Head and Neck Squamous Cell Carcinoma, 2015, Nature, TCGA, PMID25631445
Head and Neck	Head and Neck Squamous Cell Carcinoma	25631445	CSMD3	MUC16	2.32489	0.00676802	Co_Occurence	CSMD3, MUC16	Head and Neck Squamous Cell Carcinoma, 2015, Nature, TCGA, PMID25631445
Head and Neck	Head and Neck Squamous Cell Carcinoma	25631445	TTN	USH2A	2.37798	0.00678487	Co_Occurence	TTN, USH2A	Head and Neck Squamous Cell Carcinoma, 2015, Nature, TCGA, PMID25631445
Head and Neck	Head and Neck Squamous Cell Carcinoma	25631445	DNAH5	FAM135B	3.14894	0.0068933	Co_Occurence	DNAH5, FAM135B	Head and Neck Squamous Cell Carcinoma, 2015, Nature, TCGA, PMID25631445
Head and Neck	Head and Neck Squamous Cell Carcinoma	25631445	FLG	XIRP2	3.09347	0.0073577	Co_Occurence	FLG, XIRP2	Head and Neck Squamous Cell Carcinoma, 2015, Nature, TCGA, PMID25631445
Head and Neck	Head and Neck Squamous Cell Carcinoma	25631445	DMD	SI	3.33719	0.00850591	Co_Occurence	DMD, SI	Head and Neck Squamous Cell Carcinoma, 2015, Nature, TCGA, PMID25631445
Head and Neck	Head and Neck Squamous Cell Carcinoma	25631445	CSMD3	XIRP2	2.78179	0.00878543	Co_Occurence	CSMD3, XIRP2	Head and Neck Squamous Cell Carcinoma, 2015, Nature, TCGA, PMID25631445
Head and Neck	Head and Neck Squamous Cell Carcinoma	25631445	DNAH5	PCLO	2.58109	0.00878543	Co_Occurence	DNAH5, PCLO	Head and Neck Squamous Cell Carcinoma, 2015, Nature, TCGA, PMID25631445
Head and Neck	Head and Neck Squamous Cell Carcinoma	25631445	DNAH5	DMD	2.96438	0.00878543	Co_Occurence	DMD, DNAH5	Head and Neck Squamous Cell Carcinoma, 2015, Nature, TCGA, PMID25631445
Head and Neck	Head and Neck Squamous Cell Carcinoma	25631445	DMD	NSD1	3.22504	0.00878543	Co_Occurence	DMD, NSD1	Head and Neck Squamous Cell Carcinoma, 2015, Nature, TCGA, PMID25631445
Head and Neck	Head and Neck Squamous Cell Carcinoma	25631445	XIRP2	NSD1	3.22504	0.00878543	Co_Occurence	NSD1, XIRP2	Head and Neck Squamous Cell Carcinoma, 2015, Nature, TCGA, PMID25631445
Head and Neck	Head and Neck Squamous Cell Carcinoma	25631445	CDKN2A	CASP8	2.66274	0.00879142	Co_Occurence	CASP8, CDKN2A	Head and Neck Squamous Cell Carcinoma, 2015, Nature, TCGA, PMID25631445
Head and Neck	Head and Neck Squamous Cell Carcinoma	25631445	PCLO	USH2A	2.72074	0.00922211	Co_Occurence	PCLO, USH2A	Head and Neck Squamous Cell Carcinoma, 2015, Nature, TCGA, PMID25631445
Head and Neck	Head and Neck Squamous Cell Carcinoma	25631445	PCLO	LRP1B	2.47933	0.00940518	Co_Occurence	LRP1B, PCLO	Head and Neck Squamous Cell Carcinoma, 2015, Nature, TCGA, PMID25631445
Head and Neck	Head and Neck Squamous Cell Carcinoma	25631445	RYR2	USH2A	2.86989	0.00973949	Co_Occurence	RYR2, USH2A	Head and Neck Squamous Cell Carcinoma, 2015, Nature, TCGA, PMID25631445
Head and Neck	Head and Neck Squamous Cell Carcinoma	25631445	RELN	DNAH5	3.07604	0.00973949	Co_Occurence	DNAH5, RELN	Head and Neck Squamous Cell Carcinoma, 2015, Nature, TCGA, PMID25631445
Head and Neck	Head and Neck Squamous Cell Carcinoma	25631445	XIRP2	USH2A	3.00609	0.0104547	Co_Occurence	USH2A, XIRP2	Head and Neck Squamous Cell Carcinoma, 2015, Nature, TCGA, PMID25631445
Head and Neck	Head and Neck Squamous Cell Carcinoma	25631445	RELN	SYNE1	2.92919	0.0110716	Co_Occurence	RELN, SYNE1	Head and Neck Squamous Cell Carcinoma, 2015, Nature, TCGA, PMID25631445
Head and Neck	Head and Neck Squamous Cell Carcinoma	25631445	USH2A	PKHD1L1	2.922	0.0117297	Co_Occurence	PKHD1L1, USH2A	Head and Neck Squamous Cell Carcinoma, 2015, Nature, TCGA, PMID25631445
Head and Neck	Head and Neck Squamous Cell Carcinoma	25631445	LRP1B	USH2A	2.52435	0.0118295	Co_Occurence	LRP1B, USH2A	Head and Neck Squamous Cell Carcinoma, 2015, Nature, TCGA, PMID25631445
Head and Neck	Head and Neck Squamous Cell Carcinoma	25631445	SI	LRP1B	2.78596	0.0124323	Co_Occurence	LRP1B, SI	Head and Neck Squamous Cell Carcinoma, 2015, Nature, TCGA, PMID25631445
Head and Neck	Head and Neck Squamous Cell Carcinoma	25631445	NSD1	PCLO	2.67026	0.0127875	Co_Occurence	NSD1, PCLO	Head and Neck Squamous Cell Carcinoma, 2015, Nature, TCGA, PMID25631445
Head and Neck	Head and Neck Squamous Cell Carcinoma	25631445	TP53	CSMD3	2.2355	0.0138639	Co_Occurence	CSMD3, TP53	Head and Neck Squamous Cell Carcinoma, 2015, Nature, TCGA, PMID25631445
Head and Neck	Head and Neck Squamous Cell Carcinoma	25631445	TP53	USH2A	2.80454	0.0154278	Co_Occurence	TP53, USH2A	Head and Neck Squamous Cell Carcinoma, 2015, Nature, TCGA, PMID25631445
Head and Neck	Head and Neck Squamous Cell Carcinoma	25631445	FAM135B	MUC16	2.53227	0.0154726	Co_Occurence	FAM135B, MUC16	Head and Neck Squamous Cell Carcinoma, 2015, Nature, TCGA, PMID25631445
Head and Neck	Head and Neck Squamous Cell Carcinoma	25631445	PKHD1L1	TTN	2.3376	0.0154726	Co_Occurence	PKHD1L1, TTN	Head and Neck Squamous Cell Carcinoma, 2015, Nature, TCGA, PMID25631445
Head and Neck	Head and Neck Squamous Cell Carcinoma	25631445	USH2A	SI	2.90222	0.0157033	Co_Occurence	SI, USH2A	Head and Neck Squamous Cell Carcinoma, 2015, Nature, TCGA, PMID25631445
Head and Neck	Head and Neck Squamous Cell Carcinoma	25631445	HUWE1	TP53	0.414937	0.0157033	Mutually_Exclusive	HUWE1, TP53	Head and Neck Squamous Cell Carcinoma, 2015, Nature, TCGA, PMID25631445
Head and Neck	Head and Neck Squamous Cell Carcinoma	25631445	NSD1	LRP1B	2.48012	0.0157033	Co_Occurence	LRP1B, NSD1	Head and Neck Squamous Cell Carcinoma, 2015, Nature, TCGA, PMID25631445
Head and Neck	Head and Neck Squamous Cell Carcinoma	25631445	TTN	SI	2.41258	0.0171304	Co_Occurence	SI, TTN	Head and Neck Squamous Cell Carcinoma, 2015, Nature, TCGA, PMID25631445
Head and Neck	Head and Neck Squamous Cell Carcinoma	25631445	RELN	FLG	2.83147	0.0171304	Co_Occurence	FLG, RELN	Head and Neck Squamous Cell Carcinoma, 2015, Nature, TCGA, PMID25631445
Head and Neck	Head and Neck Squamous Cell Carcinoma	25631445	RELN	LRP1B	2.66094	0.0187083	Co_Occurence	LRP1B, RELN	Head and Neck Squamous Cell Carcinoma, 2015, Nature, TCGA, PMID25631445
Head and Neck	Head and Neck Squamous Cell Carcinoma	25631445	RYR2	RELN	3.03915	0.0187083	Co_Occurence	RELN, RYR2	Head and Neck Squamous Cell Carcinoma, 2015, Nature, TCGA, PMID25631445
Head and Neck	Head and Neck Squamous Cell Carcinoma	25631445	RYR2	FLG	2.62318	0.0190445	Co_Occurence	FLG, RYR2	Head and Neck Squamous Cell Carcinoma, 2015, Nature, TCGA, PMID25631445
Head and Neck	Head and Neck Squamous Cell Carcinoma	25631445	CSMD3	SI	2.50925	0.0193158	Co_Occurence	CSMD3, SI	Head and Neck Squamous Cell Carcinoma, 2015, Nature, TCGA, PMID25631445
Head and Neck	Head and Neck Squamous Cell Carcinoma	25631445	FLG	DNAH5	2.49834	0.0193158	Co_Occurence	DNAH5, FLG	Head and Neck Squamous Cell Carcinoma, 2015, Nature, TCGA, PMID25631445
Head and Neck	Head and Neck Squamous Cell Carcinoma	25631445	CASP8	MUC16	2.3798	0.0195517	Co_Occurence	CASP8, MUC16	Head and Neck Squamous Cell Carcinoma, 2015, Nature, TCGA, PMID25631445
Head and Neck	Head and Neck Squamous Cell Carcinoma	25631445	FAM135B	PCLO	2.59182	0.0196456	Co_Occurence	FAM135B, PCLO	Head and Neck Squamous Cell Carcinoma, 2015, Nature, TCGA, PMID25631445
Head and Neck	Head and Neck Squamous Cell Carcinoma	25631445	DMD	LRP1B	2.53468	0.0255234	Co_Occurence	DMD, LRP1B	Head and Neck Squamous Cell Carcinoma, 2015, Nature, TCGA, PMID25631445
Head and Neck	Head and Neck Squamous Cell Carcinoma	25631445	XIRP2	SYNE1	2.49105	0.0262934	Co_Occurence	SYNE1, XIRP2	Head and Neck Squamous Cell Carcinoma, 2015, Nature, TCGA, PMID25631445
Head and Neck	Head and Neck Squamous Cell Carcinoma	25631445	FLG	PIK3CA	2.21465	0.0271648	Co_Occurence	FLG, PIK3CA	Head and Neck Squamous Cell Carcinoma, 2015, Nature, TCGA, PMID25631445
Head and Neck	Head and Neck Squamous Cell Carcinoma	25631445	RELN	PKHD1L1	2.9954	0.0271648	Co_Occurence	PKHD1L1, RELN	Head and Neck Squamous Cell Carcinoma, 2015, Nature, TCGA, PMID25631445
Head and Neck	Head and Neck Squamous Cell Carcinoma	25631445	PIK3CA	TP53	0.53548	0.0297913	Mutually_Exclusive	PIK3CA, TP53	Head and Neck Squamous Cell Carcinoma, 2015, Nature, TCGA, PMID25631445
Head and Neck	Head and Neck Squamous Cell Carcinoma	25631445	SI	PKHD1L1	2.82472	0.030741	Co_Occurence	PKHD1L1, SI	Head and Neck Squamous Cell Carcinoma, 2015, Nature, TCGA, PMID25631445
Head and Neck	Head and Neck Squamous Cell Carcinoma	25631445	PCLO	RYR2	2.29903	0.03358	Co_Occurence	PCLO, RYR2	Head and Neck Squamous Cell Carcinoma, 2015, Nature, TCGA, PMID25631445
Head and Neck	Head and Neck Squamous Cell Carcinoma	25631445	SI	MUC16	2.36331	0.0346332	Co_Occurence	MUC16, SI	Head and Neck Squamous Cell Carcinoma, 2015, Nature, TCGA, PMID25631445
Head and Neck	Head and Neck Squamous Cell Carcinoma	25631445	FLG	FAM135B	2.58324	0.035939	Co_Occurence	FAM135B, FLG	Head and Neck Squamous Cell Carcinoma, 2015, Nature, TCGA, PMID25631445
Head and Neck	Head and Neck Squamous Cell Carcinoma	25631445	MUC16	HUWE1	2.28572	0.0372163	Co_Occurence	HUWE1, MUC16	Head and Neck Squamous Cell Carcinoma, 2015, Nature, TCGA, PMID25631445
Head and Neck	Head and Neck Squamous Cell Carcinoma	25631445	HUWE1	TTN	2.08366	0.0406424	Co_Occurence	HUWE1, TTN	Head and Neck Squamous Cell Carcinoma, 2015, Nature, TCGA, PMID25631445
Head and Neck	Head and Neck Squamous Cell Carcinoma	25631445	DMD	FLG	2.43885	0.0413056	Co_Occurence	DMD, FLG	Head and Neck Squamous Cell Carcinoma, 2015, Nature, TCGA, PMID25631445
Head and Neck	Head and Neck Squamous Cell Carcinoma	25631445	SYNE1	MUC16	1.935	0.0428512	Co_Occurence	MUC16, SYNE1	Head and Neck Squamous Cell Carcinoma, 2015, Nature, TCGA, PMID25631445
Head and Neck	Head and Neck Squamous Cell Carcinoma	25631445	TTN	FLG	1.88344	0.0428524	Co_Occurence	FLG, TTN	Head and Neck Squamous Cell Carcinoma, 2015, Nature, TCGA, PMID25631445
Head and Neck	Head and Neck Squamous Cell Carcinoma	25631445	NSD1	TTN	1.99237	0.0428524	Co_Occurence	NSD1, TTN	Head and Neck Squamous Cell Carcinoma, 2015, Nature, TCGA, PMID25631445
Head and Neck	Head and Neck Squamous Cell Carcinoma	25631445	RELN	HUWE1	2.79618	0.0428524	Co_Occurence	HUWE1, RELN	Head and Neck Squamous Cell Carcinoma, 2015, Nature, TCGA, PMID25631445
Head and Neck	Head and Neck Squamous Cell Carcinoma	25631445	DMD	SYNE1	2.23417	0.0456313	Co_Occurence	DMD, SYNE1	Head and Neck Squamous Cell Carcinoma, 2015, Nature, TCGA, PMID25631445
Head and Neck	Head and Neck Squamous Cell Carcinoma	25631445	DNAH5	USH2A	2.22366	0.0456313	Co_Occurence	DNAH5, USH2A	Head and Neck Squamous Cell Carcinoma, 2015, Nature, TCGA, PMID25631445
Head and Neck	Head and Neck Squamous Cell Carcinoma	25631445	XIRP2	DNAH5	2.34033	0.0456752	Co_Occurence	DNAH5, XIRP2	Head and Neck Squamous Cell Carcinoma, 2015, Nature, TCGA, PMID25631445
Head and Neck	Head and Neck Squamous Cell Carcinoma	25631445	SYNE1	TP53	1.98088	0.0456752	Co_Occurence	SYNE1, TP53	Head and Neck Squamous Cell Carcinoma, 2015, Nature, TCGA, PMID25631445
Head and Neck	Head and Neck Squamous Cell Carcinoma	25631445	TP53	CASP8	0.50217	0.0465822	Mutually_Exclusive	CASP8, TP53	Head and Neck Squamous Cell Carcinoma, 2015, Nature, TCGA, PMID25631445
Kidney	Chromophobe Renal Cell Carcinoma	25155756	ZBTB34	FLT4	Inf	0.0333868	Co_Occurence	FLT4, ZBTB34	Chromophobe Renal Cell Carcinoma, Davis et al, 2014, Cancer Cell, , PMID25155756
Kidney	Clear Cell Renal Cell Carcinoma	23792563	MUC17	SPEN	14.4724	0.0204481	Co_Occurence	MUC17, SPEN	Clear Cell Renal Cell Carcinoma, 2013, Nature, TCGA, PMID23792563
Kidney	Clear Cell Renal Cell Carcinoma	23792563	PBRM1	SETD2	2.82757	0.029319	Co_Occurence	PBRM1, SETD2	Clear Cell Renal Cell Carcinoma, 2013, Nature, TCGA, PMID23792563
Kidney	Papillary Renal Cell Carcinoma	26536169	PBRM1	SETD2	53.2209	3.46675e-07	Co_Occurence	PBRM1, SETD2	Papillary Renal Cell Carcinoma, 2016, NEJM, TCGA, PMID26536169
Kidney	Papillary Renal Cell Carcinoma	26536169	CENPF	OBSCN	13.3514	0.00882551	Co_Occurence	CENPF, OBSCN	Papillary Renal Cell Carcinoma, 2016, NEJM, TCGA, PMID26536169
Kidney	Papillary Renal Cell Carcinoma	26536169	MACF1	KMT2D	9.29204	0.0276188	Co_Occurence	KMT2D, MACF1	Papillary Renal Cell Carcinoma, 2016, NEJM, TCGA, PMID26536169
Lung	Lung Adenocarcinoma	25079552	RYR2	TTN	4.50792	1.72589e-15	Co_Occurence	RYR2, TTN	Lung Adenocarcinoma, 2014, Nature, TCGA, PMID25079552
Lung	Lung Adenocarcinoma	25079552	LRP1B	MUC16	4.5517	2.30277e-15	Co_Occurence	LRP1B, MUC16	Lung Adenocarcinoma, 2014, Nature, TCGA, PMID25079552
Lung	Lung Adenocarcinoma	25079552	CSMD3	TTN	4.26309	1.09374e-14	Co_Occurence	CSMD3, TTN	Lung Adenocarcinoma, 2014, Nature, TCGA, PMID25079552
Lung	Lung Adenocarcinoma	25079552	MUC16	TTN	4.10445	2.26598e-14	Co_Occurence	MUC16, TTN	Lung Adenocarcinoma, 2014, Nature, TCGA, PMID25079552
Lung	Lung Adenocarcinoma	25079552	USH2A	CSMD3	4.37531	8.75968e-14	Co_Occurence	CSMD3, USH2A	Lung Adenocarcinoma, 2014, Nature, TCGA, PMID25079552
Lung	Lung Adenocarcinoma	25079552	LRP1B	RYR2	4.20375	9.32705e-14	Co_Occurence	LRP1B, RYR2	Lung Adenocarcinoma, 2014, Nature, TCGA, PMID25079552
Lung	Lung Adenocarcinoma	25079552	PCDH15	COL11A1	6.07527	1.09969e-13	Co_Occurence	COL11A1, PCDH15	Lung Adenocarcinoma, 2014, Nature, TCGA, PMID25079552
Lung	Lung Adenocarcinoma	25079552	ZFHX4	RYR2	4.2192	2.14849e-13	Co_Occurence	RYR2, ZFHX4	Lung Adenocarcinoma, 2014, Nature, TCGA, PMID25079552
Lung	Lung Adenocarcinoma	25079552	XIRP2	TTN	4.51611	1.11734e-12	Co_Occurence	TTN, XIRP2	Lung Adenocarcinoma, 2014, Nature, TCGA, PMID25079552
Lung	Lung Adenocarcinoma	25079552	USH2A	TTN	4.06293	2.23983e-12	Co_Occurence	TTN, USH2A	Lung Adenocarcinoma, 2014, Nature, TCGA, PMID25079552
Lung	Lung Adenocarcinoma	25079552	MUC17	USH2A	5.00515	3.32002e-12	Co_Occurence	MUC17, USH2A	Lung Adenocarcinoma, 2014, Nature, TCGA, PMID25079552
Lung	Lung Adenocarcinoma	25079552	MUC16	ZFHX4	3.80466	5.82622e-12	Co_Occurence	MUC16, ZFHX4	Lung Adenocarcinoma, 2014, Nature, TCGA, PMID25079552
Lung	Lung Adenocarcinoma	25079552	CSMD3	RYR2	3.65779	6.04664e-12	Co_Occurence	CSMD3, RYR2	Lung Adenocarcinoma, 2014, Nature, TCGA, PMID25079552
Lung	Lung Adenocarcinoma	25079552	CSMD3	TP53	3.54678	1.37707e-11	Co_Occurence	CSMD3, TP53	Lung Adenocarcinoma, 2014, Nature, TCGA, PMID25079552
Lung	Lung Adenocarcinoma	25079552	CSMD3	MUC16	3.52798	1.37888e-11	Co_Occurence	CSMD3, MUC16	Lung Adenocarcinoma, 2014, Nature, TCGA, PMID25079552
Lung	Lung Adenocarcinoma	25079552	XIRP2	ZFHX4	4.06827	2.09531e-11	Co_Occurence	XIRP2, ZFHX4	Lung Adenocarcinoma, 2014, Nature, TCGA, PMID25079552
Lung	Lung Adenocarcinoma	25079552	APOB	MUC16	5.0479	2.24964e-11	Co_Occurence	APOB, MUC16	Lung Adenocarcinoma, 2014, Nature, TCGA, PMID25079552
Lung	Lung Adenocarcinoma	25079552	PCDH15	XIRP2	4.75589	2.61253e-11	Co_Occurence	PCDH15, XIRP2	Lung Adenocarcinoma, 2014, Nature, TCGA, PMID25079552
Lung	Lung Adenocarcinoma	25079552	APOB	XIRP2	4.85945	5.24501e-11	Co_Occurence	APOB, XIRP2	Lung Adenocarcinoma, 2014, Nature, TCGA, PMID25079552
Lung	Lung Adenocarcinoma	25079552	LRP1B	TTN	3.4841	7.03425e-11	Co_Occurence	LRP1B, TTN	Lung Adenocarcinoma, 2014, Nature, TCGA, PMID25079552
Lung	Lung Adenocarcinoma	25079552	RYR2	MUC16	3.39711	8.67954e-11	Co_Occurence	MUC16, RYR2	Lung Adenocarcinoma, 2014, Nature, TCGA, PMID25079552
Lung	Lung Adenocarcinoma	25079552	USH2A	RYR2	3.56945	1.52377e-10	Co_Occurence	RYR2, USH2A	Lung Adenocarcinoma, 2014, Nature, TCGA, PMID25079552
Lung	Lung Adenocarcinoma	25079552	ZNF536	MUC16	4.30331	1.92969e-10	Co_Occurence	MUC16, ZNF536	Lung Adenocarcinoma, 2014, Nature, TCGA, PMID25079552
Lung	Lung Adenocarcinoma	25079552	ZFHX4	CSMD3	3.45212	2.17717e-10	Co_Occurence	CSMD3, ZFHX4	Lung Adenocarcinoma, 2014, Nature, TCGA, PMID25079552
Lung	Lung Adenocarcinoma	25079552	XIRP2	FLG	3.92035	4.19883e-10	Co_Occurence	FLG, XIRP2	Lung Adenocarcinoma, 2014, Nature, TCGA, PMID25079552
Lung	Lung Adenocarcinoma	25079552	TTN	ZFHX4	3.32558	6.18401e-10	Co_Occurence	TTN, ZFHX4	Lung Adenocarcinoma, 2014, Nature, TCGA, PMID25079552
Lung	Lung Adenocarcinoma	25079552	PCDH15	MUC16	4.08912	7.76284e-10	Co_Occurence	MUC16, PCDH15	Lung Adenocarcinoma, 2014, Nature, TCGA, PMID25079552
Lung	Lung Adenocarcinoma	25079552	PCLO	CSMD3	4.21682	7.78e-10	Co_Occurence	CSMD3, PCLO	Lung Adenocarcinoma, 2014, Nature, TCGA, PMID25079552
Lung	Lung Adenocarcinoma	25079552	CSMD3	LRP1B	3.19813	1.00986e-09	Co_Occurence	CSMD3, LRP1B	Lung Adenocarcinoma, 2014, Nature, TCGA, PMID25079552
Lung	Lung Adenocarcinoma	25079552	USH2A	PCDH15	3.92416	1.91425e-09	Co_Occurence	PCDH15, USH2A	Lung Adenocarcinoma, 2014, Nature, TCGA, PMID25079552
Lung	Lung Adenocarcinoma	25079552	APOB	RYR2	4.1122	2.13652e-09	Co_Occurence	APOB, RYR2	Lung Adenocarcinoma, 2014, Nature, TCGA, PMID25079552
Lung	Lung Adenocarcinoma	25079552	TP53	TTN	2.95453	2.43492e-09	Co_Occurence	TP53, TTN	Lung Adenocarcinoma, 2014, Nature, TCGA, PMID25079552
Lung	Lung Adenocarcinoma	25079552	APOB	USH2A	4.114	2.43492e-09	Co_Occurence	APOB, USH2A	Lung Adenocarcinoma, 2014, Nature, TCGA, PMID25079552
Lung	Lung Adenocarcinoma	25079552	TTN	APOB	4.3275	2.86915e-09	Co_Occurence	APOB, TTN	Lung Adenocarcinoma, 2014, Nature, TCGA, PMID25079552
Lung	Lung Adenocarcinoma	25079552	ANK2	LRP1B	3.91415	2.89044e-09	Co_Occurence	ANK2, LRP1B	Lung Adenocarcinoma, 2014, Nature, TCGA, PMID25079552
Lung	Lung Adenocarcinoma	25079552	PAPPA2	USH2A	4.11837	3.29782e-09	Co_Occurence	PAPPA2, USH2A	Lung Adenocarcinoma, 2014, Nature, TCGA, PMID25079552
Lung	Lung Adenocarcinoma	25079552	RYR3	COL11A1	4.40561	3.48402e-09	Co_Occurence	COL11A1, RYR3	Lung Adenocarcinoma, 2014, Nature, TCGA, PMID25079552
Lung	Lung Adenocarcinoma	25079552	RYR3	ZNF536	4.45589	3.85922e-09	Co_Occurence	RYR3, ZNF536	Lung Adenocarcinoma, 2014, Nature, TCGA, PMID25079552
Lung	Lung Adenocarcinoma	25079552	ZFHX4	RYR3	4.00875	4.13354e-09	Co_Occurence	RYR3, ZFHX4	Lung Adenocarcinoma, 2014, Nature, TCGA, PMID25079552
Lung	Lung Adenocarcinoma	25079552	FLG	USH2A	3.48297	4.98359e-09	Co_Occurence	FLG, USH2A	Lung Adenocarcinoma, 2014, Nature, TCGA, PMID25079552
Lung	Lung Adenocarcinoma	25079552	SPTA1	USH2A	3.48297	4.98359e-09	Co_Occurence	SPTA1, USH2A	Lung Adenocarcinoma, 2014, Nature, TCGA, PMID25079552
Lung	Lung Adenocarcinoma	25079552	USH2A	MUC16	3.15989	5.12204e-09	Co_Occurence	MUC16, USH2A	Lung Adenocarcinoma, 2014, Nature, TCGA, PMID25079552
Lung	Lung Adenocarcinoma	25079552	COL11A1	CSMD3	3.64519	5.96116e-09	Co_Occurence	COL11A1, CSMD3	Lung Adenocarcinoma, 2014, Nature, TCGA, PMID25079552
Lung	Lung Adenocarcinoma	25079552	TTN	PCLO	4.03076	6.0306e-09	Co_Occurence	PCLO, TTN	Lung Adenocarcinoma, 2014, Nature, TCGA, PMID25079552
Lung	Lung Adenocarcinoma	25079552	APOB	NAV3	4.35196	6.50391e-09	Co_Occurence	APOB, NAV3	Lung Adenocarcinoma, 2014, Nature, TCGA, PMID25079552
Lung	Lung Adenocarcinoma	25079552	XIRP2	RYR2	3.30403	7.07786e-09	Co_Occurence	RYR2, XIRP2	Lung Adenocarcinoma, 2014, Nature, TCGA, PMID25079552
Lung	Lung Adenocarcinoma	25079552	PCDH15	TTN	3.7931	7.63008e-09	Co_Occurence	PCDH15, TTN	Lung Adenocarcinoma, 2014, Nature, TCGA, PMID25079552
Lung	Lung Adenocarcinoma	25079552	FLG	ZFHX4	3.36447	7.97312e-09	Co_Occurence	FLG, ZFHX4	Lung Adenocarcinoma, 2014, Nature, TCGA, PMID25079552
Lung	Lung Adenocarcinoma	25079552	SPTA1	MUC16	3.27742	9.59722e-09	Co_Occurence	MUC16, SPTA1	Lung Adenocarcinoma, 2014, Nature, TCGA, PMID25079552
Lung	Lung Adenocarcinoma	25079552	COL11A1	CSMD1	3.98421	1.1851e-08	Co_Occurence	COL11A1, CSMD1	Lung Adenocarcinoma, 2014, Nature, TCGA, PMID25079552
Lung	Lung Adenocarcinoma	25079552	LRP1B	XIRP2	3.2401	1.27946e-08	Co_Occurence	LRP1B, XIRP2	Lung Adenocarcinoma, 2014, Nature, TCGA, PMID25079552
Lung	Lung Adenocarcinoma	25079552	USH2A	XIRP2	3.32645	1.27946e-08	Co_Occurence	USH2A, XIRP2	Lung Adenocarcinoma, 2014, Nature, TCGA, PMID25079552
Lung	Lung Adenocarcinoma	25079552	LRP1B	ZFHX4	3.03039	1.28091e-08	Co_Occurence	LRP1B, ZFHX4	Lung Adenocarcinoma, 2014, Nature, TCGA, PMID25079552
Lung	Lung Adenocarcinoma	25079552	FAT3	USH2A	3.5905	1.59077e-08	Co_Occurence	FAT3, USH2A	Lung Adenocarcinoma, 2014, Nature, TCGA, PMID25079552
Lung	Lung Adenocarcinoma	25079552	NAV3	RYR2	3.49689	1.60842e-08	Co_Occurence	NAV3, RYR2	Lung Adenocarcinoma, 2014, Nature, TCGA, PMID25079552
Lung	Lung Adenocarcinoma	25079552	CSMD3	APOB	3.72803	1.87276e-08	Co_Occurence	APOB, CSMD3	Lung Adenocarcinoma, 2014, Nature, TCGA, PMID25079552
Lung	Lung Adenocarcinoma	25079552	MUC17	RYR2	3.59407	1.87276e-08	Co_Occurence	MUC17, RYR2	Lung Adenocarcinoma, 2014, Nature, TCGA, PMID25079552
Lung	Lung Adenocarcinoma	25079552	TTN	RYR3	3.90627	1.92143e-08	Co_Occurence	RYR3, TTN	Lung Adenocarcinoma, 2014, Nature, TCGA, PMID25079552
Lung	Lung Adenocarcinoma	25079552	MUC16	MUC17	3.60238	1.94242e-08	Co_Occurence	MUC16, MUC17	Lung Adenocarcinoma, 2014, Nature, TCGA, PMID25079552
Lung	Lung Adenocarcinoma	25079552	PCDH15	CSMD3	3.52973	2.00572e-08	Co_Occurence	CSMD3, PCDH15	Lung Adenocarcinoma, 2014, Nature, TCGA, PMID25079552
Lung	Lung Adenocarcinoma	25079552	APOB	ZFHX4	3.71828	2.51666e-08	Co_Occurence	APOB, ZFHX4	Lung Adenocarcinoma, 2014, Nature, TCGA, PMID25079552
Lung	Lung Adenocarcinoma	25079552	RYR2	ANK2	3.51862	3.17526e-08	Co_Occurence	ANK2, RYR2	Lung Adenocarcinoma, 2014, Nature, TCGA, PMID25079552
Lung	Lung Adenocarcinoma	25079552	NAV3	PCDH15	3.85525	3.18103e-08	Co_Occurence	NAV3, PCDH15	Lung Adenocarcinoma, 2014, Nature, TCGA, PMID25079552
Lung	Lung Adenocarcinoma	25079552	ZFHX4	NAV3	3.38784	3.34351e-08	Co_Occurence	NAV3, ZFHX4	Lung Adenocarcinoma, 2014, Nature, TCGA, PMID25079552
Lung	Lung Adenocarcinoma	25079552	RYR2	TP53	2.79457	3.43891e-08	Co_Occurence	RYR2, TP53	Lung Adenocarcinoma, 2014, Nature, TCGA, PMID25079552
Lung	Lung Adenocarcinoma	25079552	USH2A	RYR3	3.62319	3.82003e-08	Co_Occurence	RYR3, USH2A	Lung Adenocarcinoma, 2014, Nature, TCGA, PMID25079552
Lung	Lung Adenocarcinoma	25079552	MUC16	XIRP2	3.05177	3.92167e-08	Co_Occurence	MUC16, XIRP2	Lung Adenocarcinoma, 2014, Nature, TCGA, PMID25079552
Lung	Lung Adenocarcinoma	25079552	TP53	ANK2	3.72856	3.92167e-08	Co_Occurence	ANK2, TP53	Lung Adenocarcinoma, 2014, Nature, TCGA, PMID25079552
Lung	Lung Adenocarcinoma	25079552	RYR3	FLG	3.71568	4.38854e-08	Co_Occurence	FLG, RYR3	Lung Adenocarcinoma, 2014, Nature, TCGA, PMID25079552
Lung	Lung Adenocarcinoma	25079552	ZNF536	RYR2	3.38745	4.99848e-08	Co_Occurence	RYR2, ZNF536	Lung Adenocarcinoma, 2014, Nature, TCGA, PMID25079552
Lung	Lung Adenocarcinoma	25079552	PCLO	RYR2	3.44436	5.2017e-08	Co_Occurence	PCLO, RYR2	Lung Adenocarcinoma, 2014, Nature, TCGA, PMID25079552
Lung	Lung Adenocarcinoma	25079552	ZNF536	COL11A1	3.78284	5.2017e-08	Co_Occurence	COL11A1, ZNF536	Lung Adenocarcinoma, 2014, Nature, TCGA, PMID25079552
Lung	Lung Adenocarcinoma	25079552	PCDH15	ZFHX4	3.37264	5.94804e-08	Co_Occurence	PCDH15, ZFHX4	Lung Adenocarcinoma, 2014, Nature, TCGA, PMID25079552
Lung	Lung Adenocarcinoma	25079552	USH2A	ZNF536	3.4084	6.45255e-08	Co_Occurence	USH2A, ZNF536	Lung Adenocarcinoma, 2014, Nature, TCGA, PMID25079552
Lung	Lung Adenocarcinoma	25079552	PAPPA2	APOB	4.12905	6.56095e-08	Co_Occurence	APOB, PAPPA2	Lung Adenocarcinoma, 2014, Nature, TCGA, PMID25079552
Lung	Lung Adenocarcinoma	25079552	TTN	ZNF536	3.41573	7.04736e-08	Co_Occurence	TTN, ZNF536	Lung Adenocarcinoma, 2014, Nature, TCGA, PMID25079552
Lung	Lung Adenocarcinoma	25079552	MUC16	FLG	3.02462	7.14493e-08	Co_Occurence	FLG, MUC16	Lung Adenocarcinoma, 2014, Nature, TCGA, PMID25079552
Lung	Lung Adenocarcinoma	25079552	MUC16	COL11A1	3.29249	7.14493e-08	Co_Occurence	COL11A1, MUC16	Lung Adenocarcinoma, 2014, Nature, TCGA, PMID25079552
Lung	Lung Adenocarcinoma	25079552	TTN	ANK2	3.4746	7.61847e-08	Co_Occurence	ANK2, TTN	Lung Adenocarcinoma, 2014, Nature, TCGA, PMID25079552
Lung	Lung Adenocarcinoma	25079552	XIRP2	TP53	3.06839	7.67535e-08	Co_Occurence	TP53, XIRP2	Lung Adenocarcinoma, 2014, Nature, TCGA, PMID25079552
Lung	Lung Adenocarcinoma	25079552	LRP1B	COL11A1	3.27902	7.67535e-08	Co_Occurence	COL11A1, LRP1B	Lung Adenocarcinoma, 2014, Nature, TCGA, PMID25079552
Lung	Lung Adenocarcinoma	25079552	PCDH15	CSMD1	3.65996	7.67535e-08	Co_Occurence	CSMD1, PCDH15	Lung Adenocarcinoma, 2014, Nature, TCGA, PMID25079552
Lung	Lung Adenocarcinoma	25079552	SPTA1	CSMD3	3.02618	8.26084e-08	Co_Occurence	CSMD3, SPTA1	Lung Adenocarcinoma, 2014, Nature, TCGA, PMID25079552
Lung	Lung Adenocarcinoma	25079552	APOB	PCDH15	3.84042	9.277e-08	Co_Occurence	APOB, PCDH15	Lung Adenocarcinoma, 2014, Nature, TCGA, PMID25079552
Lung	Lung Adenocarcinoma	25079552	FAT3	TTN	3.30899	9.39309e-08	Co_Occurence	FAT3, TTN	Lung Adenocarcinoma, 2014, Nature, TCGA, PMID25079552
Lung	Lung Adenocarcinoma	25079552	COL11A1	USH2A	3.2774	9.39309e-08	Co_Occurence	COL11A1, USH2A	Lung Adenocarcinoma, 2014, Nature, TCGA, PMID25079552
Lung	Lung Adenocarcinoma	25079552	NAV3	COL11A1	3.59688	9.39309e-08	Co_Occurence	COL11A1, NAV3	Lung Adenocarcinoma, 2014, Nature, TCGA, PMID25079552
Lung	Lung Adenocarcinoma	25079552	PCDH15	LRP1B	3.28769	9.39309e-08	Co_Occurence	LRP1B, PCDH15	Lung Adenocarcinoma, 2014, Nature, TCGA, PMID25079552
Lung	Lung Adenocarcinoma	25079552	COL11A1	APOB	3.80688	1.06547e-07	Co_Occurence	APOB, COL11A1	Lung Adenocarcinoma, 2014, Nature, TCGA, PMID25079552
Lung	Lung Adenocarcinoma	25079552	APOB	SPTA1	3.60475	1.14883e-07	Co_Occurence	APOB, SPTA1	Lung Adenocarcinoma, 2014, Nature, TCGA, PMID25079552
Lung	Lung Adenocarcinoma	25079552	USH2A	ZFHX4	2.86682	1.33014e-07	Co_Occurence	USH2A, ZFHX4	Lung Adenocarcinoma, 2014, Nature, TCGA, PMID25079552
Lung	Lung Adenocarcinoma	25079552	PCDH15	RYR2	3.23237	1.4216e-07	Co_Occurence	PCDH15, RYR2	Lung Adenocarcinoma, 2014, Nature, TCGA, PMID25079552
Lung	Lung Adenocarcinoma	25079552	NAV3	XIRP2	3.3243	1.52593e-07	Co_Occurence	NAV3, XIRP2	Lung Adenocarcinoma, 2014, Nature, TCGA, PMID25079552
Lung	Lung Adenocarcinoma	25079552	FAT3	PAPPA2	3.74458	1.79599e-07	Co_Occurence	FAT3, PAPPA2	Lung Adenocarcinoma, 2014, Nature, TCGA, PMID25079552
Lung	Lung Adenocarcinoma	25079552	RYR3	XIRP2	3.4802	1.8611e-07	Co_Occurence	RYR3, XIRP2	Lung Adenocarcinoma, 2014, Nature, TCGA, PMID25079552
Lung	Lung Adenocarcinoma	25079552	XIRP2	CSMD3	2.84321	2.11399e-07	Co_Occurence	CSMD3, XIRP2	Lung Adenocarcinoma, 2014, Nature, TCGA, PMID25079552
Lung	Lung Adenocarcinoma	25079552	MUC17	ZFHX4	3.20972	2.32723e-07	Co_Occurence	MUC17, ZFHX4	Lung Adenocarcinoma, 2014, Nature, TCGA, PMID25079552
Lung	Lung Adenocarcinoma	25079552	PAPPA2	TTN	3.48609	2.32723e-07	Co_Occurence	PAPPA2, TTN	Lung Adenocarcinoma, 2014, Nature, TCGA, PMID25079552
Lung	Lung Adenocarcinoma	25079552	COL11A1	XIRP2	3.2921	2.34817e-07	Co_Occurence	COL11A1, XIRP2	Lung Adenocarcinoma, 2014, Nature, TCGA, PMID25079552
Lung	Lung Adenocarcinoma	25079552	RYR3	MUC16	3.30168	2.55628e-07	Co_Occurence	MUC16, RYR3	Lung Adenocarcinoma, 2014, Nature, TCGA, PMID25079552
Lung	Lung Adenocarcinoma	25079552	APOB	LRP1B	3.33567	2.63859e-07	Co_Occurence	APOB, LRP1B	Lung Adenocarcinoma, 2014, Nature, TCGA, PMID25079552
Lung	Lung Adenocarcinoma	25079552	RYR3	RYR2	3.24558	2.90529e-07	Co_Occurence	RYR2, RYR3	Lung Adenocarcinoma, 2014, Nature, TCGA, PMID25079552
Lung	Lung Adenocarcinoma	25079552	MUC16	TP53	2.54031	2.93779e-07	Co_Occurence	MUC16, TP53	Lung Adenocarcinoma, 2014, Nature, TCGA, PMID25079552
Lung	Lung Adenocarcinoma	25079552	PCLO	ZFHX4	3.20555	3.06474e-07	Co_Occurence	PCLO, ZFHX4	Lung Adenocarcinoma, 2014, Nature, TCGA, PMID25079552
Lung	Lung Adenocarcinoma	25079552	NAV3	TTN	3.10611	3.14729e-07	Co_Occurence	NAV3, TTN	Lung Adenocarcinoma, 2014, Nature, TCGA, PMID25079552
Lung	Lung Adenocarcinoma	25079552	XIRP2	CSMD1	3.173	3.24517e-07	Co_Occurence	CSMD1, XIRP2	Lung Adenocarcinoma, 2014, Nature, TCGA, PMID25079552
Lung	Lung Adenocarcinoma	25079552	MUC16	PCLO	3.13315	4.43181e-07	Co_Occurence	MUC16, PCLO	Lung Adenocarcinoma, 2014, Nature, TCGA, PMID25079552
Lung	Lung Adenocarcinoma	25079552	FAT3	CSMD3	3.03153	4.43181e-07	Co_Occurence	CSMD3, FAT3	Lung Adenocarcinoma, 2014, Nature, TCGA, PMID25079552
Lung	Lung Adenocarcinoma	25079552	TP53	COL11A1	3.13134	4.57729e-07	Co_Occurence	COL11A1, TP53	Lung Adenocarcinoma, 2014, Nature, TCGA, PMID25079552
Lung	Lung Adenocarcinoma	25079552	RYR3	APOB	3.68287	4.82531e-07	Co_Occurence	APOB, RYR3	Lung Adenocarcinoma, 2014, Nature, TCGA, PMID25079552
Lung	Lung Adenocarcinoma	25079552	XIRP2	PAPPA2	3.35038	4.98429e-07	Co_Occurence	PAPPA2, XIRP2	Lung Adenocarcinoma, 2014, Nature, TCGA, PMID25079552
Lung	Lung Adenocarcinoma	25079552	COL11A1	MUC17	3.46414	5.16324e-07	Co_Occurence	COL11A1, MUC17	Lung Adenocarcinoma, 2014, Nature, TCGA, PMID25079552
Lung	Lung Adenocarcinoma	25079552	ZNF536	PCDH15	3.45286	5.23048e-07	Co_Occurence	PCDH15, ZNF536	Lung Adenocarcinoma, 2014, Nature, TCGA, PMID25079552
Lung	Lung Adenocarcinoma	25079552	ANK2	NAV3	3.41593	5.66795e-07	Co_Occurence	ANK2, NAV3	Lung Adenocarcinoma, 2014, Nature, TCGA, PMID25079552
Lung	Lung Adenocarcinoma	25079552	MUC17	TP53	3.20462	6.33061e-07	Co_Occurence	MUC17, TP53	Lung Adenocarcinoma, 2014, Nature, TCGA, PMID25079552
Lung	Lung Adenocarcinoma	25079552	TP53	ZFHX4	2.5722	6.99067e-07	Co_Occurence	TP53, ZFHX4	Lung Adenocarcinoma, 2014, Nature, TCGA, PMID25079552
Lung	Lung Adenocarcinoma	25079552	NAV3	SPTA1	3.09287	7.38913e-07	Co_Occurence	NAV3, SPTA1	Lung Adenocarcinoma, 2014, Nature, TCGA, PMID25079552
Lung	Lung Adenocarcinoma	25079552	COL11A1	ZFHX4	2.9538	8.04911e-07	Co_Occurence	COL11A1, ZFHX4	Lung Adenocarcinoma, 2014, Nature, TCGA, PMID25079552
Lung	Lung Adenocarcinoma	25079552	PCDH15	SPTA1	3.13459	8.04911e-07	Co_Occurence	PCDH15, SPTA1	Lung Adenocarcinoma, 2014, Nature, TCGA, PMID25079552
Lung	Lung Adenocarcinoma	25079552	ZNF536	LRP1B	2.99796	8.28976e-07	Co_Occurence	LRP1B, ZNF536	Lung Adenocarcinoma, 2014, Nature, TCGA, PMID25079552
Lung	Lung Adenocarcinoma	25079552	FLG	APOB	3.24908	8.84713e-07	Co_Occurence	APOB, FLG	Lung Adenocarcinoma, 2014, Nature, TCGA, PMID25079552
Lung	Lung Adenocarcinoma	25079552	NAV3	CSMD3	2.88577	9.23825e-07	Co_Occurence	CSMD3, NAV3	Lung Adenocarcinoma, 2014, Nature, TCGA, PMID25079552
Lung	Lung Adenocarcinoma	25079552	SPTA1	ZFHX4	2.75543	9.37037e-07	Co_Occurence	SPTA1, ZFHX4	Lung Adenocarcinoma, 2014, Nature, TCGA, PMID25079552
Lung	Lung Adenocarcinoma	25079552	FAT3	RYR2	2.93016	9.83227e-07	Co_Occurence	FAT3, RYR2	Lung Adenocarcinoma, 2014, Nature, TCGA, PMID25079552
Lung	Lung Adenocarcinoma	25079552	TTN	SPTA1	2.7311	9.84697e-07	Co_Occurence	SPTA1, TTN	Lung Adenocarcinoma, 2014, Nature, TCGA, PMID25079552
Lung	Lung Adenocarcinoma	25079552	XIRP2	ZNF536	3.0771	1.02549e-06	Co_Occurence	XIRP2, ZNF536	Lung Adenocarcinoma, 2014, Nature, TCGA, PMID25079552
Lung	Lung Adenocarcinoma	25079552	RYR3	ANK2	3.45474	1.02652e-06	Co_Occurence	ANK2, RYR3	Lung Adenocarcinoma, 2014, Nature, TCGA, PMID25079552
Lung	Lung Adenocarcinoma	25079552	USH2A	PCLO	3.06963	1.09714e-06	Co_Occurence	PCLO, USH2A	Lung Adenocarcinoma, 2014, Nature, TCGA, PMID25079552
Lung	Lung Adenocarcinoma	25079552	RYR3	FAT3	3.34305	1.18979e-06	Co_Occurence	FAT3, RYR3	Lung Adenocarcinoma, 2014, Nature, TCGA, PMID25079552
Lung	Lung Adenocarcinoma	25079552	APOB	ZNF536	3.43112	1.2422e-06	Co_Occurence	APOB, ZNF536	Lung Adenocarcinoma, 2014, Nature, TCGA, PMID25079552
Lung	Lung Adenocarcinoma	25079552	PAPPA2	CSMD3	3.05348	1.3538e-06	Co_Occurence	CSMD3, PAPPA2	Lung Adenocarcinoma, 2014, Nature, TCGA, PMID25079552
Lung	Lung Adenocarcinoma	25079552	TP53	PCLO	3.09563	1.461e-06	Co_Occurence	PCLO, TP53	Lung Adenocarcinoma, 2014, Nature, TCGA, PMID25079552
Lung	Lung Adenocarcinoma	25079552	TP53	USH2A	2.51544	1.74349e-06	Co_Occurence	TP53, USH2A	Lung Adenocarcinoma, 2014, Nature, TCGA, PMID25079552
Lung	Lung Adenocarcinoma	25079552	NAV3	USH2A	2.87596	1.74349e-06	Co_Occurence	NAV3, USH2A	Lung Adenocarcinoma, 2014, Nature, TCGA, PMID25079552
Lung	Lung Adenocarcinoma	25079552	PAPPA2	ZFHX4	3.03784	2.33674e-06	Co_Occurence	PAPPA2, ZFHX4	Lung Adenocarcinoma, 2014, Nature, TCGA, PMID25079552
Lung	Lung Adenocarcinoma	25079552	LRP1B	TP53	2.42104	2.36653e-06	Co_Occurence	LRP1B, TP53	Lung Adenocarcinoma, 2014, Nature, TCGA, PMID25079552
Lung	Lung Adenocarcinoma	25079552	RYR3	NAV3	3.24159	2.36685e-06	Co_Occurence	NAV3, RYR3	Lung Adenocarcinoma, 2014, Nature, TCGA, PMID25079552
Lung	Lung Adenocarcinoma	25079552	ZNF536	TP53	2.92779	2.43837e-06	Co_Occurence	TP53, ZNF536	Lung Adenocarcinoma, 2014, Nature, TCGA, PMID25079552
Lung	Lung Adenocarcinoma	25079552	ZNF536	FLG	2.98559	2.43927e-06	Co_Occurence	FLG, ZNF536	Lung Adenocarcinoma, 2014, Nature, TCGA, PMID25079552
Lung	Lung Adenocarcinoma	25079552	XIRP2	SPTA1	2.78691	2.45025e-06	Co_Occurence	SPTA1, XIRP2	Lung Adenocarcinoma, 2014, Nature, TCGA, PMID25079552
Lung	Lung Adenocarcinoma	25079552	COL11A1	RYR2	2.80173	2.70053e-06	Co_Occurence	COL11A1, RYR2	Lung Adenocarcinoma, 2014, Nature, TCGA, PMID25079552
Lung	Lung Adenocarcinoma	25079552	ZNF536	CSMD3	2.79265	2.70053e-06	Co_Occurence	CSMD3, ZNF536	Lung Adenocarcinoma, 2014, Nature, TCGA, PMID25079552
Lung	Lung Adenocarcinoma	25079552	RYR3	LRP1B	2.94139	2.72592e-06	Co_Occurence	LRP1B, RYR3	Lung Adenocarcinoma, 2014, Nature, TCGA, PMID25079552
Lung	Lung Adenocarcinoma	25079552	CSMD3	RYR3	2.94552	2.72633e-06	Co_Occurence	CSMD3, RYR3	Lung Adenocarcinoma, 2014, Nature, TCGA, PMID25079552
Lung	Lung Adenocarcinoma	25079552	FLG	COL11A1	2.91434	3.25322e-06	Co_Occurence	COL11A1, FLG	Lung Adenocarcinoma, 2014, Nature, TCGA, PMID25079552
Lung	Lung Adenocarcinoma	25079552	FLG	RYR2	2.56634	3.31293e-06	Co_Occurence	FLG, RYR2	Lung Adenocarcinoma, 2014, Nature, TCGA, PMID25079552
Lung	Lung Adenocarcinoma	25079552	FAT3	APOB	3.22192	3.36855e-06	Co_Occurence	APOB, FAT3	Lung Adenocarcinoma, 2014, Nature, TCGA, PMID25079552
Lung	Lung Adenocarcinoma	25079552	PCLO	NAV3	3.12461	3.56699e-06	Co_Occurence	NAV3, PCLO	Lung Adenocarcinoma, 2014, Nature, TCGA, PMID25079552
Lung	Lung Adenocarcinoma	25079552	LRP1B	USH2A	2.44228	3.74056e-06	Co_Occurence	LRP1B, USH2A	Lung Adenocarcinoma, 2014, Nature, TCGA, PMID25079552
Lung	Lung Adenocarcinoma	25079552	FAT3	MUC16	2.7389	4.03235e-06	Co_Occurence	FAT3, MUC16	Lung Adenocarcinoma, 2014, Nature, TCGA, PMID25079552
Lung	Lung Adenocarcinoma	25079552	FAT3	XIRP2	2.85822	4.14706e-06	Co_Occurence	FAT3, XIRP2	Lung Adenocarcinoma, 2014, Nature, TCGA, PMID25079552
Lung	Lung Adenocarcinoma	25079552	PAPPA2	FLG	3.05092	4.15386e-06	Co_Occurence	FLG, PAPPA2	Lung Adenocarcinoma, 2014, Nature, TCGA, PMID25079552
Lung	Lung Adenocarcinoma	25079552	TP53	RYR3	2.99523	4.29632e-06	Co_Occurence	RYR3, TP53	Lung Adenocarcinoma, 2014, Nature, TCGA, PMID25079552
Lung	Lung Adenocarcinoma	25079552	PCDH15	FAT3	3.06644	4.79377e-06	Co_Occurence	FAT3, PCDH15	Lung Adenocarcinoma, 2014, Nature, TCGA, PMID25079552
Lung	Lung Adenocarcinoma	25079552	ZNF536	FAT3	3.06644	4.79377e-06	Co_Occurence	FAT3, ZNF536	Lung Adenocarcinoma, 2014, Nature, TCGA, PMID25079552
Lung	Lung Adenocarcinoma	25079552	TTN	COL11A1	2.72652	5.10225e-06	Co_Occurence	COL11A1, TTN	Lung Adenocarcinoma, 2014, Nature, TCGA, PMID25079552
Lung	Lung Adenocarcinoma	25079552	ANK2	MUC16	2.7603	5.69148e-06	Co_Occurence	ANK2, MUC16	Lung Adenocarcinoma, 2014, Nature, TCGA, PMID25079552
Lung	Lung Adenocarcinoma	25079552	PCLO	MUC17	3.11132	6.04055e-06	Co_Occurence	MUC17, PCLO	Lung Adenocarcinoma, 2014, Nature, TCGA, PMID25079552
Lung	Lung Adenocarcinoma	25079552	COL11A1	ANK2	3.00095	6.99209e-06	Co_Occurence	ANK2, COL11A1	Lung Adenocarcinoma, 2014, Nature, TCGA, PMID25079552
Lung	Lung Adenocarcinoma	25079552	NAV3	MUC16	2.60368	8.08729e-06	Co_Occurence	MUC16, NAV3	Lung Adenocarcinoma, 2014, Nature, TCGA, PMID25079552
Lung	Lung Adenocarcinoma	25079552	MUC17	CSMD3	2.68848	8.32193e-06	Co_Occurence	CSMD3, MUC17	Lung Adenocarcinoma, 2014, Nature, TCGA, PMID25079552
Lung	Lung Adenocarcinoma	25079552	FAT3	TP53	2.69639	8.32193e-06	Co_Occurence	FAT3, TP53	Lung Adenocarcinoma, 2014, Nature, TCGA, PMID25079552
Lung	Lung Adenocarcinoma	25079552	SPTA1	FAT3	2.77872	9.521e-06	Co_Occurence	FAT3, SPTA1	Lung Adenocarcinoma, 2014, Nature, TCGA, PMID25079552
Lung	Lung Adenocarcinoma	25079552	SPTA1	COL11A1	2.77872	9.521e-06	Co_Occurence	COL11A1, SPTA1	Lung Adenocarcinoma, 2014, Nature, TCGA, PMID25079552
Lung	Lung Adenocarcinoma	25079552	LRP1B	NAV3	2.62604	9.5364e-06	Co_Occurence	LRP1B, NAV3	Lung Adenocarcinoma, 2014, Nature, TCGA, PMID25079552
Lung	Lung Adenocarcinoma	25079552	TP53	KRAS	0.424445	1.00587e-05	Mutually_Exclusive	KRAS, TP53	Lung Adenocarcinoma, 2014, Nature, TCGA, PMID25079552
Lung	Lung Adenocarcinoma	25079552	RYR2	CSMD1	2.56145	1.34227e-05	Co_Occurence	CSMD1, RYR2	Lung Adenocarcinoma, 2014, Nature, TCGA, PMID25079552
Lung	Lung Adenocarcinoma	25079552	FLG	TTN	2.42115	1.40153e-05	Co_Occurence	FLG, TTN	Lung Adenocarcinoma, 2014, Nature, TCGA, PMID25079552
Lung	Lung Adenocarcinoma	25079552	TTN	CSMD1	2.57328	1.48043e-05	Co_Occurence	CSMD1, TTN	Lung Adenocarcinoma, 2014, Nature, TCGA, PMID25079552
Lung	Lung Adenocarcinoma	25079552	FAT3	ZFHX4	2.58232	1.57048e-05	Co_Occurence	FAT3, ZFHX4	Lung Adenocarcinoma, 2014, Nature, TCGA, PMID25079552
Lung	Lung Adenocarcinoma	25079552	TP53	PCDH15	2.64556	1.61817e-05	Co_Occurence	PCDH15, TP53	Lung Adenocarcinoma, 2014, Nature, TCGA, PMID25079552
Lung	Lung Adenocarcinoma	25079552	SPTA1	PCLO	2.74035	1.62412e-05	Co_Occurence	PCLO, SPTA1	Lung Adenocarcinoma, 2014, Nature, TCGA, PMID25079552
Lung	Lung Adenocarcinoma	25079552	MUC17	FLG	2.7747	1.62412e-05	Co_Occurence	FLG, MUC17	Lung Adenocarcinoma, 2014, Nature, TCGA, PMID25079552
Lung	Lung Adenocarcinoma	25079552	APOB	TP53	2.78085	1.75431e-05	Co_Occurence	APOB, TP53	Lung Adenocarcinoma, 2014, Nature, TCGA, PMID25079552
Lung	Lung Adenocarcinoma	25079552	FAT3	FLG	2.64919	1.84641e-05	Co_Occurence	FAT3, FLG	Lung Adenocarcinoma, 2014, Nature, TCGA, PMID25079552
Lung	Lung Adenocarcinoma	25079552	ZNF536	NAV3	2.81892	1.8492e-05	Co_Occurence	NAV3, ZNF536	Lung Adenocarcinoma, 2014, Nature, TCGA, PMID25079552
Lung	Lung Adenocarcinoma	25079552	COL11A1	PCLO	2.8923	1.87069e-05	Co_Occurence	COL11A1, PCLO	Lung Adenocarcinoma, 2014, Nature, TCGA, PMID25079552
Lung	Lung Adenocarcinoma	25079552	LRP1B	PCLO	2.60623	1.89992e-05	Co_Occurence	LRP1B, PCLO	Lung Adenocarcinoma, 2014, Nature, TCGA, PMID25079552
Lung	Lung Adenocarcinoma	25079552	PCLO	XIRP2	2.70236	1.89992e-05	Co_Occurence	PCLO, XIRP2	Lung Adenocarcinoma, 2014, Nature, TCGA, PMID25079552
Lung	Lung Adenocarcinoma	25079552	CSMD1	MUC16	2.49105	1.94258e-05	Co_Occurence	CSMD1, MUC16	Lung Adenocarcinoma, 2014, Nature, TCGA, PMID25079552
Lung	Lung Adenocarcinoma	25079552	TTN	MUC17	2.59759	1.9878e-05	Co_Occurence	MUC17, TTN	Lung Adenocarcinoma, 2014, Nature, TCGA, PMID25079552
Lung	Lung Adenocarcinoma	25079552	APOB	PCLO	3.00604	2.00757e-05	Co_Occurence	APOB, PCLO	Lung Adenocarcinoma, 2014, Nature, TCGA, PMID25079552
Lung	Lung Adenocarcinoma	25079552	FLG	TP53	2.41058	2.02466e-05	Co_Occurence	FLG, TP53	Lung Adenocarcinoma, 2014, Nature, TCGA, PMID25079552
Lung	Lung Adenocarcinoma	25079552	ANK2	MUC17	2.89246	2.18639e-05	Co_Occurence	ANK2, MUC17	Lung Adenocarcinoma, 2014, Nature, TCGA, PMID25079552
Lung	Lung Adenocarcinoma	25079552	ANK2	ZNF536	2.86598	2.76006e-05	Co_Occurence	ANK2, ZNF536	Lung Adenocarcinoma, 2014, Nature, TCGA, PMID25079552
Lung	Lung Adenocarcinoma	25079552	MUC17	PCDH15	2.81835	3.0106e-05	Co_Occurence	MUC17, PCDH15	Lung Adenocarcinoma, 2014, Nature, TCGA, PMID25079552
Lung	Lung Adenocarcinoma	25079552	CSMD3	ANK2	2.51038	3.22384e-05	Co_Occurence	ANK2, CSMD3	Lung Adenocarcinoma, 2014, Nature, TCGA, PMID25079552
Lung	Lung Adenocarcinoma	25079552	LRP1B	SPTA1	2.31149	3.48674e-05	Co_Occurence	LRP1B, SPTA1	Lung Adenocarcinoma, 2014, Nature, TCGA, PMID25079552
Lung	Lung Adenocarcinoma	25079552	PAPPA2	TP53	2.67979	3.85229e-05	Co_Occurence	PAPPA2, TP53	Lung Adenocarcinoma, 2014, Nature, TCGA, PMID25079552
Lung	Lung Adenocarcinoma	25079552	LRP1B	CSMD1	2.40621	4.21552e-05	Co_Occurence	CSMD1, LRP1B	Lung Adenocarcinoma, 2014, Nature, TCGA, PMID25079552
Lung	Lung Adenocarcinoma	25079552	MUC17	PAPPA2	2.8441	4.25868e-05	Co_Occurence	MUC17, PAPPA2	Lung Adenocarcinoma, 2014, Nature, TCGA, PMID25079552
Lung	Lung Adenocarcinoma	25079552	PCDH15	PCLO	2.75758	4.76161e-05	Co_Occurence	PCDH15, PCLO	Lung Adenocarcinoma, 2014, Nature, TCGA, PMID25079552
Lung	Lung Adenocarcinoma	25079552	PAPPA2	ZNF536	2.83259	4.80024e-05	Co_Occurence	PAPPA2, ZNF536	Lung Adenocarcinoma, 2014, Nature, TCGA, PMID25079552
Lung	Lung Adenocarcinoma	25079552	ZNF536	ZFHX4	2.44496	5.16235e-05	Co_Occurence	ZFHX4, ZNF536	Lung Adenocarcinoma, 2014, Nature, TCGA, PMID25079552
Lung	Lung Adenocarcinoma	25079552	NAV3	TP53	2.41674	5.48409e-05	Co_Occurence	NAV3, TP53	Lung Adenocarcinoma, 2014, Nature, TCGA, PMID25079552
Lung	Lung Adenocarcinoma	25079552	PAPPA2	RYR2	2.48005	6.62794e-05	Co_Occurence	PAPPA2, RYR2	Lung Adenocarcinoma, 2014, Nature, TCGA, PMID25079552
Lung	Lung Adenocarcinoma	25079552	MUC17	SPTA1	2.51148	8.19291e-05	Co_Occurence	MUC17, SPTA1	Lung Adenocarcinoma, 2014, Nature, TCGA, PMID25079552
Lung	Lung Adenocarcinoma	25079552	SPTA1	RYR3	2.58703	8.44268e-05	Co_Occurence	RYR3, SPTA1	Lung Adenocarcinoma, 2014, Nature, TCGA, PMID25079552
Lung	Lung Adenocarcinoma	25079552	ZNF536	MUC17	2.6671	9.27708e-05	Co_Occurence	MUC17, ZNF536	Lung Adenocarcinoma, 2014, Nature, TCGA, PMID25079552
Lung	Lung Adenocarcinoma	25079552	RYR3	MUC17	2.69768	9.27726e-05	Co_Occurence	MUC17, RYR3	Lung Adenocarcinoma, 2014, Nature, TCGA, PMID25079552
Lung	Lung Adenocarcinoma	25079552	SPTA1	FLG	2.31506	9.97239e-05	Co_Occurence	FLG, SPTA1	Lung Adenocarcinoma, 2014, Nature, TCGA, PMID25079552
Lung	Lung Adenocarcinoma	25079552	PCDH15	FLG	2.45706	0.000101297	Co_Occurence	FLG, PCDH15	Lung Adenocarcinoma, 2014, Nature, TCGA, PMID25079552
Lung	Lung Adenocarcinoma	25079552	RYR3	PCDH15	2.68468	0.000104979	Co_Occurence	PCDH15, RYR3	Lung Adenocarcinoma, 2014, Nature, TCGA, PMID25079552
Lung	Lung Adenocarcinoma	25079552	PCLO	ANK2	2.66935	0.000107452	Co_Occurence	ANK2, PCLO	Lung Adenocarcinoma, 2014, Nature, TCGA, PMID25079552
Lung	Lung Adenocarcinoma	25079552	PAPPA2	PCLO	2.76746	0.000107452	Co_Occurence	PAPPA2, PCLO	Lung Adenocarcinoma, 2014, Nature, TCGA, PMID25079552
Lung	Lung Adenocarcinoma	25079552	PCLO	FAT3	2.59249	0.000107705	Co_Occurence	FAT3, PCLO	Lung Adenocarcinoma, 2014, Nature, TCGA, PMID25079552
Lung	Lung Adenocarcinoma	25079552	FAT3	NAV3	2.50847	0.000120207	Co_Occurence	FAT3, NAV3	Lung Adenocarcinoma, 2014, Nature, TCGA, PMID25079552
Lung	Lung Adenocarcinoma	25079552	MUC17	CSMD1	2.5684	0.000125686	Co_Occurence	CSMD1, MUC17	Lung Adenocarcinoma, 2014, Nature, TCGA, PMID25079552
Lung	Lung Adenocarcinoma	25079552	CSMD1	USH2A	2.30088	0.000139118	Co_Occurence	CSMD1, USH2A	Lung Adenocarcinoma, 2014, Nature, TCGA, PMID25079552
Lung	Lung Adenocarcinoma	25079552	ANK2	ZFHX4	2.35893	0.000147299	Co_Occurence	ANK2, ZFHX4	Lung Adenocarcinoma, 2014, Nature, TCGA, PMID25079552
Lung	Lung Adenocarcinoma	25079552	PCLO	RYR3	2.62673	0.000148136	Co_Occurence	PCLO, RYR3	Lung Adenocarcinoma, 2014, Nature, TCGA, PMID25079552
Lung	Lung Adenocarcinoma	25079552	ANK2	PCDH15	2.56526	0.000151957	Co_Occurence	ANK2, PCDH15	Lung Adenocarcinoma, 2014, Nature, TCGA, PMID25079552
Lung	Lung Adenocarcinoma	25079552	ANK2	XIRP2	2.40082	0.000153485	Co_Occurence	ANK2, XIRP2	Lung Adenocarcinoma, 2014, Nature, TCGA, PMID25079552
Lung	Lung Adenocarcinoma	25079552	FLG	CSMD3	2.13528	0.000161698	Co_Occurence	CSMD3, FLG	Lung Adenocarcinoma, 2014, Nature, TCGA, PMID25079552
Lung	Lung Adenocarcinoma	25079552	FAT3	COL11A1	2.45535	0.000181434	Co_Occurence	COL11A1, FAT3	Lung Adenocarcinoma, 2014, Nature, TCGA, PMID25079552
Lung	Lung Adenocarcinoma	25079552	PAPPA2	CSMD1	2.58949	0.000198665	Co_Occurence	CSMD1, PAPPA2	Lung Adenocarcinoma, 2014, Nature, TCGA, PMID25079552
Lung	Lung Adenocarcinoma	25079552	PAPPA2	NAV3	2.58949	0.000198665	Co_Occurence	NAV3, PAPPA2	Lung Adenocarcinoma, 2014, Nature, TCGA, PMID25079552
Lung	Lung Adenocarcinoma	25079552	NAV3	FLG	2.32794	0.000210454	Co_Occurence	FLG, NAV3	Lung Adenocarcinoma, 2014, Nature, TCGA, PMID25079552
Lung	Lung Adenocarcinoma	25079552	ZNF536	PCLO	2.46606	0.000266576	Co_Occurence	PCLO, ZNF536	Lung Adenocarcinoma, 2014, Nature, TCGA, PMID25079552
Lung	Lung Adenocarcinoma	25079552	PCDH15	PAPPA2	2.52066	0.000276536	Co_Occurence	PAPPA2, PCDH15	Lung Adenocarcinoma, 2014, Nature, TCGA, PMID25079552
Lung	Lung Adenocarcinoma	25079552	LRP1B	FAT3	2.19768	0.000301177	Co_Occurence	FAT3, LRP1B	Lung Adenocarcinoma, 2014, Nature, TCGA, PMID25079552
Lung	Lung Adenocarcinoma	25079552	USH2A	ANK2	2.25771	0.000303429	Co_Occurence	ANK2, USH2A	Lung Adenocarcinoma, 2014, Nature, TCGA, PMID25079552
Lung	Lung Adenocarcinoma	25079552	COL11A1	PAPPA2	2.51746	0.000307266	Co_Occurence	COL11A1, PAPPA2	Lung Adenocarcinoma, 2014, Nature, TCGA, PMID25079552
Lung	Lung Adenocarcinoma	25079552	ANK2	FAT3	2.41296	0.000324539	Co_Occurence	ANK2, FAT3	Lung Adenocarcinoma, 2014, Nature, TCGA, PMID25079552
Lung	Lung Adenocarcinoma	25079552	APOB	ANK2	2.47848	0.000403972	Co_Occurence	ANK2, APOB	Lung Adenocarcinoma, 2014, Nature, TCGA, PMID25079552
Lung	Lung Adenocarcinoma	25079552	RYR2	SPTA1	2.03747	0.000441822	Co_Occurence	RYR2, SPTA1	Lung Adenocarcinoma, 2014, Nature, TCGA, PMID25079552
Lung	Lung Adenocarcinoma	25079552	TP53	SPTA1	2.05319	0.000444899	Co_Occurence	SPTA1, TP53	Lung Adenocarcinoma, 2014, Nature, TCGA, PMID25079552
Lung	Lung Adenocarcinoma	25079552	RYR3	PAPPA2	2.50075	0.00046241	Co_Occurence	PAPPA2, RYR3	Lung Adenocarcinoma, 2014, Nature, TCGA, PMID25079552
Lung	Lung Adenocarcinoma	25079552	FAT3	MUC17	2.37352	0.000514388	Co_Occurence	FAT3, MUC17	Lung Adenocarcinoma, 2014, Nature, TCGA, PMID25079552
Lung	Lung Adenocarcinoma	25079552	MUC17	NAV3	2.30403	0.000609932	Co_Occurence	MUC17, NAV3	Lung Adenocarcinoma, 2014, Nature, TCGA, PMID25079552
Lung	Lung Adenocarcinoma	25079552	PAPPA2	ANK2	2.41563	0.000622791	Co_Occurence	ANK2, PAPPA2	Lung Adenocarcinoma, 2014, Nature, TCGA, PMID25079552
Lung	Lung Adenocarcinoma	25079552	APOB	CSMD1	2.36	0.000633935	Co_Occurence	APOB, CSMD1	Lung Adenocarcinoma, 2014, Nature, TCGA, PMID25079552
Lung	Lung Adenocarcinoma	25079552	MUC16	PAPPA2	2.17004	0.000691045	Co_Occurence	MUC16, PAPPA2	Lung Adenocarcinoma, 2014, Nature, TCGA, PMID25079552
Lung	Lung Adenocarcinoma	25079552	RYR3	CSMD1	2.31917	0.000705994	Co_Occurence	CSMD1, RYR3	Lung Adenocarcinoma, 2014, Nature, TCGA, PMID25079552
Lung	Lung Adenocarcinoma	25079552	PCLO	FLG	2.23837	0.000723365	Co_Occurence	FLG, PCLO	Lung Adenocarcinoma, 2014, Nature, TCGA, PMID25079552
Lung	Lung Adenocarcinoma	25079552	MUC17	LRP1B	2.06983	0.00107431	Co_Occurence	LRP1B, MUC17	Lung Adenocarcinoma, 2014, Nature, TCGA, PMID25079552
Lung	Lung Adenocarcinoma	25079552	MUC17	XIRP2	2.13423	0.00140421	Co_Occurence	MUC17, XIRP2	Lung Adenocarcinoma, 2014, Nature, TCGA, PMID25079552
Lung	Lung Adenocarcinoma	25079552	ZNF536	CSMD1	2.16093	0.00168496	Co_Occurence	CSMD1, ZNF536	Lung Adenocarcinoma, 2014, Nature, TCGA, PMID25079552
Lung	Lung Adenocarcinoma	25079552	ZFHX4	CSMD1	1.991	0.00181268	Co_Occurence	CSMD1, ZFHX4	Lung Adenocarcinoma, 2014, Nature, TCGA, PMID25079552
Lung	Lung Adenocarcinoma	25079552	ANK2	FLG	2.08977	0.00183923	Co_Occurence	ANK2, FLG	Lung Adenocarcinoma, 2014, Nature, TCGA, PMID25079552
Lung	Lung Adenocarcinoma	25079552	CSMD1	CSMD3	1.95033	0.00197951	Co_Occurence	CSMD1, CSMD3	Lung Adenocarcinoma, 2014, Nature, TCGA, PMID25079552
Lung	Lung Adenocarcinoma	25079552	PAPPA2	SPTA1	2.10356	0.00202988	Co_Occurence	PAPPA2, SPTA1	Lung Adenocarcinoma, 2014, Nature, TCGA, PMID25079552
Lung	Lung Adenocarcinoma	25079552	KEAP1	NAV3	2.14037	0.00256218	Co_Occurence	KEAP1, NAV3	Lung Adenocarcinoma, 2014, Nature, TCGA, PMID25079552
Lung	Lung Adenocarcinoma	25079552	APOB	MUC17	2.16451	0.00292579	Co_Occurence	APOB, MUC17	Lung Adenocarcinoma, 2014, Nature, TCGA, PMID25079552
Lung	Lung Adenocarcinoma	25079552	FLG	LRP1B	1.83217	0.00299953	Co_Occurence	FLG, LRP1B	Lung Adenocarcinoma, 2014, Nature, TCGA, PMID25079552
Lung	Lung Adenocarcinoma	25079552	ANK2	CSMD1	1.98335	0.00539364	Co_Occurence	ANK2, CSMD1	Lung Adenocarcinoma, 2014, Nature, TCGA, PMID25079552
Lung	Lung Adenocarcinoma	25079552	CSMD1	FLG	1.83011	0.00842619	Co_Occurence	CSMD1, FLG	Lung Adenocarcinoma, 2014, Nature, TCGA, PMID25079552
Lung	Lung Adenocarcinoma	25079552	KEAP1	COL11A1	1.95733	0.00868564	Co_Occurence	COL11A1, KEAP1	Lung Adenocarcinoma, 2014, Nature, TCGA, PMID25079552
Lung	Lung Adenocarcinoma	25079552	PAPPA2	LRP1B	1.83906	0.00963736	Co_Occurence	LRP1B, PAPPA2	Lung Adenocarcinoma, 2014, Nature, TCGA, PMID25079552
Lung	Lung Adenocarcinoma	25079552	CSMD1	KRAS	1.75709	0.0117287	Co_Occurence	CSMD1, KRAS	Lung Adenocarcinoma, 2014, Nature, TCGA, PMID25079552
Lung	Lung Adenocarcinoma	25079552	FAT3	CSMD1	1.82469	0.0140196	Co_Occurence	CSMD1, FAT3	Lung Adenocarcinoma, 2014, Nature, TCGA, PMID25079552
Lung	Lung Adenocarcinoma	25079552	KEAP1	APOB	1.81684	0.0276895	Co_Occurence	APOB, KEAP1	Lung Adenocarcinoma, 2014, Nature, TCGA, PMID25079552
Lung	Lung Adenocarcinoma	25079552	KRAS	MUC16	1.52443	0.0299027	Co_Occurence	KRAS, MUC16	Lung Adenocarcinoma, 2014, Nature, TCGA, PMID25079552
Lung	Lung Adenocarcinoma	25079552	ZNF536	KEAP1	1.72569	0.0358717	Co_Occurence	KEAP1, ZNF536	Lung Adenocarcinoma, 2014, Nature, TCGA, PMID25079552
Lung	Lung Adenocarcinoma	25079552	KEAP1	RYR2	1.63585	0.0374237	Co_Occurence	KEAP1, RYR2	Lung Adenocarcinoma, 2014, Nature, TCGA, PMID25079552
Lung	Lung Adenocarcinoma	25079552	NAV3	CSMD1	1.67821	0.0387439	Co_Occurence	CSMD1, NAV3	Lung Adenocarcinoma, 2014, Nature, TCGA, PMID25079552
Lung	Lung Adenocarcinoma	25079552	ANK2	SPTA1	1.6129	0.0457334	Co_Occurence	ANK2, SPTA1	Lung Adenocarcinoma, 2014, Nature, TCGA, PMID25079552
Lung	Lung Squamous Cell Carcinoma	22960745	SI	ZFHX4	2.80487	0.000922152	Co_Occurence	SI, ZFHX4	Lung Squamous Cell Carcinoma, 2012, Nature, TCGA, PMID22960745
Lung	Lung Squamous Cell Carcinoma	22960745	SYNE1	TTN	2.73483	0.00107098	Co_Occurence	SYNE1, TTN	Lung Squamous Cell Carcinoma, 2012, Nature, TCGA, PMID22960745
Lung	Lung Squamous Cell Carcinoma	22960745	SI	LRP1B	2.69957	0.00107098	Co_Occurence	LRP1B, SI	Lung Squamous Cell Carcinoma, 2012, Nature, TCGA, PMID22960745
Lung	Lung Squamous Cell Carcinoma	22960745	ZFHX4	TTN	2.71608	0.00131256	Co_Occurence	TTN, ZFHX4	Lung Squamous Cell Carcinoma, 2012, Nature, TCGA, PMID22960745
Lung	Lung Squamous Cell Carcinoma	22960745	CSMD3	RYR3	2.55707	0.00138397	Co_Occurence	CSMD3, RYR3	Lung Squamous Cell Carcinoma, 2012, Nature, TCGA, PMID22960745
Lung	Lung Squamous Cell Carcinoma	22960745	XIRP2	PCDH15	2.75592	0.00225121	Co_Occurence	PCDH15, XIRP2	Lung Squamous Cell Carcinoma, 2012, Nature, TCGA, PMID22960745
Lung	Lung Squamous Cell Carcinoma	22960745	CSMD3	LRP1B	2.11141	0.00247199	Co_Occurence	CSMD3, LRP1B	Lung Squamous Cell Carcinoma, 2012, Nature, TCGA, PMID22960745
Lung	Lung Squamous Cell Carcinoma	22960745	RYR2	TTN	2.33653	0.00280619	Co_Occurence	RYR2, TTN	Lung Squamous Cell Carcinoma, 2012, Nature, TCGA, PMID22960745
Lung	Lung Squamous Cell Carcinoma	22960745	TTN	MUC16	2.32402	0.0035369	Co_Occurence	MUC16, TTN	Lung Squamous Cell Carcinoma, 2012, Nature, TCGA, PMID22960745
Lung	Lung Squamous Cell Carcinoma	22960745	USH2A	CSMD3	2.06516	0.0035369	Co_Occurence	CSMD3, USH2A	Lung Squamous Cell Carcinoma, 2012, Nature, TCGA, PMID22960745
Lung	Lung Squamous Cell Carcinoma	22960745	SPTA1	TTN	3.0841	0.0035369	Co_Occurence	SPTA1, TTN	Lung Squamous Cell Carcinoma, 2012, Nature, TCGA, PMID22960745
Lung	Lung Squamous Cell Carcinoma	22960745	MUC16	SI	2.40886	0.0042135	Co_Occurence	MUC16, SI	Lung Squamous Cell Carcinoma, 2012, Nature, TCGA, PMID22960745
Lung	Lung Squamous Cell Carcinoma	22960745	PKHD1L1	LRP1B	2.33781	0.00482616	Co_Occurence	LRP1B, PKHD1L1	Lung Squamous Cell Carcinoma, 2012, Nature, TCGA, PMID22960745
Lung	Lung Squamous Cell Carcinoma	22960745	MUC16	ZFHX4	2.07394	0.00511898	Co_Occurence	MUC16, ZFHX4	Lung Squamous Cell Carcinoma, 2012, Nature, TCGA, PMID22960745
Lung	Lung Squamous Cell Carcinoma	22960745	PAPPA2	RYR2	2.32259	0.00511898	Co_Occurence	PAPPA2, RYR2	Lung Squamous Cell Carcinoma, 2012, Nature, TCGA, PMID22960745
Lung	Lung Squamous Cell Carcinoma	22960745	SPTA1	PAPPA2	2.5369	0.00511898	Co_Occurence	PAPPA2, SPTA1	Lung Squamous Cell Carcinoma, 2012, Nature, TCGA, PMID22960745
Lung	Lung Squamous Cell Carcinoma	22960745	PKHD1L1	CSMD3	2.2675	0.00649078	Co_Occurence	CSMD3, PKHD1L1	Lung Squamous Cell Carcinoma, 2012, Nature, TCGA, PMID22960745
Lung	Lung Squamous Cell Carcinoma	22960745	NAV3	CSMD3	2.18478	0.00721785	Co_Occurence	CSMD3, NAV3	Lung Squamous Cell Carcinoma, 2012, Nature, TCGA, PMID22960745
Lung	Lung Squamous Cell Carcinoma	22960745	XIRP2	PCLO	2.52581	0.00811724	Co_Occurence	PCLO, XIRP2	Lung Squamous Cell Carcinoma, 2012, Nature, TCGA, PMID22960745
Lung	Lung Squamous Cell Carcinoma	22960745	PKHD1	PCDH15	2.52996	0.00811724	Co_Occurence	PCDH15, PKHD1	Lung Squamous Cell Carcinoma, 2012, Nature, TCGA, PMID22960745
Lung	Lung Squamous Cell Carcinoma	22960745	DNAH5	RYR2	2.18356	0.00844962	Co_Occurence	DNAH5, RYR2	Lung Squamous Cell Carcinoma, 2012, Nature, TCGA, PMID22960745
Lung	Lung Squamous Cell Carcinoma	22960745	CDH10	MUC16	2.18747	0.00844962	Co_Occurence	CDH10, MUC16	Lung Squamous Cell Carcinoma, 2012, Nature, TCGA, PMID22960745
Lung	Lung Squamous Cell Carcinoma	22960745	NAV3	LRP1B	2.13923	0.00930913	Co_Occurence	LRP1B, NAV3	Lung Squamous Cell Carcinoma, 2012, Nature, TCGA, PMID22960745
Lung	Lung Squamous Cell Carcinoma	22960745	PKHD1	TTN	2.88398	0.00930913	Co_Occurence	PKHD1, TTN	Lung Squamous Cell Carcinoma, 2012, Nature, TCGA, PMID22960745
Lung	Lung Squamous Cell Carcinoma	22960745	FLG	XIRP2	2.50199	0.0103146	Co_Occurence	FLG, XIRP2	Lung Squamous Cell Carcinoma, 2012, Nature, TCGA, PMID22960745
Lung	Lung Squamous Cell Carcinoma	22960745	PAPPA2	TTN	2.71074	0.0109396	Co_Occurence	PAPPA2, TTN	Lung Squamous Cell Carcinoma, 2012, Nature, TCGA, PMID22960745
Lung	Lung Squamous Cell Carcinoma	22960745	SPTA1	FAM135B	2.21123	0.0116465	Co_Occurence	FAM135B, SPTA1	Lung Squamous Cell Carcinoma, 2012, Nature, TCGA, PMID22960745
Lung	Lung Squamous Cell Carcinoma	22960745	PCDH15	SPTA1	2.3434	0.0116465	Co_Occurence	PCDH15, SPTA1	Lung Squamous Cell Carcinoma, 2012, Nature, TCGA, PMID22960745
Lung	Lung Squamous Cell Carcinoma	22960745	RYR2	SPTA1	2.06289	0.0125734	Co_Occurence	RYR2, SPTA1	Lung Squamous Cell Carcinoma, 2012, Nature, TCGA, PMID22960745
Lung	Lung Squamous Cell Carcinoma	22960745	PAPPA2	DNAH5	2.3813	0.0125734	Co_Occurence	DNAH5, PAPPA2	Lung Squamous Cell Carcinoma, 2012, Nature, TCGA, PMID22960745
Lung	Lung Squamous Cell Carcinoma	22960745	LRP1B	RYR2	1.84516	0.0126874	Co_Occurence	LRP1B, RYR2	Lung Squamous Cell Carcinoma, 2012, Nature, TCGA, PMID22960745
Lung	Lung Squamous Cell Carcinoma	22960745	MUC16	USH2A	1.88901	0.0130717	Co_Occurence	MUC16, USH2A	Lung Squamous Cell Carcinoma, 2012, Nature, TCGA, PMID22960745
Lung	Lung Squamous Cell Carcinoma	22960745	CSMD3	KMT2D	1.99832	0.013218	Co_Occurence	CSMD3, KMT2D	Lung Squamous Cell Carcinoma, 2012, Nature, TCGA, PMID22960745
Lung	Lung Squamous Cell Carcinoma	22960745	RYR3	LRP1B	2.05405	0.013218	Co_Occurence	LRP1B, RYR3	Lung Squamous Cell Carcinoma, 2012, Nature, TCGA, PMID22960745
Lung	Lung Squamous Cell Carcinoma	22960745	FAM135B	FLG	2.27919	0.013218	Co_Occurence	FAM135B, FLG	Lung Squamous Cell Carcinoma, 2012, Nature, TCGA, PMID22960745
Lung	Lung Squamous Cell Carcinoma	22960745	NAV3	USH2A	2.05435	0.013218	Co_Occurence	NAV3, USH2A	Lung Squamous Cell Carcinoma, 2012, Nature, TCGA, PMID22960745
Lung	Lung Squamous Cell Carcinoma	22960745	PCDH15	RYR2	2.06708	0.0132624	Co_Occurence	PCDH15, RYR2	Lung Squamous Cell Carcinoma, 2012, Nature, TCGA, PMID22960745
Lung	Lung Squamous Cell Carcinoma	22960745	XIRP2	RYR3	2.27545	0.0140263	Co_Occurence	RYR3, XIRP2	Lung Squamous Cell Carcinoma, 2012, Nature, TCGA, PMID22960745
Lung	Lung Squamous Cell Carcinoma	22960745	FAM135B	RYR2	1.92608	0.014626	Co_Occurence	FAM135B, RYR2	Lung Squamous Cell Carcinoma, 2012, Nature, TCGA, PMID22960745
Lung	Lung Squamous Cell Carcinoma	22960745	MUC16	PAPPA2	2.0732	0.0148647	Co_Occurence	MUC16, PAPPA2	Lung Squamous Cell Carcinoma, 2012, Nature, TCGA, PMID22960745
Lung	Lung Squamous Cell Carcinoma	22960745	FLG	KMT2D	2.26108	0.0150549	Co_Occurence	FLG, KMT2D	Lung Squamous Cell Carcinoma, 2012, Nature, TCGA, PMID22960745
Lung	Lung Squamous Cell Carcinoma	22960745	SPTA1	CSMD3	1.99604	0.0161628	Co_Occurence	CSMD3, SPTA1	Lung Squamous Cell Carcinoma, 2012, Nature, TCGA, PMID22960745
Lung	Lung Squamous Cell Carcinoma	22960745	XIRP2	MUC16	2.0162	0.0165054	Co_Occurence	MUC16, XIRP2	Lung Squamous Cell Carcinoma, 2012, Nature, TCGA, PMID22960745
Lung	Lung Squamous Cell Carcinoma	22960745	XIRP2	DNAH5	2.24676	0.0178107	Co_Occurence	DNAH5, XIRP2	Lung Squamous Cell Carcinoma, 2012, Nature, TCGA, PMID22960745
Lung	Lung Squamous Cell Carcinoma	22960745	MUC16	SPTA1	1.96624	0.0182142	Co_Occurence	MUC16, SPTA1	Lung Squamous Cell Carcinoma, 2012, Nature, TCGA, PMID22960745
Lung	Lung Squamous Cell Carcinoma	22960745	FAM135B	C1orf173	2.13566	0.0182142	Co_Occurence	C1orf173, FAM135B	Lung Squamous Cell Carcinoma, 2012, Nature, TCGA, PMID22960745
Lung	Lung Squamous Cell Carcinoma	22960745	PCDH15	DNAH5	2.20471	0.0182142	Co_Occurence	DNAH5, PCDH15	Lung Squamous Cell Carcinoma, 2012, Nature, TCGA, PMID22960745
Lung	Lung Squamous Cell Carcinoma	22960745	FAM135B	SI	2.13566	0.0182142	Co_Occurence	FAM135B, SI	Lung Squamous Cell Carcinoma, 2012, Nature, TCGA, PMID22960745
Lung	Lung Squamous Cell Carcinoma	22960745	SI	PCDH15	2.28477	0.0188501	Co_Occurence	PCDH15, SI	Lung Squamous Cell Carcinoma, 2012, Nature, TCGA, PMID22960745
Lung	Lung Squamous Cell Carcinoma	22960745	FLG	CDH10	2.20391	0.0211487	Co_Occurence	CDH10, FLG	Lung Squamous Cell Carcinoma, 2012, Nature, TCGA, PMID22960745
Lung	Lung Squamous Cell Carcinoma	22960745	SI	RYR2	2.02281	0.0222597	Co_Occurence	RYR2, SI	Lung Squamous Cell Carcinoma, 2012, Nature, TCGA, PMID22960745
Lung	Lung Squamous Cell Carcinoma	22960745	PKHD1	SYNE1	2.05598	0.0222597	Co_Occurence	PKHD1, SYNE1	Lung Squamous Cell Carcinoma, 2012, Nature, TCGA, PMID22960745
Lung	Lung Squamous Cell Carcinoma	22960745	PKHD1	SPTA1	2.19267	0.0225339	Co_Occurence	PKHD1, SPTA1	Lung Squamous Cell Carcinoma, 2012, Nature, TCGA, PMID22960745
Lung	Lung Squamous Cell Carcinoma	22960745	RYR3	USH2A	1.94399	0.0243578	Co_Occurence	RYR3, USH2A	Lung Squamous Cell Carcinoma, 2012, Nature, TCGA, PMID22960745
Lung	Lung Squamous Cell Carcinoma	22960745	XIRP2	TTN	2.32124	0.0256946	Co_Occurence	TTN, XIRP2	Lung Squamous Cell Carcinoma, 2012, Nature, TCGA, PMID22960745
Lung	Lung Squamous Cell Carcinoma	22960745	PCDH15	CDH10	2.12442	0.0263734	Co_Occurence	CDH10, PCDH15	Lung Squamous Cell Carcinoma, 2012, Nature, TCGA, PMID22960745
Lung	Lung Squamous Cell Carcinoma	22960745	PKHD1	FAM135B	2.04305	0.0263983	Co_Occurence	FAM135B, PKHD1	Lung Squamous Cell Carcinoma, 2012, Nature, TCGA, PMID22960745
Lung	Lung Squamous Cell Carcinoma	22960745	CSMD3	TTN	1.8193	0.0274988	Co_Occurence	CSMD3, TTN	Lung Squamous Cell Carcinoma, 2012, Nature, TCGA, PMID22960745
Lung	Lung Squamous Cell Carcinoma	22960745	XIRP2	RYR2	1.90463	0.0274988	Co_Occurence	RYR2, XIRP2	Lung Squamous Cell Carcinoma, 2012, Nature, TCGA, PMID22960745
Lung	Lung Squamous Cell Carcinoma	22960745	TP53	TTN	2.09457	0.0274988	Co_Occurence	TP53, TTN	Lung Squamous Cell Carcinoma, 2012, Nature, TCGA, PMID22960745
Lung	Lung Squamous Cell Carcinoma	22960745	RYR3	TTN	2.25507	0.0274988	Co_Occurence	RYR3, TTN	Lung Squamous Cell Carcinoma, 2012, Nature, TCGA, PMID22960745
Lung	Lung Squamous Cell Carcinoma	22960745	SPTA1	USH2A	1.90009	0.031987	Co_Occurence	SPTA1, USH2A	Lung Squamous Cell Carcinoma, 2012, Nature, TCGA, PMID22960745
Lung	Lung Squamous Cell Carcinoma	22960745	XIRP2	ZFHX4	1.92872	0.0321615	Co_Occurence	XIRP2, ZFHX4	Lung Squamous Cell Carcinoma, 2012, Nature, TCGA, PMID22960745
Lung	Lung Squamous Cell Carcinoma	22960745	LRP1B	MUC16	1.70451	0.0321835	Co_Occurence	LRP1B, MUC16	Lung Squamous Cell Carcinoma, 2012, Nature, TCGA, PMID22960745
Lung	Lung Squamous Cell Carcinoma	22960745	SI	PAPPA2	2.12133	0.0343742	Co_Occurence	PAPPA2, SI	Lung Squamous Cell Carcinoma, 2012, Nature, TCGA, PMID22960745
Lung	Lung Squamous Cell Carcinoma	22960745	PKHD1L1	MUC16	1.8552	0.0348811	Co_Occurence	MUC16, PKHD1L1	Lung Squamous Cell Carcinoma, 2012, Nature, TCGA, PMID22960745
Lung	Lung Squamous Cell Carcinoma	22960745	KMT2D	ZFHX4	1.84128	0.0349566	Co_Occurence	KMT2D, ZFHX4	Lung Squamous Cell Carcinoma, 2012, Nature, TCGA, PMID22960745
Lung	Lung Squamous Cell Carcinoma	22960745	FAM135B	TP53	2.45058	0.0349566	Co_Occurence	FAM135B, TP53	Lung Squamous Cell Carcinoma, 2012, Nature, TCGA, PMID22960745
Lung	Lung Squamous Cell Carcinoma	22960745	RYR2	USH2A	1.69311	0.0358778	Co_Occurence	RYR2, USH2A	Lung Squamous Cell Carcinoma, 2012, Nature, TCGA, PMID22960745
Lung	Lung Squamous Cell Carcinoma	22960745	C1orf173	MUC16	1.90087	0.0358778	Co_Occurence	C1orf173, MUC16	Lung Squamous Cell Carcinoma, 2012, Nature, TCGA, PMID22960745
Lung	Lung Squamous Cell Carcinoma	22960745	FLG	SYNE1	1.91607	0.0358842	Co_Occurence	FLG, SYNE1	Lung Squamous Cell Carcinoma, 2012, Nature, TCGA, PMID22960745
Lung	Lung Squamous Cell Carcinoma	22960745	KMT2D	MUC16	1.75939	0.0384456	Co_Occurence	KMT2D, MUC16	Lung Squamous Cell Carcinoma, 2012, Nature, TCGA, PMID22960745
Lung	Lung Squamous Cell Carcinoma	22960745	SI	KMT2D	1.97572	0.0384456	Co_Occurence	KMT2D, SI	Lung Squamous Cell Carcinoma, 2012, Nature, TCGA, PMID22960745
Lung	Lung Squamous Cell Carcinoma	22960745	KMT2D	USH2A	1.77344	0.0400048	Co_Occurence	KMT2D, USH2A	Lung Squamous Cell Carcinoma, 2012, Nature, TCGA, PMID22960745
Lung	Lung Squamous Cell Carcinoma	22960745	SI	RYR3	2.01384	0.0400048	Co_Occurence	RYR3, SI	Lung Squamous Cell Carcinoma, 2012, Nature, TCGA, PMID22960745
Lung	Lung Squamous Cell Carcinoma	22960745	CSMD3	ZFHX4	1.68663	0.040168	Co_Occurence	CSMD3, ZFHX4	Lung Squamous Cell Carcinoma, 2012, Nature, TCGA, PMID22960745
Lung	Lung Squamous Cell Carcinoma	22960745	PCDH15	ZFHX4	1.88618	0.040168	Co_Occurence	PCDH15, ZFHX4	Lung Squamous Cell Carcinoma, 2012, Nature, TCGA, PMID22960745
Lung	Lung Squamous Cell Carcinoma	22960745	PCLO	RYR3	2.0378	0.0402747	Co_Occurence	PCLO, RYR3	Lung Squamous Cell Carcinoma, 2012, Nature, TCGA, PMID22960745
Lung	Lung Squamous Cell Carcinoma	22960745	LRP1B	ZFHX4	1.67952	0.0419035	Co_Occurence	LRP1B, ZFHX4	Lung Squamous Cell Carcinoma, 2012, Nature, TCGA, PMID22960745
Lung	Lung Squamous Cell Carcinoma	22960745	PCDH15	TTN	2.14725	0.0419035	Co_Occurence	PCDH15, TTN	Lung Squamous Cell Carcinoma, 2012, Nature, TCGA, PMID22960745
Lung	Lung Squamous Cell Carcinoma	22960745	KMT2D	XIRP2	1.91409	0.0440547	Co_Occurence	KMT2D, XIRP2	Lung Squamous Cell Carcinoma, 2012, Nature, TCGA, PMID22960745
Lung	Lung Squamous Cell Carcinoma	22960745	KMT2D	TTN	2.00393	0.0441116	Co_Occurence	KMT2D, TTN	Lung Squamous Cell Carcinoma, 2012, Nature, TCGA, PMID22960745
Lung	Lung Squamous Cell Carcinoma	22960745	RYR3	DNAH5	1.94804	0.0465522	Co_Occurence	DNAH5, RYR3	Lung Squamous Cell Carcinoma, 2012, Nature, TCGA, PMID22960745
Lung	Lung Squamous Cell Carcinoma	22960745	SI	USH2A	1.84404	0.0487969	Co_Occurence	SI, USH2A	Lung Squamous Cell Carcinoma, 2012, Nature, TCGA, PMID22960745
Lung	Lung Squamous Cell Carcinoma	22960745	FLG	PCDH15	1.9721	0.0495198	Co_Occurence	FLG, PCDH15	Lung Squamous Cell Carcinoma, 2012, Nature, TCGA, PMID22960745
Pancreas	Pancreatic Ductal Adenocarcinoma	28810144	TP53	KRAS	8.1156	2.86013e-08	Co_Occurence	KRAS, TP53	Pancreatic Ductal Adenocarcinoma, 2017, Cancer Cell, TCGA, PMID28810144
Pancreas	Pancreatic Ductal Adenocarcinoma	28810144	CDKN2A	KRAS	11.0878	0.000831527	Co_Occurence	CDKN2A, KRAS	Pancreatic Ductal Adenocarcinoma, 2017, Cancer Cell, TCGA, PMID28810144
Pancreas	Pancreatic Ductal Adenocarcinoma	28810144	CDKN2A	TP53	6.56843	0.00193452	Co_Occurence	CDKN2A, TP53	Pancreatic Ductal Adenocarcinoma, 2017, Cancer Cell, TCGA, PMID28810144
Pancreas	Pancreatic Ductal Adenocarcinoma	28810144	KRAS	SMAD4	5.35955	0.0141738	Co_Occurence	KRAS, SMAD4	Pancreatic Ductal Adenocarcinoma, 2017, Cancer Cell, TCGA, PMID28810144
Pancreas	Pancreatic Ductal Adenocarcinoma	28810144	KMT2D	DNAH11	28.7525	0.0215933	Co_Occurence	DNAH11, KMT2D	Pancreatic Ductal Adenocarcinoma, 2017, Cancer Cell, TCGA, PMID28810144
Pancreas	Pancreatic Ductal Adenocarcinoma	28810144	KMT2C	FAT2	28.7525	0.0215933	Co_Occurence	FAT2, KMT2C	Pancreatic Ductal Adenocarcinoma, 2017, Cancer Cell, TCGA, PMID28810144
Pancreas	Pancreatic Ductal Adenocarcinoma	28810144	ARID1A	DNAH11	19.3303	0.0436722	Co_Occurence	ARID1A, DNAH11	Pancreatic Ductal Adenocarcinoma, 2017, Cancer Cell, TCGA, PMID28810144
Pancreas	Pancreatic Ductal Adenocarcinoma	28810144	CACNA1B	ATM	18.5768	0.0436722	Co_Occurence	ATM, CACNA1B	Pancreatic Ductal Adenocarcinoma, 2017, Cancer Cell, TCGA, PMID28810144
Pancreas	Pancreatic Ductal Adenocarcinoma	28810144	RNF213	CACNA1B	18.5768	0.0436722	Co_Occurence	CACNA1B, RNF213	Pancreatic Ductal Adenocarcinoma, 2017, Cancer Cell, TCGA, PMID28810144
Pancreas	Pancreatic Ductal Adenocarcinoma	28810144	HECW2	FLG	18.5768	0.0436722	Co_Occurence	FLG, HECW2	Pancreatic Ductal Adenocarcinoma, 2017, Cancer Cell, TCGA, PMID28810144
Pancreas	Pancreatic Ductal Adenocarcinoma	28810144	OBSCN	TTN	9.78756	0.0458022	Co_Occurence	OBSCN, TTN	Pancreatic Ductal Adenocarcinoma, 2017, Cancer Cell, TCGA, PMID28810144
Uterine	Uterine Carcinoma	23636398	FLNA	TP53	0.0131775	0.00426242	Mutually_Exclusive	FLNA, TP53	Uterine Carcinoma, 2013, Nature, TCGA, PMID23636398
Uterine	Uterine Carcinoma	23636398	FLNA	PTEN	33.4218	0.012896	Co_Occurence	FLNA, PTEN	Uterine Carcinoma, 2013, Nature, TCGA, PMID23636398
Uterine	Uterine Carcinoma	23636398	SYNE1	ARID1A	27.6323	0.0244081	Co_Occurence	ARID1A, SYNE1	Uterine Carcinoma, 2013, Nature, TCGA, PMID23636398
Uterine	Uterine Carcinoma	23636398	ARID1A	PTEN	16.7866	0.0358	Co_Occurence	ARID1A, PTEN	Uterine Carcinoma, 2013, Nature, TCGA, PMID23636398
Uterine	Uterine Carcinoma	23636398	FLG	FER1L6	31.3004	0.0492256	Co_Occurence	FER1L6, FLG	Uterine Carcinoma, 2013, Nature, TCGA, PMID23636398
Uterine	Uterine Carcinoma	23636398	LRP1B	FER1L6	31.3004	0.0492256	Co_Occurence	FER1L6, LRP1B	Uterine Carcinoma, 2013, Nature, TCGA, PMID23636398
Uterine	Uterine Carcinoma	23636398	LRP2	FER1L6	31.3004	0.0492256	Co_Occurence	FER1L6, LRP2	Uterine Carcinoma, 2013, Nature, TCGA, PMID23636398
Uterine	Uterine Carcinoma	23636398	LRP2	LRP1B	31.3004	0.0492256	Co_Occurence	LRP1B, LRP2	Uterine Carcinoma, 2013, Nature, TCGA, PMID23636398
Uterine	Uterine Corpous Endometrial Carcinoma	23636398	MACF1	USH2A	20.3195	1.73418e-31	Co_Occurence	MACF1, USH2A	Uterine Corpus Endometrial Carcinoma, 2013, Nature, TCGA, PMID23636398
Uterine	Uterine Corpous Endometrial Carcinoma	23636398	PTEN	TP53	0.0921449	6.83417e-31	Mutually_Exclusive	PTEN, TP53	Uterine Corpus Endometrial Carcinoma, 2013, Nature, TCGA, PMID23636398
Uterine	Uterine Corpous Endometrial Carcinoma	23636398	SYNE1	NEB	16.922	3.44264e-29	Co_Occurence	NEB, SYNE1	Uterine Corpus Endometrial Carcinoma, 2013, Nature, TCGA, PMID23636398
Uterine	Uterine Corpous Endometrial Carcinoma	23636398	NEB	FAT4	16.8446	1.11822e-28	Co_Occurence	FAT4, NEB	Uterine Corpus Endometrial Carcinoma, 2013, Nature, TCGA, PMID23636398
Uterine	Uterine Corpous Endometrial Carcinoma	23636398	SYNE1	ZFHX4	15.0291	1.33198e-27	Co_Occurence	SYNE1, ZFHX4	Uterine Corpus Endometrial Carcinoma, 2013, Nature, TCGA, PMID23636398
Uterine	Uterine Corpous Endometrial Carcinoma	23636398	MUC5B	KMT2B	13.8214	6.69106e-27	Co_Occurence	KMT2B, MUC5B	Uterine Corpus Endometrial Carcinoma, 2013, Nature, TCGA, PMID23636398
Uterine	Uterine Corpous Endometrial Carcinoma	23636398	SYNE1	USH2A	14.7822	6.79106e-27	Co_Occurence	SYNE1, USH2A	Uterine Corpus Endometrial Carcinoma, 2013, Nature, TCGA, PMID23636398
Uterine	Uterine Corpous Endometrial Carcinoma	23636398	NEB	MUC5B	14.3371	1.11577e-26	Co_Occurence	MUC5B, NEB	Uterine Corpus Endometrial Carcinoma, 2013, Nature, TCGA, PMID23636398
Uterine	Uterine Corpous Endometrial Carcinoma	23636398	MACF1	MUC16	13.6645	1.17255e-26	Co_Occurence	MACF1, MUC16	Uterine Corpus Endometrial Carcinoma, 2013, Nature, TCGA, PMID23636398
Uterine	Uterine Corpous Endometrial Carcinoma	23636398	ZFHX3	FLG	13.1145	2.22284e-26	Co_Occurence	FLG, ZFHX3	Uterine Corpus Endometrial Carcinoma, 2013, Nature, TCGA, PMID23636398
Uterine	Uterine Corpous Endometrial Carcinoma	23636398	MUC16	NEB	13.1717	3.16993e-26	Co_Occurence	MUC16, NEB	Uterine Corpus Endometrial Carcinoma, 2013, Nature, TCGA, PMID23636398
Uterine	Uterine Corpous Endometrial Carcinoma	23636398	ZFHX4	NEB	14.3269	4.25282e-26	Co_Occurence	NEB, ZFHX4	Uterine Corpus Endometrial Carcinoma, 2013, Nature, TCGA, PMID23636398
Uterine	Uterine Corpous Endometrial Carcinoma	23636398	SYNE1	RYR2	12.7521	4.86438e-26	Co_Occurence	RYR2, SYNE1	Uterine Corpus Endometrial Carcinoma, 2013, Nature, TCGA, PMID23636398
Uterine	Uterine Corpous Endometrial Carcinoma	23636398	MACF1	FAT4	14.1484	1.03158e-25	Co_Occurence	FAT4, MACF1	Uterine Corpus Endometrial Carcinoma, 2013, Nature, TCGA, PMID23636398
Uterine	Uterine Corpous Endometrial Carcinoma	23636398	MUC5B	USH2A	13.4339	1.15153e-25	Co_Occurence	MUC5B, USH2A	Uterine Corpus Endometrial Carcinoma, 2013, Nature, TCGA, PMID23636398
Uterine	Uterine Corpous Endometrial Carcinoma	23636398	MACF1	ZFHX4	13.7889	2.15258e-25	Co_Occurence	MACF1, ZFHX4	Uterine Corpus Endometrial Carcinoma, 2013, Nature, TCGA, PMID23636398
Uterine	Uterine Corpous Endometrial Carcinoma	23636398	KMT2D	TTN	9.53237	2.91535e-25	Co_Occurence	KMT2D, TTN	Uterine Corpus Endometrial Carcinoma, 2013, Nature, TCGA, PMID23636398
Uterine	Uterine Corpous Endometrial Carcinoma	23636398	MACF1	SYNE1	13.3453	3.46614e-25	Co_Occurence	MACF1, SYNE1	Uterine Corpus Endometrial Carcinoma, 2013, Nature, TCGA, PMID23636398
Uterine	Uterine Corpous Endometrial Carcinoma	23636398	FAT4	ZFHX4	13.1989	4.24159e-25	Co_Occurence	FAT4, ZFHX4	Uterine Corpus Endometrial Carcinoma, 2013, Nature, TCGA, PMID23636398
Uterine	Uterine Corpous Endometrial Carcinoma	23636398	ZFHX4	USH2A	13.4095	4.43411e-25	Co_Occurence	USH2A, ZFHX4	Uterine Corpus Endometrial Carcinoma, 2013, Nature, TCGA, PMID23636398
Uterine	Uterine Corpous Endometrial Carcinoma	23636398	SYNE1	ZFHX3	11.9991	4.57384e-25	Co_Occurence	SYNE1, ZFHX3	Uterine Corpus Endometrial Carcinoma, 2013, Nature, TCGA, PMID23636398
Uterine	Uterine Corpous Endometrial Carcinoma	23636398	SYNE1	FLG	12.2039	1.62202e-24	Co_Occurence	FLG, SYNE1	Uterine Corpus Endometrial Carcinoma, 2013, Nature, TCGA, PMID23636398
Uterine	Uterine Corpous Endometrial Carcinoma	23636398	USH2A	FAT4	12.8834	2.41065e-24	Co_Occurence	FAT4, USH2A	Uterine Corpus Endometrial Carcinoma, 2013, Nature, TCGA, PMID23636398
Uterine	Uterine Corpous Endometrial Carcinoma	23636398	USH2A	NEB	13.0393	2.79273e-24	Co_Occurence	NEB, USH2A	Uterine Corpus Endometrial Carcinoma, 2013, Nature, TCGA, PMID23636398
Uterine	Uterine Corpous Endometrial Carcinoma	23636398	FAT4	CSMD3	11.7328	4.09618e-24	Co_Occurence	CSMD3, FAT4	Uterine Corpus Endometrial Carcinoma, 2013, Nature, TCGA, PMID23636398
Uterine	Uterine Corpous Endometrial Carcinoma	23636398	MUC16	FAT4	11.1693	4.99519e-24	Co_Occurence	FAT4, MUC16	Uterine Corpus Endometrial Carcinoma, 2013, Nature, TCGA, PMID23636398
Uterine	Uterine Corpous Endometrial Carcinoma	23636398	OBSCN	USH2A	12.0947	5.96977e-24	Co_Occurence	OBSCN, USH2A	Uterine Corpus Endometrial Carcinoma, 2013, Nature, TCGA, PMID23636398
Uterine	Uterine Corpous Endometrial Carcinoma	23636398	OBSCN	NEB	12.0947	5.96977e-24	Co_Occurence	NEB, OBSCN	Uterine Corpus Endometrial Carcinoma, 2013, Nature, TCGA, PMID23636398
Uterine	Uterine Corpous Endometrial Carcinoma	23636398	MUC5B	FAT4	11.5843	1.29291e-23	Co_Occurence	FAT4, MUC5B	Uterine Corpus Endometrial Carcinoma, 2013, Nature, TCGA, PMID23636398
Uterine	Uterine Corpous Endometrial Carcinoma	23636398	MUC5B	MUC16	10.1692	1.66289e-23	Co_Occurence	MUC16, MUC5B	Uterine Corpus Endometrial Carcinoma, 2013, Nature, TCGA, PMID23636398
Uterine	Uterine Corpous Endometrial Carcinoma	23636398	SYNE1	TTN	11.0111	1.86955e-23	Co_Occurence	SYNE1, TTN	Uterine Corpus Endometrial Carcinoma, 2013, Nature, TCGA, PMID23636398
Uterine	Uterine Corpous Endometrial Carcinoma	23636398	ARID1A	PTEN	8.60206	2.65699e-23	Co_Occurence	ARID1A, PTEN	Uterine Corpus Endometrial Carcinoma, 2013, Nature, TCGA, PMID23636398
Uterine	Uterine Corpous Endometrial Carcinoma	23636398	KMT2D	FAT4	10.5929	2.90731e-23	Co_Occurence	FAT4, KMT2D	Uterine Corpus Endometrial Carcinoma, 2013, Nature, TCGA, PMID23636398
Uterine	Uterine Corpous Endometrial Carcinoma	23636398	TTN	MUC16	8.52943	3.67573e-23	Co_Occurence	MUC16, TTN	Uterine Corpus Endometrial Carcinoma, 2013, Nature, TCGA, PMID23636398
Uterine	Uterine Corpous Endometrial Carcinoma	23636398	FAT4	FLG	11.4952	3.67573e-23	Co_Occurence	FAT4, FLG	Uterine Corpus Endometrial Carcinoma, 2013, Nature, TCGA, PMID23636398
Uterine	Uterine Corpous Endometrial Carcinoma	23636398	MUC5B	MACF1	11.4245	5.15259e-23	Co_Occurence	MACF1, MUC5B	Uterine Corpus Endometrial Carcinoma, 2013, Nature, TCGA, PMID23636398
Uterine	Uterine Corpous Endometrial Carcinoma	23636398	USH2A	RYR2	11.0689	5.88162e-23	Co_Occurence	RYR2, USH2A	Uterine Corpus Endometrial Carcinoma, 2013, Nature, TCGA, PMID23636398
Uterine	Uterine Corpous Endometrial Carcinoma	23636398	NEB	ZFHX3	11.0689	5.88162e-23	Co_Occurence	NEB, ZFHX3	Uterine Corpus Endometrial Carcinoma, 2013, Nature, TCGA, PMID23636398
Uterine	Uterine Corpous Endometrial Carcinoma	23636398	NEB	TTN	11.7531	6.35605e-23	Co_Occurence	NEB, TTN	Uterine Corpus Endometrial Carcinoma, 2013, Nature, TCGA, PMID23636398
Uterine	Uterine Corpous Endometrial Carcinoma	23636398	FAT4	ZFHX3	10.8063	6.69784e-23	Co_Occurence	FAT4, ZFHX3	Uterine Corpus Endometrial Carcinoma, 2013, Nature, TCGA, PMID23636398
Uterine	Uterine Corpous Endometrial Carcinoma	23636398	FAT4	SYNE1	11.2258	6.78821e-23	Co_Occurence	FAT4, SYNE1	Uterine Corpus Endometrial Carcinoma, 2013, Nature, TCGA, PMID23636398
Uterine	Uterine Corpous Endometrial Carcinoma	23636398	FLG	ZFHX4	11.2041	6.94448e-23	Co_Occurence	FLG, ZFHX4	Uterine Corpus Endometrial Carcinoma, 2013, Nature, TCGA, PMID23636398
Uterine	Uterine Corpous Endometrial Carcinoma	23636398	NEB	MACF1	11.7448	1.28147e-22	Co_Occurence	MACF1, NEB	Uterine Corpus Endometrial Carcinoma, 2013, Nature, TCGA, PMID23636398
Uterine	Uterine Corpous Endometrial Carcinoma	23636398	NEB	KMT2D	10.3516	1.42885e-22	Co_Occurence	KMT2D, NEB	Uterine Corpus Endometrial Carcinoma, 2013, Nature, TCGA, PMID23636398
Uterine	Uterine Corpous Endometrial Carcinoma	23636398	USH2A	MUC16	10.2544	2.33092e-22	Co_Occurence	MUC16, USH2A	Uterine Corpus Endometrial Carcinoma, 2013, Nature, TCGA, PMID23636398
Uterine	Uterine Corpous Endometrial Carcinoma	23636398	OBSCN	SYNE1	10.4241	2.37164e-22	Co_Occurence	OBSCN, SYNE1	Uterine Corpus Endometrial Carcinoma, 2013, Nature, TCGA, PMID23636398
Uterine	Uterine Corpous Endometrial Carcinoma	23636398	NEB	CSMD3	10.6258	2.75106e-22	Co_Occurence	CSMD3, NEB	Uterine Corpus Endometrial Carcinoma, 2013, Nature, TCGA, PMID23636398
Uterine	Uterine Corpous Endometrial Carcinoma	23636398	NEB	FLG	10.9736	3.36597e-22	Co_Occurence	FLG, NEB	Uterine Corpus Endometrial Carcinoma, 2013, Nature, TCGA, PMID23636398
Uterine	Uterine Corpous Endometrial Carcinoma	23636398	OBSCN	KMT2D	9.3579	3.37598e-22	Co_Occurence	KMT2D, OBSCN	Uterine Corpus Endometrial Carcinoma, 2013, Nature, TCGA, PMID23636398
Uterine	Uterine Corpous Endometrial Carcinoma	23636398	RYR2	NEB	10.4109	5.10128e-22	Co_Occurence	NEB, RYR2	Uterine Corpus Endometrial Carcinoma, 2013, Nature, TCGA, PMID23636398
Uterine	Uterine Corpous Endometrial Carcinoma	23636398	ZFHX4	MUC16	9.61289	8.23432e-22	Co_Occurence	MUC16, ZFHX4	Uterine Corpus Endometrial Carcinoma, 2013, Nature, TCGA, PMID23636398
Uterine	Uterine Corpous Endometrial Carcinoma	23636398	FLG	KMT2D	9.36972	8.29237e-22	Co_Occurence	FLG, KMT2D	Uterine Corpus Endometrial Carcinoma, 2013, Nature, TCGA, PMID23636398
Uterine	Uterine Corpous Endometrial Carcinoma	23636398	FLG	MUC16	9.32978	1.18062e-21	Co_Occurence	FLG, MUC16	Uterine Corpus Endometrial Carcinoma, 2013, Nature, TCGA, PMID23636398
Uterine	Uterine Corpous Endometrial Carcinoma	23636398	TAF1	NEB	11.012	1.21648e-21	Co_Occurence	NEB, TAF1	Uterine Corpus Endometrial Carcinoma, 2013, Nature, TCGA, PMID23636398
Uterine	Uterine Corpous Endometrial Carcinoma	23636398	FAT4	TTN	9.97328	1.57125e-21	Co_Occurence	FAT4, TTN	Uterine Corpus Endometrial Carcinoma, 2013, Nature, TCGA, PMID23636398
Uterine	Uterine Corpous Endometrial Carcinoma	23636398	RYR2	MUC16	8.69181	1.68282e-21	Co_Occurence	MUC16, RYR2	Uterine Corpus Endometrial Carcinoma, 2013, Nature, TCGA, PMID23636398
Uterine	Uterine Corpous Endometrial Carcinoma	23636398	SYNE1	KMT2D	9.10304	1.8543e-21	Co_Occurence	KMT2D, SYNE1	Uterine Corpus Endometrial Carcinoma, 2013, Nature, TCGA, PMID23636398
Uterine	Uterine Corpous Endometrial Carcinoma	23636398	KMT2B	OBSCN	9.82504	1.96541e-21	Co_Occurence	KMT2B, OBSCN	Uterine Corpus Endometrial Carcinoma, 2013, Nature, TCGA, PMID23636398
Uterine	Uterine Corpous Endometrial Carcinoma	23636398	MACF1	ZFHX3	10.0777	1.96541e-21	Co_Occurence	MACF1, ZFHX3	Uterine Corpus Endometrial Carcinoma, 2013, Nature, TCGA, PMID23636398
Uterine	Uterine Corpous Endometrial Carcinoma	23636398	TAF1	RYR2	10.0777	1.96541e-21	Co_Occurence	RYR2, TAF1	Uterine Corpus Endometrial Carcinoma, 2013, Nature, TCGA, PMID23636398
Uterine	Uterine Corpous Endometrial Carcinoma	23636398	KMT2B	ZFHX3	9.47345	2.68658e-21	Co_Occurence	KMT2B, ZFHX3	Uterine Corpus Endometrial Carcinoma, 2013, Nature, TCGA, PMID23636398
Uterine	Uterine Corpous Endometrial Carcinoma	23636398	OBSCN	RYR2	9.32081	2.77236e-21	Co_Occurence	OBSCN, RYR2	Uterine Corpus Endometrial Carcinoma, 2013, Nature, TCGA, PMID23636398
Uterine	Uterine Corpous Endometrial Carcinoma	23636398	TTN	RYR2	8.54773	2.88667e-21	Co_Occurence	RYR2, TTN	Uterine Corpus Endometrial Carcinoma, 2013, Nature, TCGA, PMID23636398
Uterine	Uterine Corpous Endometrial Carcinoma	23636398	MUC5B	ZFHX3	9.10124	5.70629e-21	Co_Occurence	MUC5B, ZFHX3	Uterine Corpus Endometrial Carcinoma, 2013, Nature, TCGA, PMID23636398
Uterine	Uterine Corpous Endometrial Carcinoma	23636398	TAF1	MUC16	9.38382	6.65944e-21	Co_Occurence	MUC16, TAF1	Uterine Corpus Endometrial Carcinoma, 2013, Nature, TCGA, PMID23636398
Uterine	Uterine Corpous Endometrial Carcinoma	23636398	ZFHX3	KMT2D	8.22491	1.04038e-20	Co_Occurence	KMT2D, ZFHX3	Uterine Corpus Endometrial Carcinoma, 2013, Nature, TCGA, PMID23636398
Uterine	Uterine Corpous Endometrial Carcinoma	23636398	TTN	ZFHX3	8.0656	1.57702e-20	Co_Occurence	TTN, ZFHX3	Uterine Corpus Endometrial Carcinoma, 2013, Nature, TCGA, PMID23636398
Uterine	Uterine Corpous Endometrial Carcinoma	23636398	TAF1	OBSCN	9.69486	1.83907e-20	Co_Occurence	OBSCN, TAF1	Uterine Corpus Endometrial Carcinoma, 2013, Nature, TCGA, PMID23636398
Uterine	Uterine Corpous Endometrial Carcinoma	23636398	ZFHX3	OBSCN	8.80763	2.30063e-20	Co_Occurence	OBSCN, ZFHX3	Uterine Corpus Endometrial Carcinoma, 2013, Nature, TCGA, PMID23636398
Uterine	Uterine Corpous Endometrial Carcinoma	23636398	MACF1	KMT2B	9.72796	2.44198e-20	Co_Occurence	KMT2B, MACF1	Uterine Corpus Endometrial Carcinoma, 2013, Nature, TCGA, PMID23636398
Uterine	Uterine Corpous Endometrial Carcinoma	23636398	FLG	USH2A	9.693	2.599e-20	Co_Occurence	FLG, USH2A	Uterine Corpus Endometrial Carcinoma, 2013, Nature, TCGA, PMID23636398
Uterine	Uterine Corpous Endometrial Carcinoma	23636398	SYNE1	MUC5B	9.05771	3.15245e-20	Co_Occurence	MUC5B, SYNE1	Uterine Corpus Endometrial Carcinoma, 2013, Nature, TCGA, PMID23636398
Uterine	Uterine Corpous Endometrial Carcinoma	23636398	OBSCN	FAT4	9.29122	3.57315e-20	Co_Occurence	FAT4, OBSCN	Uterine Corpus Endometrial Carcinoma, 2013, Nature, TCGA, PMID23636398
Uterine	Uterine Corpous Endometrial Carcinoma	23636398	ZFHX3	USH2A	9.229	3.57315e-20	Co_Occurence	USH2A, ZFHX3	Uterine Corpus Endometrial Carcinoma, 2013, Nature, TCGA, PMID23636398
Uterine	Uterine Corpous Endometrial Carcinoma	23636398	TAF1	MACF1	9.93788	4.97553e-20	Co_Occurence	MACF1, TAF1	Uterine Corpus Endometrial Carcinoma, 2013, Nature, TCGA, PMID23636398
Uterine	Uterine Corpous Endometrial Carcinoma	23636398	OBSCN	FLG	8.94424	6.78933e-20	Co_Occurence	FLG, OBSCN	Uterine Corpus Endometrial Carcinoma, 2013, Nature, TCGA, PMID23636398
Uterine	Uterine Corpous Endometrial Carcinoma	23636398	ZFHX4	OBSCN	9.06472	7.13816e-20	Co_Occurence	OBSCN, ZFHX4	Uterine Corpus Endometrial Carcinoma, 2013, Nature, TCGA, PMID23636398
Uterine	Uterine Corpous Endometrial Carcinoma	23636398	FLG	RYR2	8.65793	8.46872e-20	Co_Occurence	FLG, RYR2	Uterine Corpus Endometrial Carcinoma, 2013, Nature, TCGA, PMID23636398
Uterine	Uterine Corpous Endometrial Carcinoma	23636398	TAF1	USH2A	9.70123	9.46485e-20	Co_Occurence	TAF1, USH2A	Uterine Corpus Endometrial Carcinoma, 2013, Nature, TCGA, PMID23636398
Uterine	Uterine Corpous Endometrial Carcinoma	23636398	MUC5B	FLG	8.75165	1.26484e-19	Co_Occurence	FLG, MUC5B	Uterine Corpus Endometrial Carcinoma, 2013, Nature, TCGA, PMID23636398
Uterine	Uterine Corpous Endometrial Carcinoma	23636398	MACF1	RYR2	8.93463	1.37549e-19	Co_Occurence	MACF1, RYR2	Uterine Corpus Endometrial Carcinoma, 2013, Nature, TCGA, PMID23636398
Uterine	Uterine Corpous Endometrial Carcinoma	23636398	KMT2B	MUC16	8.11327	1.42764e-19	Co_Occurence	KMT2B, MUC16	Uterine Corpus Endometrial Carcinoma, 2013, Nature, TCGA, PMID23636398
Uterine	Uterine Corpous Endometrial Carcinoma	23636398	SYNE1	KMT2B	8.81544	1.47471e-19	Co_Occurence	KMT2B, SYNE1	Uterine Corpus Endometrial Carcinoma, 2013, Nature, TCGA, PMID23636398
Uterine	Uterine Corpous Endometrial Carcinoma	23636398	USH2A	TTN	8.75919	1.99927e-19	Co_Occurence	TTN, USH2A	Uterine Corpus Endometrial Carcinoma, 2013, Nature, TCGA, PMID23636398
Uterine	Uterine Corpous Endometrial Carcinoma	23636398	TP53	ARID1A	0.160085	2.02264e-19	Mutually_Exclusive	ARID1A, TP53	Uterine Corpus Endometrial Carcinoma, 2013, Nature, TCGA, PMID23636398
Uterine	Uterine Corpous Endometrial Carcinoma	23636398	OBSCN	TTN	7.90861	2.39053e-19	Co_Occurence	OBSCN, TTN	Uterine Corpus Endometrial Carcinoma, 2013, Nature, TCGA, PMID23636398
Uterine	Uterine Corpous Endometrial Carcinoma	23636398	FAT4	RYR2	8.52914	3.00797e-19	Co_Occurence	FAT4, RYR2	Uterine Corpus Endometrial Carcinoma, 2013, Nature, TCGA, PMID23636398
Uterine	Uterine Corpous Endometrial Carcinoma	23636398	CSMD3	ZFHX4	8.48347	3.3434e-19	Co_Occurence	CSMD3, ZFHX4	Uterine Corpus Endometrial Carcinoma, 2013, Nature, TCGA, PMID23636398
Uterine	Uterine Corpous Endometrial Carcinoma	23636398	KMT2B	NEB	8.92503	3.8262e-19	Co_Occurence	KMT2B, NEB	Uterine Corpus Endometrial Carcinoma, 2013, Nature, TCGA, PMID23636398
Uterine	Uterine Corpous Endometrial Carcinoma	23636398	MUC5B	KMT2D	7.7332	4.67039e-19	Co_Occurence	KMT2D, MUC5B	Uterine Corpus Endometrial Carcinoma, 2013, Nature, TCGA, PMID23636398
Uterine	Uterine Corpous Endometrial Carcinoma	23636398	MUC5B	TTN	7.59981	5.19493e-19	Co_Occurence	MUC5B, TTN	Uterine Corpus Endometrial Carcinoma, 2013, Nature, TCGA, PMID23636398
Uterine	Uterine Corpous Endometrial Carcinoma	23636398	ZFHX4	RYR2	8.31651	5.8394e-19	Co_Occurence	RYR2, ZFHX4	Uterine Corpus Endometrial Carcinoma, 2013, Nature, TCGA, PMID23636398
Uterine	Uterine Corpous Endometrial Carcinoma	23636398	ZFHX4	ZFHX3	8.31651	5.8394e-19	Co_Occurence	ZFHX3, ZFHX4	Uterine Corpus Endometrial Carcinoma, 2013, Nature, TCGA, PMID23636398
Uterine	Uterine Corpous Endometrial Carcinoma	23636398	CSMD3	MACF1	8.58475	5.8394e-19	Co_Occurence	CSMD3, MACF1	Uterine Corpus Endometrial Carcinoma, 2013, Nature, TCGA, PMID23636398
Uterine	Uterine Corpous Endometrial Carcinoma	23636398	ZFHX3	MUC16	7.42117	5.9776e-19	Co_Occurence	MUC16, ZFHX3	Uterine Corpus Endometrial Carcinoma, 2013, Nature, TCGA, PMID23636398
Uterine	Uterine Corpous Endometrial Carcinoma	23636398	SYNE1	CSMD3	8.14982	6.4563e-19	Co_Occurence	CSMD3, SYNE1	Uterine Corpus Endometrial Carcinoma, 2013, Nature, TCGA, PMID23636398
Uterine	Uterine Corpous Endometrial Carcinoma	23636398	ZFHX4	MUC5B	8.36925	9.69015e-19	Co_Occurence	MUC5B, ZFHX4	Uterine Corpus Endometrial Carcinoma, 2013, Nature, TCGA, PMID23636398
Uterine	Uterine Corpous Endometrial Carcinoma	23636398	KMT2D	MUC16	6.89755	1.04888e-18	Co_Occurence	KMT2D, MUC16	Uterine Corpus Endometrial Carcinoma, 2013, Nature, TCGA, PMID23636398
Uterine	Uterine Corpous Endometrial Carcinoma	23636398	MACF1	OBSCN	8.5926	1.1109e-18	Co_Occurence	MACF1, OBSCN	Uterine Corpus Endometrial Carcinoma, 2013, Nature, TCGA, PMID23636398
Uterine	Uterine Corpous Endometrial Carcinoma	23636398	USH2A	CSMD3	8.36212	1.1521e-18	Co_Occurence	CSMD3, USH2A	Uterine Corpus Endometrial Carcinoma, 2013, Nature, TCGA, PMID23636398
Uterine	Uterine Corpous Endometrial Carcinoma	23636398	FLG	TTN	7.76556	1.57604e-18	Co_Occurence	FLG, TTN	Uterine Corpus Endometrial Carcinoma, 2013, Nature, TCGA, PMID23636398
Uterine	Uterine Corpous Endometrial Carcinoma	23636398	MUC5B	TAF1	8.41896	1.98083e-18	Co_Occurence	MUC5B, TAF1	Uterine Corpus Endometrial Carcinoma, 2013, Nature, TCGA, PMID23636398
Uterine	Uterine Corpous Endometrial Carcinoma	23636398	ZFHX3	RYR2	7.53534	2.03729e-18	Co_Occurence	RYR2, ZFHX3	Uterine Corpus Endometrial Carcinoma, 2013, Nature, TCGA, PMID23636398
Uterine	Uterine Corpous Endometrial Carcinoma	23636398	USH2A	KMT2D	7.70672	3.92536e-18	Co_Occurence	KMT2D, USH2A	Uterine Corpus Endometrial Carcinoma, 2013, Nature, TCGA, PMID23636398
Uterine	Uterine Corpous Endometrial Carcinoma	23636398	KMT2B	KMT2D	7.29805	5.79295e-18	Co_Occurence	KMT2B, KMT2D	Uterine Corpus Endometrial Carcinoma, 2013, Nature, TCGA, PMID23636398
Uterine	Uterine Corpous Endometrial Carcinoma	23636398	MACF1	FLG	8.2865	6.5259e-18	Co_Occurence	FLG, MACF1	Uterine Corpus Endometrial Carcinoma, 2013, Nature, TCGA, PMID23636398
Uterine	Uterine Corpous Endometrial Carcinoma	23636398	TAF1	FLG	8.2865	6.5259e-18	Co_Occurence	FLG, TAF1	Uterine Corpus Endometrial Carcinoma, 2013, Nature, TCGA, PMID23636398
Uterine	Uterine Corpous Endometrial Carcinoma	23636398	CTCF	PTEN	13.4579	9.04644e-18	Co_Occurence	CTCF, PTEN	Uterine Corpus Endometrial Carcinoma, 2013, Nature, TCGA, PMID23636398
Uterine	Uterine Corpous Endometrial Carcinoma	23636398	OBSCN	MUC16	7.1154	9.0725e-18	Co_Occurence	MUC16, OBSCN	Uterine Corpus Endometrial Carcinoma, 2013, Nature, TCGA, PMID23636398
Uterine	Uterine Corpous Endometrial Carcinoma	23636398	OBSCN	MUC5B	7.55331	1.13167e-17	Co_Occurence	MUC5B, OBSCN	Uterine Corpus Endometrial Carcinoma, 2013, Nature, TCGA, PMID23636398
Uterine	Uterine Corpous Endometrial Carcinoma	23636398	TAF1	SYNE1	8.11394	1.1525e-17	Co_Occurence	SYNE1, TAF1	Uterine Corpus Endometrial Carcinoma, 2013, Nature, TCGA, PMID23636398
Uterine	Uterine Corpous Endometrial Carcinoma	23636398	MUC5B	RYR2	7.29005	1.55898e-17	Co_Occurence	MUC5B, RYR2	Uterine Corpus Endometrial Carcinoma, 2013, Nature, TCGA, PMID23636398
Uterine	Uterine Corpous Endometrial Carcinoma	23636398	TTN	ZFHX4	7.31308	1.70565e-17	Co_Occurence	TTN, ZFHX4	Uterine Corpus Endometrial Carcinoma, 2013, Nature, TCGA, PMID23636398
Uterine	Uterine Corpous Endometrial Carcinoma	23636398	KMT2B	TTN	7.01985	2.11587e-17	Co_Occurence	KMT2B, TTN	Uterine Corpus Endometrial Carcinoma, 2013, Nature, TCGA, PMID23636398
Uterine	Uterine Corpous Endometrial Carcinoma	23636398	KMT2B	USH2A	7.91985	2.16738e-17	Co_Occurence	KMT2B, USH2A	Uterine Corpus Endometrial Carcinoma, 2013, Nature, TCGA, PMID23636398
Uterine	Uterine Corpous Endometrial Carcinoma	23636398	TAF1	FAT4	8.00762	3.60837e-17	Co_Occurence	FAT4, TAF1	Uterine Corpus Endometrial Carcinoma, 2013, Nature, TCGA, PMID23636398
Uterine	Uterine Corpous Endometrial Carcinoma	23636398	ZFHX4	KMT2B	7.64931	3.61595e-17	Co_Occurence	KMT2B, ZFHX4	Uterine Corpus Endometrial Carcinoma, 2013, Nature, TCGA, PMID23636398
Uterine	Uterine Corpous Endometrial Carcinoma	23636398	SYNE1	MUC16	6.89204	4.60695e-17	Co_Occurence	MUC16, SYNE1	Uterine Corpus Endometrial Carcinoma, 2013, Nature, TCGA, PMID23636398
Uterine	Uterine Corpous Endometrial Carcinoma	23636398	MUC16	CSMD3	6.50647	8.00318e-17	Co_Occurence	CSMD3, MUC16	Uterine Corpus Endometrial Carcinoma, 2013, Nature, TCGA, PMID23636398
Uterine	Uterine Corpous Endometrial Carcinoma	23636398	KMT2D	MACF1	7.08011	1.2654e-16	Co_Occurence	KMT2D, MACF1	Uterine Corpus Endometrial Carcinoma, 2013, Nature, TCGA, PMID23636398
Uterine	Uterine Corpous Endometrial Carcinoma	23636398	TTN	MACF1	7.03671	2.39594e-16	Co_Occurence	MACF1, TTN	Uterine Corpus Endometrial Carcinoma, 2013, Nature, TCGA, PMID23636398
Uterine	Uterine Corpous Endometrial Carcinoma	23636398	ZFHX4	TAF1	7.38015	4.7938e-16	Co_Occurence	TAF1, ZFHX4	Uterine Corpus Endometrial Carcinoma, 2013, Nature, TCGA, PMID23636398
Uterine	Uterine Corpous Endometrial Carcinoma	23636398	MACF1	CHD4	7.20733	6.19913e-16	Co_Occurence	CHD4, MACF1	Uterine Corpus Endometrial Carcinoma, 2013, Nature, TCGA, PMID23636398
Uterine	Uterine Corpous Endometrial Carcinoma	23636398	MUC5B	CSMD3	6.67045	6.73446e-16	Co_Occurence	CSMD3, MUC5B	Uterine Corpus Endometrial Carcinoma, 2013, Nature, TCGA, PMID23636398
Uterine	Uterine Corpous Endometrial Carcinoma	23636398	ZFHX4	KMT2D	6.52738	7.68462e-16	Co_Occurence	KMT2D, ZFHX4	Uterine Corpus Endometrial Carcinoma, 2013, Nature, TCGA, PMID23636398
Uterine	Uterine Corpous Endometrial Carcinoma	23636398	FLG	CSMD3	6.67278	7.85639e-16	Co_Occurence	CSMD3, FLG	Uterine Corpus Endometrial Carcinoma, 2013, Nature, TCGA, PMID23636398
Uterine	Uterine Corpous Endometrial Carcinoma	23636398	FAT4	KMT2B	6.97002	9.74753e-16	Co_Occurence	FAT4, KMT2B	Uterine Corpus Endometrial Carcinoma, 2013, Nature, TCGA, PMID23636398
Uterine	Uterine Corpous Endometrial Carcinoma	23636398	FLG	KMT2B	6.76042	1.49159e-15	Co_Occurence	FLG, KMT2B	Uterine Corpus Endometrial Carcinoma, 2013, Nature, TCGA, PMID23636398
Uterine	Uterine Corpous Endometrial Carcinoma	23636398	TTN	TAF1	6.60586	1.87229e-15	Co_Occurence	TAF1, TTN	Uterine Corpus Endometrial Carcinoma, 2013, Nature, TCGA, PMID23636398
Uterine	Uterine Corpous Endometrial Carcinoma	23636398	ARID1A	CTCF	5.73648	2.00876e-15	Co_Occurence	ARID1A, CTCF	Uterine Corpus Endometrial Carcinoma, 2013, Nature, TCGA, PMID23636398
Uterine	Uterine Corpous Endometrial Carcinoma	23636398	TAF1	ZFHX3	6.67742	2.50224e-15	Co_Occurence	TAF1, ZFHX3	Uterine Corpus Endometrial Carcinoma, 2013, Nature, TCGA, PMID23636398
Uterine	Uterine Corpous Endometrial Carcinoma	23636398	KMT2B	ARID1A	6.23842	3.27459e-15	Co_Occurence	ARID1A, KMT2B	Uterine Corpus Endometrial Carcinoma, 2013, Nature, TCGA, PMID23636398
Uterine	Uterine Corpous Endometrial Carcinoma	23636398	FAT4	CTCF	6.31334	7.03121e-15	Co_Occurence	CTCF, FAT4	Uterine Corpus Endometrial Carcinoma, 2013, Nature, TCGA, PMID23636398
Uterine	Uterine Corpous Endometrial Carcinoma	23636398	CHD4	NEB	6.64224	7.30885e-15	Co_Occurence	CHD4, NEB	Uterine Corpus Endometrial Carcinoma, 2013, Nature, TCGA, PMID23636398
Uterine	Uterine Corpous Endometrial Carcinoma	23636398	OBSCN	ARID1A	5.85722	8.07367e-15	Co_Occurence	ARID1A, OBSCN	Uterine Corpus Endometrial Carcinoma, 2013, Nature, TCGA, PMID23636398
Uterine	Uterine Corpous Endometrial Carcinoma	23636398	CSMD3	OBSCN	6.11708	8.46192e-15	Co_Occurence	CSMD3, OBSCN	Uterine Corpus Endometrial Carcinoma, 2013, Nature, TCGA, PMID23636398
Uterine	Uterine Corpous Endometrial Carcinoma	23636398	OBSCN	PTEN	9.98763	3.06889e-14	Co_Occurence	OBSCN, PTEN	Uterine Corpus Endometrial Carcinoma, 2013, Nature, TCGA, PMID23636398
Uterine	Uterine Corpous Endometrial Carcinoma	23636398	CHD4	USH2A	6.26807	4.62381e-14	Co_Occurence	CHD4, USH2A	Uterine Corpus Endometrial Carcinoma, 2013, Nature, TCGA, PMID23636398
Uterine	Uterine Corpous Endometrial Carcinoma	23636398	TAF1	CSMD3	6.07019	8.65344e-14	Co_Occurence	CSMD3, TAF1	Uterine Corpus Endometrial Carcinoma, 2013, Nature, TCGA, PMID23636398
Uterine	Uterine Corpous Endometrial Carcinoma	23636398	PTEN	MUC5B	8.8265	1.21013e-13	Co_Occurence	MUC5B, PTEN	Uterine Corpus Endometrial Carcinoma, 2013, Nature, TCGA, PMID23636398
Uterine	Uterine Corpous Endometrial Carcinoma	23636398	KMT2B	RYR2	5.74478	1.23998e-13	Co_Occurence	KMT2B, RYR2	Uterine Corpus Endometrial Carcinoma, 2013, Nature, TCGA, PMID23636398
Uterine	Uterine Corpous Endometrial Carcinoma	23636398	PTEN	PIK3R1	5.85663	1.51618e-13	Co_Occurence	PIK3R1, PTEN	Uterine Corpus Endometrial Carcinoma, 2013, Nature, TCGA, PMID23636398
Uterine	Uterine Corpous Endometrial Carcinoma	23636398	ARID1A	KMT2D	4.67957	1.5391e-13	Co_Occurence	ARID1A, KMT2D	Uterine Corpus Endometrial Carcinoma, 2013, Nature, TCGA, PMID23636398
Uterine	Uterine Corpous Endometrial Carcinoma	23636398	RYR2	KMT2D	5.20502	2.19795e-13	Co_Occurence	KMT2D, RYR2	Uterine Corpus Endometrial Carcinoma, 2013, Nature, TCGA, PMID23636398
Uterine	Uterine Corpous Endometrial Carcinoma	23636398	CTCF	MUC5B	5.45637	2.45112e-13	Co_Occurence	CTCF, MUC5B	Uterine Corpus Endometrial Carcinoma, 2013, Nature, TCGA, PMID23636398
Uterine	Uterine Corpous Endometrial Carcinoma	23636398	MUC16	CHD4	5.29666	3.699e-13	Co_Occurence	CHD4, MUC16	Uterine Corpus Endometrial Carcinoma, 2013, Nature, TCGA, PMID23636398
Uterine	Uterine Corpous Endometrial Carcinoma	23636398	CSMD3	RYR2	5.31667	3.86158e-13	Co_Occurence	CSMD3, RYR2	Uterine Corpus Endometrial Carcinoma, 2013, Nature, TCGA, PMID23636398
Uterine	Uterine Corpous Endometrial Carcinoma	23636398	CSMD3	ZFHX3	5.31667	3.86158e-13	Co_Occurence	CSMD3, ZFHX3	Uterine Corpus Endometrial Carcinoma, 2013, Nature, TCGA, PMID23636398
Uterine	Uterine Corpous Endometrial Carcinoma	23636398	TAF1	KMT2D	5.36685	6.97472e-13	Co_Occurence	KMT2D, TAF1	Uterine Corpus Endometrial Carcinoma, 2013, Nature, TCGA, PMID23636398
Uterine	Uterine Corpous Endometrial Carcinoma	23636398	CTNNB1	TP53	0.162718	7.42857e-13	Mutually_Exclusive	CTNNB1, TP53	Uterine Corpus Endometrial Carcinoma, 2013, Nature, TCGA, PMID23636398
Uterine	Uterine Corpous Endometrial Carcinoma	23636398	PTEN	KMT2B	8.35441	7.64316e-13	Co_Occurence	KMT2B, PTEN	Uterine Corpus Endometrial Carcinoma, 2013, Nature, TCGA, PMID23636398
Uterine	Uterine Corpous Endometrial Carcinoma	23636398	KMT2B	CTCF	5.34425	8.15819e-13	Co_Occurence	CTCF, KMT2B	Uterine Corpus Endometrial Carcinoma, 2013, Nature, TCGA, PMID23636398
Uterine	Uterine Corpous Endometrial Carcinoma	23636398	ARID1A	USH2A	5.36051	9.32502e-13	Co_Occurence	ARID1A, USH2A	Uterine Corpus Endometrial Carcinoma, 2013, Nature, TCGA, PMID23636398
Uterine	Uterine Corpous Endometrial Carcinoma	23636398	CTCF	NEB	5.43364	1.16565e-12	Co_Occurence	CTCF, NEB	Uterine Corpus Endometrial Carcinoma, 2013, Nature, TCGA, PMID23636398
Uterine	Uterine Corpous Endometrial Carcinoma	23636398	TAF1	KMT2B	5.71188	1.25162e-12	Co_Occurence	KMT2B, TAF1	Uterine Corpus Endometrial Carcinoma, 2013, Nature, TCGA, PMID23636398
Uterine	Uterine Corpous Endometrial Carcinoma	23636398	FAT4	CHD4	5.5486	1.34531e-12	Co_Occurence	CHD4, FAT4	Uterine Corpus Endometrial Carcinoma, 2013, Nature, TCGA, PMID23636398
Uterine	Uterine Corpous Endometrial Carcinoma	23636398	ARID1A	FAT4	5.03677	3.40121e-12	Co_Occurence	ARID1A, FAT4	Uterine Corpus Endometrial Carcinoma, 2013, Nature, TCGA, PMID23636398
Uterine	Uterine Corpous Endometrial Carcinoma	23636398	MUC5B	ARID1A	4.77333	3.40121e-12	Co_Occurence	ARID1A, MUC5B	Uterine Corpus Endometrial Carcinoma, 2013, Nature, TCGA, PMID23636398
Uterine	Uterine Corpous Endometrial Carcinoma	23636398	ZFHX3	ARID1A	4.56195	4.36448e-12	Co_Occurence	ARID1A, ZFHX3	Uterine Corpus Endometrial Carcinoma, 2013, Nature, TCGA, PMID23636398
Uterine	Uterine Corpous Endometrial Carcinoma	23636398	NEB	PTEN	8.56125	4.51261e-12	Co_Occurence	NEB, PTEN	Uterine Corpus Endometrial Carcinoma, 2013, Nature, TCGA, PMID23636398
Uterine	Uterine Corpous Endometrial Carcinoma	23636398	ARID1A	TTN	3.59714	7.91893e-12	Co_Occurence	ARID1A, TTN	Uterine Corpus Endometrial Carcinoma, 2013, Nature, TCGA, PMID23636398
Uterine	Uterine Corpous Endometrial Carcinoma	23636398	TTN	CSMD3	4.43283	8.15832e-12	Co_Occurence	CSMD3, TTN	Uterine Corpus Endometrial Carcinoma, 2013, Nature, TCGA, PMID23636398
Uterine	Uterine Corpous Endometrial Carcinoma	23636398	KMT2B	CSMD3	4.98179	8.36457e-12	Co_Occurence	CSMD3, KMT2B	Uterine Corpus Endometrial Carcinoma, 2013, Nature, TCGA, PMID23636398
Uterine	Uterine Corpous Endometrial Carcinoma	23636398	SYNE1	CHD4	5.01472	1.48444e-11	Co_Occurence	CHD4, SYNE1	Uterine Corpus Endometrial Carcinoma, 2013, Nature, TCGA, PMID23636398
Uterine	Uterine Corpous Endometrial Carcinoma	23636398	ARID1A	FLG	4.5851	1.83039e-11	Co_Occurence	ARID1A, FLG	Uterine Corpus Endometrial Carcinoma, 2013, Nature, TCGA, PMID23636398
Uterine	Uterine Corpous Endometrial Carcinoma	23636398	CHD4	MUC5B	4.90556	2.3287e-11	Co_Occurence	CHD4, MUC5B	Uterine Corpus Endometrial Carcinoma, 2013, Nature, TCGA, PMID23636398
Uterine	Uterine Corpous Endometrial Carcinoma	23636398	ARID1A	SYNE1	4.42483	4.42551e-11	Co_Occurence	ARID1A, SYNE1	Uterine Corpus Endometrial Carcinoma, 2013, Nature, TCGA, PMID23636398
Uterine	Uterine Corpous Endometrial Carcinoma	23636398	ARID1A	MACF1	4.65901	4.66285e-11	Co_Occurence	ARID1A, MACF1	Uterine Corpus Endometrial Carcinoma, 2013, Nature, TCGA, PMID23636398
Uterine	Uterine Corpous Endometrial Carcinoma	23636398	ZFHX4	CHD4	4.85952	5.48385e-11	Co_Occurence	CHD4, ZFHX4	Uterine Corpus Endometrial Carcinoma, 2013, Nature, TCGA, PMID23636398
Uterine	Uterine Corpous Endometrial Carcinoma	23636398	CHD4	RYR2	4.64034	6.55459e-11	Co_Occurence	CHD4, RYR2	Uterine Corpus Endometrial Carcinoma, 2013, Nature, TCGA, PMID23636398
Uterine	Uterine Corpous Endometrial Carcinoma	23636398	CHD4	ZFHX3	4.64034	6.55459e-11	Co_Occurence	CHD4, ZFHX3	Uterine Corpus Endometrial Carcinoma, 2013, Nature, TCGA, PMID23636398
Uterine	Uterine Corpous Endometrial Carcinoma	23636398	CTNNB1	PTEN	5.30018	7.24387e-11	Co_Occurence	CTNNB1, PTEN	Uterine Corpus Endometrial Carcinoma, 2013, Nature, TCGA, PMID23636398
Uterine	Uterine Corpous Endometrial Carcinoma	23636398	OBSCN	CTCF	4.52421	7.5819e-11	Co_Occurence	CTCF, OBSCN	Uterine Corpus Endometrial Carcinoma, 2013, Nature, TCGA, PMID23636398
Uterine	Uterine Corpous Endometrial Carcinoma	23636398	PTEN	TTN	3.82358	7.63674e-11	Co_Occurence	PTEN, TTN	Uterine Corpus Endometrial Carcinoma, 2013, Nature, TCGA, PMID23636398
Uterine	Uterine Corpous Endometrial Carcinoma	23636398	ZFHX3	CTCF	4.37706	9.65174e-11	Co_Occurence	CTCF, ZFHX3	Uterine Corpus Endometrial Carcinoma, 2013, Nature, TCGA, PMID23636398
Uterine	Uterine Corpous Endometrial Carcinoma	23636398	ZFHX3	PTEN	5.58372	1.04244e-10	Co_Occurence	PTEN, ZFHX3	Uterine Corpus Endometrial Carcinoma, 2013, Nature, TCGA, PMID23636398
Uterine	Uterine Corpous Endometrial Carcinoma	23636398	KMT2D	PTEN	4.85843	1.10363e-10	Co_Occurence	KMT2D, PTEN	Uterine Corpus Endometrial Carcinoma, 2013, Nature, TCGA, PMID23636398
Uterine	Uterine Corpous Endometrial Carcinoma	23636398	CTCF	TP53	0.20366	1.77328e-10	Mutually_Exclusive	CTCF, TP53	Uterine Corpus Endometrial Carcinoma, 2013, Nature, TCGA, PMID23636398
Uterine	Uterine Corpous Endometrial Carcinoma	23636398	KMT2D	CSMD3	4.1639	2.20112e-10	Co_Occurence	CSMD3, KMT2D	Uterine Corpus Endometrial Carcinoma, 2013, Nature, TCGA, PMID23636398
Uterine	Uterine Corpous Endometrial Carcinoma	23636398	CTCF	USH2A	4.3668	5.58592e-10	Co_Occurence	CTCF, USH2A	Uterine Corpus Endometrial Carcinoma, 2013, Nature, TCGA, PMID23636398
Uterine	Uterine Corpous Endometrial Carcinoma	23636398	TAF1	CHD4	4.54555	7.93658e-10	Co_Occurence	CHD4, TAF1	Uterine Corpus Endometrial Carcinoma, 2013, Nature, TCGA, PMID23636398
Uterine	Uterine Corpous Endometrial Carcinoma	23636398	CHD4	CSMD3	4.24824	8.55921e-10	Co_Occurence	CHD4, CSMD3	Uterine Corpus Endometrial Carcinoma, 2013, Nature, TCGA, PMID23636398
Uterine	Uterine Corpous Endometrial Carcinoma	23636398	CTCF	ZFHX4	4.23147	9.29651e-10	Co_Occurence	CTCF, ZFHX4	Uterine Corpus Endometrial Carcinoma, 2013, Nature, TCGA, PMID23636398
Uterine	Uterine Corpous Endometrial Carcinoma	23636398	CTCF	CSMD3	4.0331	1.07994e-09	Co_Occurence	CSMD3, CTCF	Uterine Corpus Endometrial Carcinoma, 2013, Nature, TCGA, PMID23636398
Uterine	Uterine Corpous Endometrial Carcinoma	23636398	OBSCN	CHD4	4.24988	1.12891e-09	Co_Occurence	CHD4, OBSCN	Uterine Corpus Endometrial Carcinoma, 2013, Nature, TCGA, PMID23636398
Uterine	Uterine Corpous Endometrial Carcinoma	23636398	CHD4	FLG	4.33676	1.16507e-09	Co_Occurence	CHD4, FLG	Uterine Corpus Endometrial Carcinoma, 2013, Nature, TCGA, PMID23636398
Uterine	Uterine Corpous Endometrial Carcinoma	23636398	MACF1	PTEN	5.77028	1.46433e-09	Co_Occurence	MACF1, PTEN	Uterine Corpus Endometrial Carcinoma, 2013, Nature, TCGA, PMID23636398
Uterine	Uterine Corpous Endometrial Carcinoma	23636398	SYNE1	CTCF	4.11105	1.53709e-09	Co_Occurence	CTCF, SYNE1	Uterine Corpus Endometrial Carcinoma, 2013, Nature, TCGA, PMID23636398
Uterine	Uterine Corpous Endometrial Carcinoma	23636398	CTCF	MUC16	3.77937	1.81854e-09	Co_Occurence	CTCF, MUC16	Uterine Corpus Endometrial Carcinoma, 2013, Nature, TCGA, PMID23636398
Uterine	Uterine Corpous Endometrial Carcinoma	23636398	PIK3R1	PIK3CA	0.302664	3.38372e-09	Mutually_Exclusive	PIK3CA, PIK3R1	Uterine Corpus Endometrial Carcinoma, 2013, Nature, TCGA, PMID23636398
Uterine	Uterine Corpous Endometrial Carcinoma	23636398	RYR2	ARID1A	3.56407	5.09231e-09	Co_Occurence	ARID1A, RYR2	Uterine Corpus Endometrial Carcinoma, 2013, Nature, TCGA, PMID23636398
Uterine	Uterine Corpous Endometrial Carcinoma	23636398	ARID1A	ZFHX4	3.67629	8.29276e-09	Co_Occurence	ARID1A, ZFHX4	Uterine Corpus Endometrial Carcinoma, 2013, Nature, TCGA, PMID23636398
Uterine	Uterine Corpous Endometrial Carcinoma	23636398	CTCF	FLG	3.77838	1.57487e-08	Co_Occurence	CTCF, FLG	Uterine Corpus Endometrial Carcinoma, 2013, Nature, TCGA, PMID23636398
Uterine	Uterine Corpous Endometrial Carcinoma	23636398	KMT2B	CHD4	3.81641	2.30196e-08	Co_Occurence	CHD4, KMT2B	Uterine Corpus Endometrial Carcinoma, 2013, Nature, TCGA, PMID23636398
Uterine	Uterine Corpous Endometrial Carcinoma	23636398	RYR2	CTCF	3.58417	2.58532e-08	Co_Occurence	CTCF, RYR2	Uterine Corpus Endometrial Carcinoma, 2013, Nature, TCGA, PMID23636398
Uterine	Uterine Corpous Endometrial Carcinoma	23636398	MACF1	CTCF	3.79151	2.76789e-08	Co_Occurence	CTCF, MACF1	Uterine Corpus Endometrial Carcinoma, 2013, Nature, TCGA, PMID23636398
Uterine	Uterine Corpous Endometrial Carcinoma	23636398	MUC16	ARID1A	3.11972	2.83094e-08	Co_Occurence	ARID1A, MUC16	Uterine Corpus Endometrial Carcinoma, 2013, Nature, TCGA, PMID23636398
Uterine	Uterine Corpous Endometrial Carcinoma	23636398	PIK3CA	SYNE1	3.54395	3.08387e-08	Co_Occurence	PIK3CA, SYNE1	Uterine Corpus Endometrial Carcinoma, 2013, Nature, TCGA, PMID23636398
Uterine	Uterine Corpous Endometrial Carcinoma	23636398	KMT2D	CHD4	3.54688	3.39254e-08	Co_Occurence	CHD4, KMT2D	Uterine Corpus Endometrial Carcinoma, 2013, Nature, TCGA, PMID23636398
Uterine	Uterine Corpous Endometrial Carcinoma	23636398	TTN	CHD4	3.33473	5.29383e-08	Co_Occurence	CHD4, TTN	Uterine Corpus Endometrial Carcinoma, 2013, Nature, TCGA, PMID23636398
Uterine	Uterine Corpous Endometrial Carcinoma	23636398	TAF1	ARID1A	3.50797	5.51641e-08	Co_Occurence	ARID1A, TAF1	Uterine Corpus Endometrial Carcinoma, 2013, Nature, TCGA, PMID23636398
Uterine	Uterine Corpous Endometrial Carcinoma	23636398	MUC16	PTEN	3.5759	6.98611e-08	Co_Occurence	MUC16, PTEN	Uterine Corpus Endometrial Carcinoma, 2013, Nature, TCGA, PMID23636398
Uterine	Uterine Corpous Endometrial Carcinoma	23636398	CTCF	TTN	3.08464	1.08911e-07	Co_Occurence	CTCF, TTN	Uterine Corpus Endometrial Carcinoma, 2013, Nature, TCGA, PMID23636398
Uterine	Uterine Corpous Endometrial Carcinoma	23636398	TAF1	CTCF	3.59137	1.22659e-07	Co_Occurence	CTCF, TAF1	Uterine Corpus Endometrial Carcinoma, 2013, Nature, TCGA, PMID23636398
Uterine	Uterine Corpous Endometrial Carcinoma	23636398	PIK3R1	MACF1	3.34727	1.55844e-07	Co_Occurence	MACF1, PIK3R1	Uterine Corpus Endometrial Carcinoma, 2013, Nature, TCGA, PMID23636398
Uterine	Uterine Corpous Endometrial Carcinoma	23636398	FAT4	PTEN	4.13155	1.62331e-07	Co_Occurence	FAT4, PTEN	Uterine Corpus Endometrial Carcinoma, 2013, Nature, TCGA, PMID23636398
Uterine	Uterine Corpous Endometrial Carcinoma	23636398	ARID1A	NEB	3.21533	3.96939e-07	Co_Occurence	ARID1A, NEB	Uterine Corpus Endometrial Carcinoma, 2013, Nature, TCGA, PMID23636398
Uterine	Uterine Corpous Endometrial Carcinoma	23636398	USH2A	PTEN	3.95001	4.50127e-07	Co_Occurence	PTEN, USH2A	Uterine Corpus Endometrial Carcinoma, 2013, Nature, TCGA, PMID23636398
Uterine	Uterine Corpous Endometrial Carcinoma	23636398	ZFHX4	PTEN	3.85076	5.78771e-07	Co_Occurence	PTEN, ZFHX4	Uterine Corpus Endometrial Carcinoma, 2013, Nature, TCGA, PMID23636398
Uterine	Uterine Corpous Endometrial Carcinoma	23636398	CTCF	KMT2D	2.98902	8.96071e-07	Co_Occurence	CTCF, KMT2D	Uterine Corpus Endometrial Carcinoma, 2013, Nature, TCGA, PMID23636398
Uterine	Uterine Corpous Endometrial Carcinoma	23636398	OBSCN	PIK3R1	2.98281	9.32808e-07	Co_Occurence	OBSCN, PIK3R1	Uterine Corpus Endometrial Carcinoma, 2013, Nature, TCGA, PMID23636398
Uterine	Uterine Corpous Endometrial Carcinoma	23636398	ARID1A	CSMD3	2.89674	1.00039e-06	Co_Occurence	ARID1A, CSMD3	Uterine Corpus Endometrial Carcinoma, 2013, Nature, TCGA, PMID23636398
Uterine	Uterine Corpous Endometrial Carcinoma	23636398	PIK3R1	ZFHX4	2.989	1.61259e-06	Co_Occurence	PIK3R1, ZFHX4	Uterine Corpus Endometrial Carcinoma, 2013, Nature, TCGA, PMID23636398
Uterine	Uterine Corpous Endometrial Carcinoma	23636398	FLG	PIK3CA	2.95959	1.72101e-06	Co_Occurence	FLG, PIK3CA	Uterine Corpus Endometrial Carcinoma, 2013, Nature, TCGA, PMID23636398
Uterine	Uterine Corpous Endometrial Carcinoma	23636398	RYR2	PTEN	3.02886	6.22343e-06	Co_Occurence	PTEN, RYR2	Uterine Corpus Endometrial Carcinoma, 2013, Nature, TCGA, PMID23636398
Uterine	Uterine Corpous Endometrial Carcinoma	23636398	PTEN	TAF1	3.28931	8.13217e-06	Co_Occurence	PTEN, TAF1	Uterine Corpus Endometrial Carcinoma, 2013, Nature, TCGA, PMID23636398
Uterine	Uterine Corpous Endometrial Carcinoma	23636398	CTNNB1	ARID1A	2.46542	1.53904e-05	Co_Occurence	ARID1A, CTNNB1	Uterine Corpus Endometrial Carcinoma, 2013, Nature, TCGA, PMID23636398
Uterine	Uterine Corpous Endometrial Carcinoma	23636398	SYNE1	PTEN	3.00553	1.54405e-05	Co_Occurence	PTEN, SYNE1	Uterine Corpus Endometrial Carcinoma, 2013, Nature, TCGA, PMID23636398
Uterine	Uterine Corpous Endometrial Carcinoma	23636398	FLG	PTEN	2.96116	2.30888e-05	Co_Occurence	FLG, PTEN	Uterine Corpus Endometrial Carcinoma, 2013, Nature, TCGA, PMID23636398
Uterine	Uterine Corpous Endometrial Carcinoma	23636398	PIK3R1	MUC5B	2.53563	2.98562e-05	Co_Occurence	MUC5B, PIK3R1	Uterine Corpus Endometrial Carcinoma, 2013, Nature, TCGA, PMID23636398
Uterine	Uterine Corpous Endometrial Carcinoma	23636398	PIK3CA	USH2A	2.59705	3.82637e-05	Co_Occurence	PIK3CA, USH2A	Uterine Corpus Endometrial Carcinoma, 2013, Nature, TCGA, PMID23636398
Uterine	Uterine Corpous Endometrial Carcinoma	23636398	PIK3CA	NEB	2.59705	3.82637e-05	Co_Occurence	NEB, PIK3CA	Uterine Corpus Endometrial Carcinoma, 2013, Nature, TCGA, PMID23636398
Uterine	Uterine Corpous Endometrial Carcinoma	23636398	PIK3R1	TP53	0.418108	4.18456e-05	Mutually_Exclusive	PIK3R1, TP53	Uterine Corpus Endometrial Carcinoma, 2013, Nature, TCGA, PMID23636398
Uterine	Uterine Corpous Endometrial Carcinoma	23636398	MACF1	PIK3CA	2.54746	5.78128e-05	Co_Occurence	MACF1, PIK3CA	Uterine Corpus Endometrial Carcinoma, 2013, Nature, TCGA, PMID23636398
Uterine	Uterine Corpous Endometrial Carcinoma	23636398	ARID1A	PIK3CA	2.06824	8.23767e-05	Co_Occurence	ARID1A, PIK3CA	Uterine Corpus Endometrial Carcinoma, 2013, Nature, TCGA, PMID23636398
Uterine	Uterine Corpous Endometrial Carcinoma	23636398	MUC16	PIK3R1	2.30603	8.61142e-05	Co_Occurence	MUC16, PIK3R1	Uterine Corpus Endometrial Carcinoma, 2013, Nature, TCGA, PMID23636398
Uterine	Uterine Corpous Endometrial Carcinoma	23636398	PIK3CA	PTEN	2.11312	8.91361e-05	Co_Occurence	PIK3CA, PTEN	Uterine Corpus Endometrial Carcinoma, 2013, Nature, TCGA, PMID23636398
Uterine	Uterine Corpous Endometrial Carcinoma	23636398	ZFHX3	PIK3R1	2.37198	0.000100673	Co_Occurence	PIK3R1, ZFHX3	Uterine Corpus Endometrial Carcinoma, 2013, Nature, TCGA, PMID23636398
Uterine	Uterine Corpous Endometrial Carcinoma	23636398	OBSCN	PIK3CA	2.35014	0.00011523	Co_Occurence	OBSCN, PIK3CA	Uterine Corpus Endometrial Carcinoma, 2013, Nature, TCGA, PMID23636398
Uterine	Uterine Corpous Endometrial Carcinoma	23636398	ARID1A	CHD4	2.30558	0.000140947	Co_Occurence	ARID1A, CHD4	Uterine Corpus Endometrial Carcinoma, 2013, Nature, TCGA, PMID23636398
Uterine	Uterine Corpous Endometrial Carcinoma	23636398	ZFHX3	TP53	0.410423	0.000145342	Mutually_Exclusive	TP53, ZFHX3	Uterine Corpus Endometrial Carcinoma, 2013, Nature, TCGA, PMID23636398
Uterine	Uterine Corpous Endometrial Carcinoma	23636398	KMT2B	PIK3R1	2.37605	0.000155683	Co_Occurence	KMT2B, PIK3R1	Uterine Corpus Endometrial Carcinoma, 2013, Nature, TCGA, PMID23636398
Uterine	Uterine Corpous Endometrial Carcinoma	23636398	USH2A	PIK3R1	2.41172	0.000164101	Co_Occurence	PIK3R1, USH2A	Uterine Corpus Endometrial Carcinoma, 2013, Nature, TCGA, PMID23636398
Uterine	Uterine Corpous Endometrial Carcinoma	23636398	TP53	KMT2D	0.444466	0.000210172	Mutually_Exclusive	KMT2D, TP53	Uterine Corpus Endometrial Carcinoma, 2013, Nature, TCGA, PMID23636398
Uterine	Uterine Corpous Endometrial Carcinoma	23636398	PTEN	CSMD3	2.46948	0.000242295	Co_Occurence	CSMD3, PTEN	Uterine Corpus Endometrial Carcinoma, 2013, Nature, TCGA, PMID23636398
Uterine	Uterine Corpous Endometrial Carcinoma	23636398	PIK3CA	CTCF	2.16899	0.000283909	Co_Occurence	CTCF, PIK3CA	Uterine Corpus Endometrial Carcinoma, 2013, Nature, TCGA, PMID23636398
Uterine	Uterine Corpous Endometrial Carcinoma	23636398	TAF1	PIK3CA	2.28942	0.000344157	Co_Occurence	PIK3CA, TAF1	Uterine Corpus Endometrial Carcinoma, 2013, Nature, TCGA, PMID23636398
Uterine	Uterine Corpous Endometrial Carcinoma	23636398	PIK3CA	CSMD3	2.17076	0.000345024	Co_Occurence	CSMD3, PIK3CA	Uterine Corpus Endometrial Carcinoma, 2013, Nature, TCGA, PMID23636398
Uterine	Uterine Corpous Endometrial Carcinoma	23636398	KMT2B	PIK3CA	2.2222	0.000349153	Co_Occurence	KMT2B, PIK3CA	Uterine Corpus Endometrial Carcinoma, 2013, Nature, TCGA, PMID23636398
Uterine	Uterine Corpous Endometrial Carcinoma	23636398	PIK3CA	FAT4	2.23187	0.000415311	Co_Occurence	FAT4, PIK3CA	Uterine Corpus Endometrial Carcinoma, 2013, Nature, TCGA, PMID23636398
Uterine	Uterine Corpous Endometrial Carcinoma	23636398	MUC5B	PIK3CA	2.17452	0.000415311	Co_Occurence	MUC5B, PIK3CA	Uterine Corpus Endometrial Carcinoma, 2013, Nature, TCGA, PMID23636398
Uterine	Uterine Corpous Endometrial Carcinoma	23636398	KMT2B	TP53	0.425532	0.000485146	Mutually_Exclusive	KMT2B, TP53	Uterine Corpus Endometrial Carcinoma, 2013, Nature, TCGA, PMID23636398
Uterine	Uterine Corpous Endometrial Carcinoma	23636398	CTCF	CTNNB1	2.19521	0.000527712	Co_Occurence	CTCF, CTNNB1	Uterine Corpus Endometrial Carcinoma, 2013, Nature, TCGA, PMID23636398
Uterine	Uterine Corpous Endometrial Carcinoma	23636398	ARID1A	PIK3R1	1.96899	0.000628388	Co_Occurence	ARID1A, PIK3R1	Uterine Corpus Endometrial Carcinoma, 2013, Nature, TCGA, PMID23636398
Uterine	Uterine Corpous Endometrial Carcinoma	23636398	MUC16	PIK3CA	2.01614	0.000635597	Co_Occurence	MUC16, PIK3CA	Uterine Corpus Endometrial Carcinoma, 2013, Nature, TCGA, PMID23636398
Uterine	Uterine Corpous Endometrial Carcinoma	23636398	ZFHX4	PIK3CA	2.16335	0.000646052	Co_Occurence	PIK3CA, ZFHX4	Uterine Corpus Endometrial Carcinoma, 2013, Nature, TCGA, PMID23636398
Uterine	Uterine Corpous Endometrial Carcinoma	23636398	PIK3R1	CTCF	2.11037	0.000672391	Co_Occurence	CTCF, PIK3R1	Uterine Corpus Endometrial Carcinoma, 2013, Nature, TCGA, PMID23636398
Uterine	Uterine Corpous Endometrial Carcinoma	23636398	FAT4	PIK3R1	2.1565	0.000785693	Co_Occurence	FAT4, PIK3R1	Uterine Corpus Endometrial Carcinoma, 2013, Nature, TCGA, PMID23636398
Uterine	Uterine Corpous Endometrial Carcinoma	23636398	CHD4	CTCF	2.20235	0.000946106	Co_Occurence	CHD4, CTCF	Uterine Corpus Endometrial Carcinoma, 2013, Nature, TCGA, PMID23636398
Uterine	Uterine Corpous Endometrial Carcinoma	23636398	KMT2D	PIK3CA	1.95584	0.000977981	Co_Occurence	KMT2D, PIK3CA	Uterine Corpus Endometrial Carcinoma, 2013, Nature, TCGA, PMID23636398
Uterine	Uterine Corpous Endometrial Carcinoma	23636398	CTNNB1	RYR2	2.12222	0.00105081	Co_Occurence	CTNNB1, RYR2	Uterine Corpus Endometrial Carcinoma, 2013, Nature, TCGA, PMID23636398
Uterine	Uterine Corpous Endometrial Carcinoma	23636398	KMT2D	PIK3R1	2.01821	0.00105599	Co_Occurence	KMT2D, PIK3R1	Uterine Corpus Endometrial Carcinoma, 2013, Nature, TCGA, PMID23636398
Uterine	Uterine Corpous Endometrial Carcinoma	23636398	RYR2	PIK3CA	2.01788	0.00108681	Co_Occurence	PIK3CA, RYR2	Uterine Corpus Endometrial Carcinoma, 2013, Nature, TCGA, PMID23636398
Uterine	Uterine Corpous Endometrial Carcinoma	23636398	ZFHX3	PIK3CA	2.01788	0.00108681	Co_Occurence	PIK3CA, ZFHX3	Uterine Corpus Endometrial Carcinoma, 2013, Nature, TCGA, PMID23636398
Uterine	Uterine Corpous Endometrial Carcinoma	23636398	CTNNB1	TAF1	2.1635	0.00179504	Co_Occurence	CTNNB1, TAF1	Uterine Corpus Endometrial Carcinoma, 2013, Nature, TCGA, PMID23636398
Uterine	Uterine Corpous Endometrial Carcinoma	23636398	USH2A	CTNNB1	2.12364	0.00190446	Co_Occurence	CTNNB1, USH2A	Uterine Corpus Endometrial Carcinoma, 2013, Nature, TCGA, PMID23636398
Uterine	Uterine Corpous Endometrial Carcinoma	23636398	CTNNB1	PIK3CA	1.90632	0.00202918	Co_Occurence	CTNNB1, PIK3CA	Uterine Corpus Endometrial Carcinoma, 2013, Nature, TCGA, PMID23636398
Uterine	Uterine Corpous Endometrial Carcinoma	23636398	ZFHX4	CTNNB1	2.08382	0.00220199	Co_Occurence	CTNNB1, ZFHX4	Uterine Corpus Endometrial Carcinoma, 2013, Nature, TCGA, PMID23636398
Uterine	Uterine Corpous Endometrial Carcinoma	23636398	OBSCN	CTNNB1	2.04858	0.00272961	Co_Occurence	CTNNB1, OBSCN	Uterine Corpus Endometrial Carcinoma, 2013, Nature, TCGA, PMID23636398
Uterine	Uterine Corpous Endometrial Carcinoma	23636398	CTNNB1	MACF1	2.04846	0.00291585	Co_Occurence	CTNNB1, MACF1	Uterine Corpus Endometrial Carcinoma, 2013, Nature, TCGA, PMID23636398
Uterine	Uterine Corpous Endometrial Carcinoma	23636398	TAF1	PIK3R1	2.00848	0.00317941	Co_Occurence	PIK3R1, TAF1	Uterine Corpus Endometrial Carcinoma, 2013, Nature, TCGA, PMID23636398
Uterine	Uterine Corpous Endometrial Carcinoma	23636398	PIK3R1	NEB	1.96847	0.00344545	Co_Occurence	NEB, PIK3R1	Uterine Corpus Endometrial Carcinoma, 2013, Nature, TCGA, PMID23636398
Uterine	Uterine Corpous Endometrial Carcinoma	23636398	TTN	PIK3CA	1.70479	0.00448369	Co_Occurence	PIK3CA, TTN	Uterine Corpus Endometrial Carcinoma, 2013, Nature, TCGA, PMID23636398
Uterine	Uterine Corpous Endometrial Carcinoma	23636398	CTNNB1	CSMD3	1.85681	0.00724074	Co_Occurence	CSMD3, CTNNB1	Uterine Corpus Endometrial Carcinoma, 2013, Nature, TCGA, PMID23636398
Uterine	Uterine Corpous Endometrial Carcinoma	23636398	PIK3R1	TTN	1.67847	0.00948039	Co_Occurence	PIK3R1, TTN	Uterine Corpus Endometrial Carcinoma, 2013, Nature, TCGA, PMID23636398
Uterine	Uterine Corpous Endometrial Carcinoma	23636398	TP53	FLG	0.544881	0.0122137	Mutually_Exclusive	FLG, TP53	Uterine Corpus Endometrial Carcinoma, 2013, Nature, TCGA, PMID23636398
Uterine	Uterine Corpous Endometrial Carcinoma	23636398	CSMD3	PIK3R1	1.74695	0.0147045	Co_Occurence	CSMD3, PIK3R1	Uterine Corpus Endometrial Carcinoma, 2013, Nature, TCGA, PMID23636398
Uterine	Uterine Corpous Endometrial Carcinoma	23636398	TP53	PIK3CA	0.636577	0.0156905	Mutually_Exclusive	PIK3CA, TP53	Uterine Corpus Endometrial Carcinoma, 2013, Nature, TCGA, PMID23636398
Uterine	Uterine Corpous Endometrial Carcinoma	23636398	FLG	CTNNB1	1.77873	0.0159502	Co_Occurence	CTNNB1, FLG	Uterine Corpus Endometrial Carcinoma, 2013, Nature, TCGA, PMID23636398
Uterine	Uterine Corpous Endometrial Carcinoma	23636398	OBSCN	TP53	0.569649	0.0179618	Mutually_Exclusive	OBSCN, TP53	Uterine Corpus Endometrial Carcinoma, 2013, Nature, TCGA, PMID23636398
Uterine	Uterine Corpous Endometrial Carcinoma	23636398	NEB	CTNNB1	1.802	0.0185728	Co_Occurence	CTNNB1, NEB	Uterine Corpus Endometrial Carcinoma, 2013, Nature, TCGA, PMID23636398
Uterine	Uterine Corpous Endometrial Carcinoma	23636398	CHD4	PIK3CA	1.66765	0.0210889	Co_Occurence	CHD4, PIK3CA	Uterine Corpus Endometrial Carcinoma, 2013, Nature, TCGA, PMID23636398
Uterine	Uterine Corpous Endometrial Carcinoma	23636398	SYNE1	PIK3R1	1.69073	0.0227663	Co_Occurence	PIK3R1, SYNE1	Uterine Corpus Endometrial Carcinoma, 2013, Nature, TCGA, PMID23636398
Uterine	Uterine Corpous Endometrial Carcinoma	23636398	CTNNB1	TTN	1.5958	0.0256703	Co_Occurence	CTNNB1, TTN	Uterine Corpus Endometrial Carcinoma, 2013, Nature, TCGA, PMID23636398
Uterine	Uterine Corpous Endometrial Carcinoma	23636398	NEB	TP53	0.578812	0.0257407	Mutually_Exclusive	NEB, TP53	Uterine Corpus Endometrial Carcinoma, 2013, Nature, TCGA, PMID23636398
Uterine	Uterine Corpous Endometrial Carcinoma	23636398	PIK3R1	RYR2	1.63915	0.0270913	Co_Occurence	PIK3R1, RYR2	Uterine Corpus Endometrial Carcinoma, 2013, Nature, TCGA, PMID23636398
Uterine	Uterine Corpous Endometrial Carcinoma	23636398	MACF1	TP53	0.588886	0.0332661	Mutually_Exclusive	MACF1, TP53	Uterine Corpus Endometrial Carcinoma, 2013, Nature, TCGA, PMID23636398
Uterine	Uterine Corpous Endometrial Carcinoma	23636398	CTNNB1	CHD4	1.65832	0.0403402	Co_Occurence	CHD4, CTNNB1	Uterine Corpus Endometrial Carcinoma, 2013, Nature, TCGA, PMID23636398
Uterine	Uterine Corpous Endometrial Carcinoma	23636398	CTNNB1	SYNE1	1.65832	0.0403402	Co_Occurence	CTNNB1, SYNE1	Uterine Corpus Endometrial Carcinoma, 2013, Nature, TCGA, PMID23636398
Uterine	Uterine Corpous Endometrial Carcinoma	23636398	MUC5B	TP53	0.622793	0.0417296	Mutually_Exclusive	MUC5B, TP53	Uterine Corpus Endometrial Carcinoma, 2013, Nature, TCGA, PMID23636398
Uterine	Uterine Corpous Endometrial Carcinoma	23636398	CTNNB1	KMT2D	1.57564	0.0450583	Co_Occurence	CTNNB1, KMT2D	Uterine Corpus Endometrial Carcinoma, 2013, Nature, TCGA, PMID23636398
Uterine	Uterine Corpous Endometrial Carcinoma	23636398	CTNNB1	FAT4	1.61812	0.0499442	Co_Occurence	CTNNB1, FAT4	Uterine Corpus Endometrial Carcinoma, 2013, Nature, TCGA, PMID23636398
Prostate	Prostate Cancer	26544944	OBSCN	MUC17	13.8888	0.0189984	Co_Occurence	MUC17, OBSCN	Prostate Cancer, 2015, Cell, TCGA, PMID26544944
Lung	Lung Adenocarcinoma	32015526	EGFR	KRAS	0	5.50456e-09	Mutually_Exclusive	EGFR, KRAS	Lung Adenocarcinoma, Chen et al, 2020, Nat Genet, PMID32015526
Lung	Lung Adenocarcinoma	32015526	ZFHX4	ANK2	12.8604	4.08445e-07	Co_Occurence	ANK2, ZFHX4	Lung Adenocarcinoma, Chen et al, 2020, Nat Genet, PMID32015526
Lung	Lung Adenocarcinoma	32015526	XIRP2	ZFHX4	10.1895	2.64225e-06	Co_Occurence	XIRP2, ZFHX4	Lung Adenocarcinoma, Chen et al, 2020, Nat Genet, PMID32015526
Lung	Lung Adenocarcinoma	32015526	CTNND2	RYR2	10.2571	3.76591e-06	Co_Occurence	CTNND2, RYR2	Lung Adenocarcinoma, Chen et al, 2020, Nat Genet, PMID32015526
Lung	Lung Adenocarcinoma	32015526	CSMD1	RYR2	11.4327	4.01518e-06	Co_Occurence	CSMD1, RYR2	Lung Adenocarcinoma, Chen et al, 2020, Nat Genet, PMID32015526
Lung	Lung Adenocarcinoma	32015526	RYR2	ANK2	9.37186	6.74267e-06	Co_Occurence	ANK2, RYR2	Lung Adenocarcinoma, Chen et al, 2020, Nat Genet, PMID32015526
Lung	Lung Adenocarcinoma	32015526	ZFHX4	RYR2	6.848	1.23494e-05	Co_Occurence	RYR2, ZFHX4	Lung Adenocarcinoma, Chen et al, 2020, Nat Genet, PMID32015526
Lung	Lung Adenocarcinoma	32015526	FAT3	ZFHX4	9.48634	1.89098e-05	Co_Occurence	FAT3, ZFHX4	Lung Adenocarcinoma, Chen et al, 2020, Nat Genet, PMID32015526
Lung	Lung Adenocarcinoma	32015526	ANK2	TTN	7.57712	2.453e-05	Co_Occurence	ANK2, TTN	Lung Adenocarcinoma, Chen et al, 2020, Nat Genet, PMID32015526
Lung	Lung Adenocarcinoma	32015526	KRAS	RYR2	7.15118	2.453e-05	Co_Occurence	KRAS, RYR2	Lung Adenocarcinoma, Chen et al, 2020, Nat Genet, PMID32015526
Lung	Lung Adenocarcinoma	32015526	RYR2	XIRP2	7.42002	3.25292e-05	Co_Occurence	RYR2, XIRP2	Lung Adenocarcinoma, Chen et al, 2020, Nat Genet, PMID32015526
Lung	Lung Adenocarcinoma	32015526	ANK2	MUC16	8.08401	3.25292e-05	Co_Occurence	ANK2, MUC16	Lung Adenocarcinoma, Chen et al, 2020, Nat Genet, PMID32015526
Lung	Lung Adenocarcinoma	32015526	CTNND2	PCLO	10.3499	3.37696e-05	Co_Occurence	CTNND2, PCLO	Lung Adenocarcinoma, Chen et al, 2020, Nat Genet, PMID32015526
Lung	Lung Adenocarcinoma	32015526	ANK2	PCLO	9.67322	5.15957e-05	Co_Occurence	ANK2, PCLO	Lung Adenocarcinoma, Chen et al, 2020, Nat Genet, PMID32015526
Lung	Lung Adenocarcinoma	32015526	FAT3	TP53	7.43562	6.21019e-05	Co_Occurence	FAT3, TP53	Lung Adenocarcinoma, Chen et al, 2020, Nat Genet, PMID32015526
Lung	Lung Adenocarcinoma	32015526	CSMD3	MUC17	8.14142	8.39686e-05	Co_Occurence	CSMD3, MUC17	Lung Adenocarcinoma, Chen et al, 2020, Nat Genet, PMID32015526
Lung	Lung Adenocarcinoma	32015526	CSMD3	CTNND2	8.14142	8.39686e-05	Co_Occurence	CSMD3, CTNND2	Lung Adenocarcinoma, Chen et al, 2020, Nat Genet, PMID32015526
Lung	Lung Adenocarcinoma	32015526	MUC17	ZFHX4	7.81335	0.000111662	Co_Occurence	MUC17, ZFHX4	Lung Adenocarcinoma, Chen et al, 2020, Nat Genet, PMID32015526
Lung	Lung Adenocarcinoma	32015526	FAT3	ANK2	9.38396	0.000114962	Co_Occurence	ANK2, FAT3	Lung Adenocarcinoma, Chen et al, 2020, Nat Genet, PMID32015526
Lung	Lung Adenocarcinoma	32015526	CTNND2	SPTA1	9.38396	0.000114962	Co_Occurence	CTNND2, SPTA1	Lung Adenocarcinoma, Chen et al, 2020, Nat Genet, PMID32015526
Lung	Lung Adenocarcinoma	32015526	KRAS	USH2A	6.11494	0.000114962	Co_Occurence	KRAS, USH2A	Lung Adenocarcinoma, Chen et al, 2020, Nat Genet, PMID32015526
Lung	Lung Adenocarcinoma	32015526	CSMD3	MUC16	5.62426	0.000123227	Co_Occurence	CSMD3, MUC16	Lung Adenocarcinoma, Chen et al, 2020, Nat Genet, PMID32015526
Lung	Lung Adenocarcinoma	32015526	RYR2	FAT3	7.04557	0.000127124	Co_Occurence	FAT3, RYR2	Lung Adenocarcinoma, Chen et al, 2020, Nat Genet, PMID32015526
Lung	Lung Adenocarcinoma	32015526	XIRP2	PCLO	8.06695	0.000127124	Co_Occurence	PCLO, XIRP2	Lung Adenocarcinoma, Chen et al, 2020, Nat Genet, PMID32015526
Lung	Lung Adenocarcinoma	32015526	NEB	CTNND2	10.5364	0.000127124	Co_Occurence	CTNND2, NEB	Lung Adenocarcinoma, Chen et al, 2020, Nat Genet, PMID32015526
Lung	Lung Adenocarcinoma	32015526	ZNF536	RYR2	7.52268	0.000159658	Co_Occurence	RYR2, ZNF536	Lung Adenocarcinoma, Chen et al, 2020, Nat Genet, PMID32015526
Lung	Lung Adenocarcinoma	32015526	SI	TTN	6.43519	0.000159658	Co_Occurence	SI, TTN	Lung Adenocarcinoma, Chen et al, 2020, Nat Genet, PMID32015526
Lung	Lung Adenocarcinoma	32015526	PRDM9	CTNND2	9.75603	0.000179812	Co_Occurence	CTNND2, PRDM9	Lung Adenocarcinoma, Chen et al, 2020, Nat Genet, PMID32015526
Lung	Lung Adenocarcinoma	32015526	SPTA1	RYR2	6.51875	0.000189363	Co_Occurence	RYR2, SPTA1	Lung Adenocarcinoma, Chen et al, 2020, Nat Genet, PMID32015526
Lung	Lung Adenocarcinoma	32015526	FLG	TP53	4.78967	0.000189363	Co_Occurence	FLG, TP53	Lung Adenocarcinoma, Chen et al, 2020, Nat Genet, PMID32015526
Lung	Lung Adenocarcinoma	32015526	CSMD1	KRAS	8.44976	0.000190704	Co_Occurence	CSMD1, KRAS	Lung Adenocarcinoma, Chen et al, 2020, Nat Genet, PMID32015526
Lung	Lung Adenocarcinoma	32015526	FLG	ZFHX4	5.79161	0.000195793	Co_Occurence	FLG, ZFHX4	Lung Adenocarcinoma, Chen et al, 2020, Nat Genet, PMID32015526
Lung	Lung Adenocarcinoma	32015526	SPTA1	PRDM9	9.18604	0.000229279	Co_Occurence	PRDM9, SPTA1	Lung Adenocarcinoma, Chen et al, 2020, Nat Genet, PMID32015526
Lung	Lung Adenocarcinoma	32015526	TTN	RYR2	4.08219	0.00023846	Co_Occurence	RYR2, TTN	Lung Adenocarcinoma, Chen et al, 2020, Nat Genet, PMID32015526
Lung	Lung Adenocarcinoma	32015526	TTN	TP53	3.27125	0.00023846	Co_Occurence	TP53, TTN	Lung Adenocarcinoma, Chen et al, 2020, Nat Genet, PMID32015526
Lung	Lung Adenocarcinoma	32015526	XIRP2	FAT3	7.89947	0.00023846	Co_Occurence	FAT3, XIRP2	Lung Adenocarcinoma, Chen et al, 2020, Nat Genet, PMID32015526
Lung	Lung Adenocarcinoma	32015526	XIRP2	CTNND2	7.89947	0.00023846	Co_Occurence	CTNND2, XIRP2	Lung Adenocarcinoma, Chen et al, 2020, Nat Genet, PMID32015526
Lung	Lung Adenocarcinoma	32015526	FAT3	TTN	5.82736	0.000239113	Co_Occurence	FAT3, TTN	Lung Adenocarcinoma, Chen et al, 2020, Nat Genet, PMID32015526
Lung	Lung Adenocarcinoma	32015526	MUC17	TTN	5.82736	0.000239113	Co_Occurence	MUC17, TTN	Lung Adenocarcinoma, Chen et al, 2020, Nat Genet, PMID32015526
Lung	Lung Adenocarcinoma	32015526	ZFHX4	CSMD3	5.52833	0.000240035	Co_Occurence	CSMD3, ZFHX4	Lung Adenocarcinoma, Chen et al, 2020, Nat Genet, PMID32015526
Lung	Lung Adenocarcinoma	32015526	CTNND2	TP53	5.95715	0.000256812	Co_Occurence	CTNND2, TP53	Lung Adenocarcinoma, Chen et al, 2020, Nat Genet, PMID32015526
Lung	Lung Adenocarcinoma	32015526	FAT3	FLG	6.97321	0.000258529	Co_Occurence	FAT3, FLG	Lung Adenocarcinoma, Chen et al, 2020, Nat Genet, PMID32015526
Lung	Lung Adenocarcinoma	32015526	CSMD3	XIRP2	6.24535	0.000273735	Co_Occurence	CSMD3, XIRP2	Lung Adenocarcinoma, Chen et al, 2020, Nat Genet, PMID32015526
Lung	Lung Adenocarcinoma	32015526	FLG	NEB	7.71683	0.000273735	Co_Occurence	FLG, NEB	Lung Adenocarcinoma, Chen et al, 2020, Nat Genet, PMID32015526
Lung	Lung Adenocarcinoma	32015526	SI	ZFHX4	6.9117	0.000273735	Co_Occurence	SI, ZFHX4	Lung Adenocarcinoma, Chen et al, 2020, Nat Genet, PMID32015526
Lung	Lung Adenocarcinoma	32015526	CTNND2	SI	8.48567	0.000273735	Co_Occurence	CTNND2, SI	Lung Adenocarcinoma, Chen et al, 2020, Nat Genet, PMID32015526
Lung	Lung Adenocarcinoma	32015526	MUC17	SI	8.48567	0.000273735	Co_Occurence	MUC17, SI	Lung Adenocarcinoma, Chen et al, 2020, Nat Genet, PMID32015526
Lung	Lung Adenocarcinoma	32015526	XIRP2	SPTA1	7.41058	0.000286603	Co_Occurence	SPTA1, XIRP2	Lung Adenocarcinoma, Chen et al, 2020, Nat Genet, PMID32015526
Lung	Lung Adenocarcinoma	32015526	XIRP2	TP53	5.19062	0.000306497	Co_Occurence	TP53, XIRP2	Lung Adenocarcinoma, Chen et al, 2020, Nat Genet, PMID32015526
Lung	Lung Adenocarcinoma	32015526	PCLO	RYR2	5.66153	0.000336097	Co_Occurence	PCLO, RYR2	Lung Adenocarcinoma, Chen et al, 2020, Nat Genet, PMID32015526
Lung	Lung Adenocarcinoma	32015526	LRP1B	RYR2	5.22676	0.000342387	Co_Occurence	LRP1B, RYR2	Lung Adenocarcinoma, Chen et al, 2020, Nat Genet, PMID32015526
Lung	Lung Adenocarcinoma	32015526	SPTA1	TTN	5.32053	0.000353825	Co_Occurence	SPTA1, TTN	Lung Adenocarcinoma, Chen et al, 2020, Nat Genet, PMID32015526
Lung	Lung Adenocarcinoma	32015526	MUC16	FAT3	6.04416	0.000353825	Co_Occurence	FAT3, MUC16	Lung Adenocarcinoma, Chen et al, 2020, Nat Genet, PMID32015526
Lung	Lung Adenocarcinoma	32015526	MUC17	FAT3	7.96148	0.000353825	Co_Occurence	FAT3, MUC17	Lung Adenocarcinoma, Chen et al, 2020, Nat Genet, PMID32015526
Lung	Lung Adenocarcinoma	32015526	SI	SPTA1	7.98878	0.000353825	Co_Occurence	SI, SPTA1	Lung Adenocarcinoma, Chen et al, 2020, Nat Genet, PMID32015526
Lung	Lung Adenocarcinoma	32015526	CSMD3	TTN	4.47075	0.000360306	Co_Occurence	CSMD3, TTN	Lung Adenocarcinoma, Chen et al, 2020, Nat Genet, PMID32015526
Lung	Lung Adenocarcinoma	32015526	CTNND2	ZFHX4	6.42916	0.000360306	Co_Occurence	CTNND2, ZFHX4	Lung Adenocarcinoma, Chen et al, 2020, Nat Genet, PMID32015526
Lung	Lung Adenocarcinoma	32015526	TP53	MUC16	3.59901	0.000407995	Co_Occurence	MUC16, TP53	Lung Adenocarcinoma, Chen et al, 2020, Nat Genet, PMID32015526
Lung	Lung Adenocarcinoma	32015526	MUC17	RYR2	5.84889	0.000421696	Co_Occurence	MUC17, RYR2	Lung Adenocarcinoma, Chen et al, 2020, Nat Genet, PMID32015526
Lung	Lung Adenocarcinoma	32015526	CTNND2	LRP1B	6.8001	0.000421696	Co_Occurence	CTNND2, LRP1B	Lung Adenocarcinoma, Chen et al, 2020, Nat Genet, PMID32015526
Lung	Lung Adenocarcinoma	32015526	FAT3	SPTA1	7.49488	0.00045453	Co_Occurence	FAT3, SPTA1	Lung Adenocarcinoma, Chen et al, 2020, Nat Genet, PMID32015526
Lung	Lung Adenocarcinoma	32015526	MUC16	CSMD1	6.3277	0.000460499	Co_Occurence	CSMD1, MUC16	Lung Adenocarcinoma, Chen et al, 2020, Nat Genet, PMID32015526
Lung	Lung Adenocarcinoma	32015526	USH2A	EGFR	0.256906	0.000493505	Mutually_Exclusive	EGFR, USH2A	Lung Adenocarcinoma, Chen et al, 2020, Nat Genet, PMID32015526
Lung	Lung Adenocarcinoma	32015526	LRP1B	SPTA1	6.37707	0.000558289	Co_Occurence	LRP1B, SPTA1	Lung Adenocarcinoma, Chen et al, 2020, Nat Genet, PMID32015526
Lung	Lung Adenocarcinoma	32015526	LRP1B	ANK2	6.37707	0.000558289	Co_Occurence	ANK2, LRP1B	Lung Adenocarcinoma, Chen et al, 2020, Nat Genet, PMID32015526
Lung	Lung Adenocarcinoma	32015526	LRP1B	TP53	4.45718	0.000558289	Co_Occurence	LRP1B, TP53	Lung Adenocarcinoma, Chen et al, 2020, Nat Genet, PMID32015526
Lung	Lung Adenocarcinoma	32015526	NEB	KRAS	7.29744	0.000558289	Co_Occurence	KRAS, NEB	Lung Adenocarcinoma, Chen et al, 2020, Nat Genet, PMID32015526
Lung	Lung Adenocarcinoma	32015526	SI	PCLO	7.14298	0.000558289	Co_Occurence	PCLO, SI	Lung Adenocarcinoma, Chen et al, 2020, Nat Genet, PMID32015526
Lung	Lung Adenocarcinoma	32015526	SPTA1	ANK2	7.05549	0.000574621	Co_Occurence	ANK2, SPTA1	Lung Adenocarcinoma, Chen et al, 2020, Nat Genet, PMID32015526
Lung	Lung Adenocarcinoma	32015526	SI	PRDM9	8.10935	0.000574621	Co_Occurence	PRDM9, SI	Lung Adenocarcinoma, Chen et al, 2020, Nat Genet, PMID32015526
Lung	Lung Adenocarcinoma	32015526	USH2A	SPTA1	5.43914	0.000574713	Co_Occurence	SPTA1, USH2A	Lung Adenocarcinoma, Chen et al, 2020, Nat Genet, PMID32015526
Lung	Lung Adenocarcinoma	32015526	USH2A	ANK2	5.43914	0.000574713	Co_Occurence	ANK2, USH2A	Lung Adenocarcinoma, Chen et al, 2020, Nat Genet, PMID32015526
Lung	Lung Adenocarcinoma	32015526	PRDM9	TTN	5.37593	0.000720606	Co_Occurence	PRDM9, TTN	Lung Adenocarcinoma, Chen et al, 2020, Nat Genet, PMID32015526
Lung	Lung Adenocarcinoma	32015526	CSMD1	LRP1B	6.7533	0.000720874	Co_Occurence	CSMD1, LRP1B	Lung Adenocarcinoma, Chen et al, 2020, Nat Genet, PMID32015526
Lung	Lung Adenocarcinoma	32015526	ZNF536	LRP1B	6.7533	0.000720874	Co_Occurence	LRP1B, ZNF536	Lung Adenocarcinoma, Chen et al, 2020, Nat Genet, PMID32015526
Lung	Lung Adenocarcinoma	32015526	CSMD1	CTNND2	7.6346	0.000720874	Co_Occurence	CSMD1, CTNND2	Lung Adenocarcinoma, Chen et al, 2020, Nat Genet, PMID32015526
Lung	Lung Adenocarcinoma	32015526	ZNF536	CTNND2	7.6346	0.000720874	Co_Occurence	CTNND2, ZNF536	Lung Adenocarcinoma, Chen et al, 2020, Nat Genet, PMID32015526
Lung	Lung Adenocarcinoma	32015526	ZNF536	KRAS	6.7533	0.000720874	Co_Occurence	KRAS, ZNF536	Lung Adenocarcinoma, Chen et al, 2020, Nat Genet, PMID32015526
Lung	Lung Adenocarcinoma	32015526	MUC17	XIRP2	6.36104	0.000931101	Co_Occurence	MUC17, XIRP2	Lung Adenocarcinoma, Chen et al, 2020, Nat Genet, PMID32015526
Lung	Lung Adenocarcinoma	32015526	TP53	ZFHX4	3.57822	0.000931101	Co_Occurence	TP53, ZFHX4	Lung Adenocarcinoma, Chen et al, 2020, Nat Genet, PMID32015526
Lung	Lung Adenocarcinoma	32015526	SPTA1	PCLO	6.30797	0.000957928	Co_Occurence	PCLO, SPTA1	Lung Adenocarcinoma, Chen et al, 2020, Nat Genet, PMID32015526
Lung	Lung Adenocarcinoma	32015526	NEB	PCLO	6.96502	0.00114376	Co_Occurence	NEB, PCLO	Lung Adenocarcinoma, Chen et al, 2020, Nat Genet, PMID32015526
Lung	Lung Adenocarcinoma	32015526	CSMD3	FAT3	5.48583	0.0012434	Co_Occurence	CSMD3, FAT3	Lung Adenocarcinoma, Chen et al, 2020, Nat Genet, PMID32015526
Lung	Lung Adenocarcinoma	32015526	MUC16	TTN	3.40336	0.00131902	Co_Occurence	MUC16, TTN	Lung Adenocarcinoma, Chen et al, 2020, Nat Genet, PMID32015526
Lung	Lung Adenocarcinoma	32015526	CSMD3	RYR2	4.05722	0.001431	Co_Occurence	CSMD3, RYR2	Lung Adenocarcinoma, Chen et al, 2020, Nat Genet, PMID32015526
Lung	Lung Adenocarcinoma	32015526	CSMD3	USH2A	4.05722	0.001431	Co_Occurence	CSMD3, USH2A	Lung Adenocarcinoma, Chen et al, 2020, Nat Genet, PMID32015526
Lung	Lung Adenocarcinoma	32015526	CSMD1	NEB	7.59967	0.00147698	Co_Occurence	CSMD1, NEB	Lung Adenocarcinoma, Chen et al, 2020, Nat Genet, PMID32015526
Lung	Lung Adenocarcinoma	32015526	CSMD1	PCLO	6.48037	0.00152603	Co_Occurence	CSMD1, PCLO	Lung Adenocarcinoma, Chen et al, 2020, Nat Genet, PMID32015526
Lung	Lung Adenocarcinoma	32015526	PRDM9	PCLO	6.48037	0.00152603	Co_Occurence	PCLO, PRDM9	Lung Adenocarcinoma, Chen et al, 2020, Nat Genet, PMID32015526
Lung	Lung Adenocarcinoma	32015526	RYR2	NEB	5.4262	0.00154515	Co_Occurence	NEB, RYR2	Lung Adenocarcinoma, Chen et al, 2020, Nat Genet, PMID32015526
Lung	Lung Adenocarcinoma	32015526	FLG	TTN	3.63516	0.00157385	Co_Occurence	FLG, TTN	Lung Adenocarcinoma, Chen et al, 2020, Nat Genet, PMID32015526
Lung	Lung Adenocarcinoma	32015526	CSMD3	SPTA1	5.14491	0.00157385	Co_Occurence	CSMD3, SPTA1	Lung Adenocarcinoma, Chen et al, 2020, Nat Genet, PMID32015526
Lung	Lung Adenocarcinoma	32015526	FAT3	USH2A	4.85109	0.00157385	Co_Occurence	FAT3, USH2A	Lung Adenocarcinoma, Chen et al, 2020, Nat Genet, PMID32015526
Lung	Lung Adenocarcinoma	32015526	USH2A	XIRP2	4.48201	0.00157385	Co_Occurence	USH2A, XIRP2	Lung Adenocarcinoma, Chen et al, 2020, Nat Genet, PMID32015526
Lung	Lung Adenocarcinoma	32015526	MUC17	USH2A	4.85109	0.00157385	Co_Occurence	MUC17, USH2A	Lung Adenocarcinoma, Chen et al, 2020, Nat Genet, PMID32015526
Lung	Lung Adenocarcinoma	32015526	CSMD3	ANK2	5.14491	0.00157385	Co_Occurence	ANK2, CSMD3	Lung Adenocarcinoma, Chen et al, 2020, Nat Genet, PMID32015526
Lung	Lung Adenocarcinoma	32015526	SI	ANK2	6.32094	0.00157385	Co_Occurence	ANK2, SI	Lung Adenocarcinoma, Chen et al, 2020, Nat Genet, PMID32015526
Lung	Lung Adenocarcinoma	32015526	TTN	NEB	4.87471	0.00162092	Co_Occurence	NEB, TTN	Lung Adenocarcinoma, Chen et al, 2020, Nat Genet, PMID32015526
Lung	Lung Adenocarcinoma	32015526	NEB	ZFHX4	5.71568	0.00162092	Co_Occurence	NEB, ZFHX4	Lung Adenocarcinoma, Chen et al, 2020, Nat Genet, PMID32015526
Lung	Lung Adenocarcinoma	32015526	KRAS	FLG	4.63733	0.00167666	Co_Occurence	FLG, KRAS	Lung Adenocarcinoma, Chen et al, 2020, Nat Genet, PMID32015526
Lung	Lung Adenocarcinoma	32015526	USH2A	RYR2	3.7081	0.00169971	Co_Occurence	RYR2, USH2A	Lung Adenocarcinoma, Chen et al, 2020, Nat Genet, PMID32015526
Lung	Lung Adenocarcinoma	32015526	CTNND2	KRAS	5.50704	0.00171022	Co_Occurence	CTNND2, KRAS	Lung Adenocarcinoma, Chen et al, 2020, Nat Genet, PMID32015526
Lung	Lung Adenocarcinoma	32015526	SPTA1	MUC16	4.67886	0.0017689	Co_Occurence	MUC16, SPTA1	Lung Adenocarcinoma, Chen et al, 2020, Nat Genet, PMID32015526
Lung	Lung Adenocarcinoma	32015526	ZFHX4	SPTA1	4.949	0.00186753	Co_Occurence	SPTA1, ZFHX4	Lung Adenocarcinoma, Chen et al, 2020, Nat Genet, PMID32015526
Lung	Lung Adenocarcinoma	32015526	PCLO	EGFR	0.210841	0.00195234	Mutually_Exclusive	EGFR, PCLO	Lung Adenocarcinoma, Chen et al, 2020, Nat Genet, PMID32015526
Lung	Lung Adenocarcinoma	32015526	EGFR	CTNND2	0.185362	0.00201637	Mutually_Exclusive	CTNND2, EGFR	Lung Adenocarcinoma, Chen et al, 2020, Nat Genet, PMID32015526
Lung	Lung Adenocarcinoma	32015526	TTN	USH2A	3.26233	0.00223258	Co_Occurence	TTN, USH2A	Lung Adenocarcinoma, Chen et al, 2020, Nat Genet, PMID32015526
Lung	Lung Adenocarcinoma	32015526	AHNAK2	ZNF536	6.66422	0.00223258	Co_Occurence	AHNAK2, ZNF536	Lung Adenocarcinoma, Chen et al, 2020, Nat Genet, PMID32015526
Lung	Lung Adenocarcinoma	32015526	ANK2	KRAS	5.18338	0.00223258	Co_Occurence	ANK2, KRAS	Lung Adenocarcinoma, Chen et al, 2020, Nat Genet, PMID32015526
Lung	Lung Adenocarcinoma	32015526	AHNAK2	XIRP2	5.7605	0.00229395	Co_Occurence	AHNAK2, XIRP2	Lung Adenocarcinoma, Chen et al, 2020, Nat Genet, PMID32015526
Lung	Lung Adenocarcinoma	32015526	LRP1B	KRAS	4.61428	0.00250012	Co_Occurence	KRAS, LRP1B	Lung Adenocarcinoma, Chen et al, 2020, Nat Genet, PMID32015526
Lung	Lung Adenocarcinoma	32015526	PCLO	CSMD3	4.57021	0.00270481	Co_Occurence	CSMD3, PCLO	Lung Adenocarcinoma, Chen et al, 2020, Nat Genet, PMID32015526
Lung	Lung Adenocarcinoma	32015526	MUC17	NEB	6.33944	0.00270481	Co_Occurence	MUC17, NEB	Lung Adenocarcinoma, Chen et al, 2020, Nat Genet, PMID32015526
Lung	Lung Adenocarcinoma	32015526	FAT3	NEB	6.33944	0.00270481	Co_Occurence	FAT3, NEB	Lung Adenocarcinoma, Chen et al, 2020, Nat Genet, PMID32015526
Lung	Lung Adenocarcinoma	32015526	FLG	XIRP2	4.50292	0.00284437	Co_Occurence	FLG, XIRP2	Lung Adenocarcinoma, Chen et al, 2020, Nat Genet, PMID32015526
Lung	Lung Adenocarcinoma	32015526	AHNAK2	USH2A	4.61794	0.0029087	Co_Occurence	AHNAK2, USH2A	Lung Adenocarcinoma, Chen et al, 2020, Nat Genet, PMID32015526
Lung	Lung Adenocarcinoma	32015526	AHNAK2	TP53	4.22491	0.00296719	Co_Occurence	AHNAK2, TP53	Lung Adenocarcinoma, Chen et al, 2020, Nat Genet, PMID32015526
Lung	Lung Adenocarcinoma	32015526	AHNAK2	ZFHX4	4.91926	0.00296719	Co_Occurence	AHNAK2, ZFHX4	Lung Adenocarcinoma, Chen et al, 2020, Nat Genet, PMID32015526
Lung	Lung Adenocarcinoma	32015526	XIRP2	SI	5.40313	0.00296719	Co_Occurence	SI, XIRP2	Lung Adenocarcinoma, Chen et al, 2020, Nat Genet, PMID32015526
Lung	Lung Adenocarcinoma	32015526	FLG	USH2A	3.65877	0.00312107	Co_Occurence	FLG, USH2A	Lung Adenocarcinoma, Chen et al, 2020, Nat Genet, PMID32015526
Lung	Lung Adenocarcinoma	32015526	SI	EGFR	0.195563	0.00312107	Mutually_Exclusive	EGFR, SI	Lung Adenocarcinoma, Chen et al, 2020, Nat Genet, PMID32015526
Lung	Lung Adenocarcinoma	32015526	NEB	ANK2	6.00181	0.00327498	Co_Occurence	ANK2, NEB	Lung Adenocarcinoma, Chen et al, 2020, Nat Genet, PMID32015526
Lung	Lung Adenocarcinoma	32015526	TTN	PCLO	3.85189	0.00328557	Co_Occurence	PCLO, TTN	Lung Adenocarcinoma, Chen et al, 2020, Nat Genet, PMID32015526
Lung	Lung Adenocarcinoma	32015526	ZFHX4	TTN	3.2757	0.00337161	Co_Occurence	TTN, ZFHX4	Lung Adenocarcinoma, Chen et al, 2020, Nat Genet, PMID32015526
Lung	Lung Adenocarcinoma	32015526	PCLO	LRP1B	4.63192	0.00356746	Co_Occurence	LRP1B, PCLO	Lung Adenocarcinoma, Chen et al, 2020, Nat Genet, PMID32015526
Lung	Lung Adenocarcinoma	32015526	PCLO	KRAS	4.63192	0.00356746	Co_Occurence	KRAS, PCLO	Lung Adenocarcinoma, Chen et al, 2020, Nat Genet, PMID32015526
Lung	Lung Adenocarcinoma	32015526	PCLO	USH2A	3.99732	0.00373291	Co_Occurence	PCLO, USH2A	Lung Adenocarcinoma, Chen et al, 2020, Nat Genet, PMID32015526
Lung	Lung Adenocarcinoma	32015526	USH2A	SI	4.29433	0.00390979	Co_Occurence	SI, USH2A	Lung Adenocarcinoma, Chen et al, 2020, Nat Genet, PMID32015526
Lung	Lung Adenocarcinoma	32015526	XIRP2	TTN	3.59601	0.00405604	Co_Occurence	TTN, XIRP2	Lung Adenocarcinoma, Chen et al, 2020, Nat Genet, PMID32015526
Lung	Lung Adenocarcinoma	32015526	ANK2	ZNF536	5.60941	0.00414326	Co_Occurence	ANK2, ZNF536	Lung Adenocarcinoma, Chen et al, 2020, Nat Genet, PMID32015526
Lung	Lung Adenocarcinoma	32015526	SPTA1	CSMD1	5.60941	0.00414326	Co_Occurence	CSMD1, SPTA1	Lung Adenocarcinoma, Chen et al, 2020, Nat Genet, PMID32015526
Lung	Lung Adenocarcinoma	32015526	MUC16	CTNND2	4.13869	0.00453645	Co_Occurence	CTNND2, MUC16	Lung Adenocarcinoma, Chen et al, 2020, Nat Genet, PMID32015526
Lung	Lung Adenocarcinoma	32015526	ANK2	FLG	4.37813	0.00471832	Co_Occurence	ANK2, FLG	Lung Adenocarcinoma, Chen et al, 2020, Nat Genet, PMID32015526
Lung	Lung Adenocarcinoma	32015526	FLG	CSMD3	3.70687	0.00504363	Co_Occurence	CSMD3, FLG	Lung Adenocarcinoma, Chen et al, 2020, Nat Genet, PMID32015526
Lung	Lung Adenocarcinoma	32015526	TP53	ANK2	3.59554	0.00504363	Co_Occurence	ANK2, TP53	Lung Adenocarcinoma, Chen et al, 2020, Nat Genet, PMID32015526
Lung	Lung Adenocarcinoma	32015526	TP53	RYR2	2.74816	0.00504363	Co_Occurence	RYR2, TP53	Lung Adenocarcinoma, Chen et al, 2020, Nat Genet, PMID32015526
Lung	Lung Adenocarcinoma	32015526	ZNF536	TP53	3.91756	0.00507382	Co_Occurence	TP53, ZNF536	Lung Adenocarcinoma, Chen et al, 2020, Nat Genet, PMID32015526
Lung	Lung Adenocarcinoma	32015526	PRDM9	TP53	3.91756	0.00507382	Co_Occurence	PRDM9, TP53	Lung Adenocarcinoma, Chen et al, 2020, Nat Genet, PMID32015526
Lung	Lung Adenocarcinoma	32015526	SI	LRP1B	4.705	0.00509839	Co_Occurence	LRP1B, SI	Lung Adenocarcinoma, Chen et al, 2020, Nat Genet, PMID32015526
Lung	Lung Adenocarcinoma	32015526	CTNND2	USH2A	4.011	0.00516061	Co_Occurence	CTNND2, USH2A	Lung Adenocarcinoma, Chen et al, 2020, Nat Genet, PMID32015526
Lung	Lung Adenocarcinoma	32015526	SI	FAT3	5.23208	0.00524954	Co_Occurence	FAT3, SI	Lung Adenocarcinoma, Chen et al, 2020, Nat Genet, PMID32015526
Lung	Lung Adenocarcinoma	32015526	NEB	USH2A	4.37761	0.00526115	Co_Occurence	NEB, USH2A	Lung Adenocarcinoma, Chen et al, 2020, Nat Genet, PMID32015526
Lung	Lung Adenocarcinoma	32015526	LRP1B	EGFR	0.272307	0.00528499	Mutually_Exclusive	EGFR, LRP1B	Lung Adenocarcinoma, Chen et al, 2020, Nat Genet, PMID32015526
Lung	Lung Adenocarcinoma	32015526	ZNF536	PCLO	5.0655	0.00603163	Co_Occurence	PCLO, ZNF536	Lung Adenocarcinoma, Chen et al, 2020, Nat Genet, PMID32015526
Lung	Lung Adenocarcinoma	32015526	ZFHX4	USH2A	3.34976	0.00635207	Co_Occurence	USH2A, ZFHX4	Lung Adenocarcinoma, Chen et al, 2020, Nat Genet, PMID32015526
Lung	Lung Adenocarcinoma	32015526	FAT3	CTNND2	4.93944	0.00651	Co_Occurence	CTNND2, FAT3	Lung Adenocarcinoma, Chen et al, 2020, Nat Genet, PMID32015526
Lung	Lung Adenocarcinoma	32015526	MUC17	CTNND2	4.93944	0.00651	Co_Occurence	CTNND2, MUC17	Lung Adenocarcinoma, Chen et al, 2020, Nat Genet, PMID32015526
Lung	Lung Adenocarcinoma	32015526	CSMD1	CSMD3	4.39364	0.00705092	Co_Occurence	CSMD1, CSMD3	Lung Adenocarcinoma, Chen et al, 2020, Nat Genet, PMID32015526
Lung	Lung Adenocarcinoma	32015526	USH2A	ZNF536	4.05025	0.00710864	Co_Occurence	USH2A, ZNF536	Lung Adenocarcinoma, Chen et al, 2020, Nat Genet, PMID32015526
Lung	Lung Adenocarcinoma	32015526	XIRP2	ZNF536	4.82809	0.00710864	Co_Occurence	XIRP2, ZNF536	Lung Adenocarcinoma, Chen et al, 2020, Nat Genet, PMID32015526
Lung	Lung Adenocarcinoma	32015526	RYR2	PRDM9	4.05025	0.00710864	Co_Occurence	PRDM9, RYR2	Lung Adenocarcinoma, Chen et al, 2020, Nat Genet, PMID32015526
Lung	Lung Adenocarcinoma	32015526	USH2A	PRDM9	4.05025	0.00710864	Co_Occurence	PRDM9, USH2A	Lung Adenocarcinoma, Chen et al, 2020, Nat Genet, PMID32015526
Lung	Lung Adenocarcinoma	32015526	XIRP2	PRDM9	4.82809	0.00710864	Co_Occurence	PRDM9, XIRP2	Lung Adenocarcinoma, Chen et al, 2020, Nat Genet, PMID32015526
Lung	Lung Adenocarcinoma	32015526	CSMD1	EGFR	0.21918	0.00740653	Mutually_Exclusive	CSMD1, EGFR	Lung Adenocarcinoma, Chen et al, 2020, Nat Genet, PMID32015526
[truncated: 230 more rows]
